# Supplementary material for: Transcriptional profiling in C. elegans suggests DNA damage dependent apoptosis as an ancient function of the p53 family
Source: BMC Genomics. 2008 Jul 15;9:334. doi: 10.1186/1471-2164-9-334 (PMC2491638; doi:10.1186/1471-2164-9-334)
Supplement: Additional file 1 — Expression levels for all Affymetrix probes in all experiments. Absolute expression levels are derived from normalized log values. Presence denotes the number of arrays in each experiment with a hybridization signal significantly above background levels (p < 0.05). [file 1471-2164-9-334-S1.zip]

Archive with 1 entries (1 files):
- Greiss.Schumacher et al. Supplementary Table 1.xls
