# Supplementary material for: Transcriptional profiling in C. elegans suggests DNA damage dependent apoptosis as an ancient function of the p53 family
Source: BMC Genomics. 2008 Jul 15;9:334. doi: 10.1186/1471-2164-9-334 (PMC2491638; doi:10.1186/1471-2164-9-334)
Supplement: Additional file 1 — Expression levels for all Affymetrix probes in all experiments. Absolute expression levels are derived from normalized log values. Presence denotes the number of arrays in each experiment with a hybridization signal significantly above background levels (p < 0.05). [file 1471-2164-9-334-S1.zip › Greiss.Schumacher et al. Supplementary Table 1.xls]

## Sheet: Sheet 1
		2h post X-ray treatment																									2h post gamma-ray treatment									6h post gamma-ray treatment
AffyID	Representative Public ID	WT nonIR 1	WT nonIR 2	WT nonIR 3	WT IR 1	WT IR 2	WT IR 3	cep-1(lg12501) NON IR 1	cep-1(lg12501) NON IR 2	cep-1(lg12501) NON IR 3	cep-1(lg12501) IR 1	cep-1(lg12501) IR 2	cep-1(lg12501) IR 3	ttest WT IR vs nonIR	ttest WT nonIR vs cep-1(lg12501)nonIR	ttest cep-1(lg12501) IR vs cep-1(lg12501)nonIR	ttest WT IR vs cep-1(lg12501)IR	WT IR / WT nonIR	cep-1(lg12501) IR / cep-1(lg12501) nonIR	WT nonIR /cep-1(lg12501) nonIR	WT IR /cep-1(lg12501) IR	wtnonIR presence	wtIR presence	cep-1(lg12501)nonIR presence	cep-1(lg12501)IR presence		WT nonIR 1	WT nonIR 2	WT IR 1	WT IR 2	ttest WT IR vs nonIR	WT IR / WT nonIR	WT nonIR presence	WT IR presence		WT nonIR 1	WT nonIR 2	WT nonIR 3	WT IR 1	WT IR 2	WT IR 3	cep-1(gk138) NON IR 1	cep-1(gk138) NON IR 2	cep-1(gk138) NON IR 3	cep-1(gk138) IR 1	cep-1(gk138) IR 2	cep-1(gk138) IR 3	ttest WT IR vs WT nonIR	ttest WT nonIR vs cep-1(gk138)nonIR
171720_x_at	AV179929	483.76	437.06	410.04	414.59	394.25	437.21	447.67	376.59	501.95	545.97	380.54	558.7	0.318818	0.972462	0.478663	0.246047	-1.06807	1.11989	1.00351	0.838972	3	3	3	3		93.2376	83.1278	90.293	86.714	0.957734	1.00364	2	2		90.5346	90.1492	105.931	111.127	108.723	109.984	118.222	92.3582	107.745	74.1109	100.038	91.3531	0.0515068	0.311572
171721_x_at	6767	1689.09	1858.48	1842.2	1963.76	1887.97	1905.97	1832.45	1602.89	1891.63	1968.31	1963.16	1843.82	0.104483	0.849262	0.198231	0.906046	1.06827	1.08416	1.01179	0.996954	3	3	3	3		447.566	367.611	338.097	363.054	0.306482	0.86012	2	2		393.993	375.917	458.888	427.043	359.52	336.03	325.611	406.149	407.688	426.523	351.167	415.104	0.394363	0.466009
171722_x_at	AV189310	1586.81	1660.19	1620.91	1612.63	1632.84	1626.29	1428.62	1527.52	1680.82	1422.02	1684.93	1603.03	0.956322	0.370456	0.830966	0.526865	1.00079	1.01575	1.04981	1.03435	3	3	3	3		436.474	332.942	333.622	336.274	0.437984	0.870656	2	2		373.062	406.604	414.18	316.443	379.774	420.819	323.455	330.908	333.859	353.987	343.273	345.835	0.479695	0.00621569
171723_x_at	CEC7564	20709.9	22092.9	20812.4	21136.7	20944	20384	20980.7	19691.2	21507	19754.3	23192.6	22967.5	0.484926	0.531125	0.370234	0.367621	-1.01842	1.06008	1.0231	0.947664	3	3	3	3		4932.3	3934.24	4134.14	4153.27	0.620462	0.934683	2	2		4820.58	5528.82	7363.46	7092.71	6754.71	7216.56	6470.7	4707.38	4943.22	5069.6	5488.41	5516.93	0.22056	0.601836
171724_x_at	AV178012	3230.77	2730.4	3141.4	2663.59	2587.89	2720.5	2540.45	2674.25	1919.26	2059.65	2085.75	2282.54	0.0765364	0.0783404	0.387648	0.00302371	-1.14182	0.901034	1.27595	1.24021	3	3	3	3		493.673	531.906	650.632	525.577	0.368473	1.14687	2	2		638.043	521.767	441.073	470.991	444.462	448.908	474.331	538.275	507.658	549.972	474.965	559.046	0.243961	0.677808
171725_x_at	CEK070BXF	17181.1	15126	15516.8	14295.2	15744	13357.5	15333.9	14596.9	16628.9	14876.8	15633.8	15537.3	0.190576	0.651948	0.802941	0.294864	-1.10202	0.989009	1.02715	0.942425	3	3	3	3		2795.35	2156.79	2613.89	2245.36	0.911258	0.981242	2	2		3026.77	3657.23	3553.47	5027.88	4657.93	4709.88	4596.3	3539.95	3708.89	3657.03	3878.02	3860.77	0.0036322	0.232645
180973_at	F49F1.6	30	30	30	4777.57	4442.98	4758.67	30.92	30	76.38	4605.27	4679.46	4249.35	1.80439e-06	0.361256	4.78171e-06	0.435629	155.325	98.5731	0.655499	1.03289	0	3	0	3		8.8935	4.34092	809.727	876.064	0.00157676	127.379	0	2		5.39544	7.32004	4.32027	323.824	393.079	490.327	5.54845	12.2331	7.75044	252.574	465.114	16.8503	0.00119724	0.258823
171727_x_at	AV181762	34.39	30	30	30	34.2	30	30	30	30	30	55.6	35.71	0.97655	0.373901	0.24978	0.315623	-1.00204	1.34789	1.04878	0.776523	0	0	0	0		0.308268	2.41787	4.01661	1.17387	0.558362	1.90396	0	0		2.93813	5.73136	4.26814	0.678569	7.47674	1.41658	10.427	4.54144	1.309	0.929448	0.637287	7.05124	0.651191	0.710094
171728_x_at	2826834	187.39	180.13	238.58	80.73	126.99	217.51	200.35	296.15	146.63	167.55	213.84	160.48	0.244082	0.807561	0.510853	0.422088	-1.42534	0.842551	0.942422	0.784745	3	3	3	3		14.4319	16.3871	17.974	11.5533	0.865153	0.958086	2	2		29.4256	15.724	12.7661	19.3691	25.0972	15.5536	15.4461	27.5088	44.5031	21.9353	19.4496	39.1601	0.910083	0.374776
175126_s_at	K08D8.5	116.84	101.33	64.96	1203.84	855.33	780.45	167.47	112.84	85.91	1172.08	848.05	1455.09	0.00291085	0.386116	0.00424636	0.387271	10.0296	9.48943	0.773115	0.817105	1	3	3	3		26.3273	31.022	145.117	218.255	0.0528481	6.33611	2	2		24.4197	26.2704	39.8303	214.101	172.581	154.849	33.5165	28.3022	37.5502	111.601	113.988	33.957	0.00117626	0.623046
171730_x_at	4680194	60.25	101.64	30.41	30.27	68.91	30	70.31	97.4	46.26	30	55.89	68.81	0.436521	0.790161	0.349523	0.647594	-1.48871	0.722999	0.898724	0.835036	0	0	0	0		24.8511	18.405	24.0619	17.9918	0.904417	0.972203	2	2		12.1621	19.2442	22.7627	25.6669	36.1609	17.1525	17.7116	14.3623	18.8067	12.6174	20.8522	11.5738	0.260754	0.762758
171731_x_at	CEK044A9R	2670.2	2116.45	2721.95	2269.37	2043.04	2211.51	2445.72	2371.74	2224.97	2186.81	2222.15	2074.94	0.185172	0.489373	0.0769121	0.877324	-1.15093	0.920691	1.06619	1.00617	3	3	3	3		522.43	492.179	457.029	521.684	0.664963	0.964621	2	2		648.521	516.786	541.917	520.716	527.214	459.751	494.942	596.275	575.33	576.471	579.712	562.721	0.219582	0.802875
171732_x_at	8515820	1637.42	1447.59	1601.73	1298.55	1479.48	1028.95	1325.47	1471.38	1334.6	1362.56	1357.43	1318.21	0.11008	0.069008	0.562019	0.589664	-1.23109	0.977429	1.13441	0.942742	3	3	3	3		278.165	273.022	343.407	262.126	0.573273	1.0986	2	2		247.133	357.832	272.672	194.795	249.342	175.364	252.721	281.956	361.47	277.16	406.682	255.692	0.0986135	0.90115
171733_x_at	AV178000	305.57	279.06	236.38	198.82	284.97	284.14	338.69	347.36	285.53	260.47	335.15	316.27	0.639507	0.146688	0.538301	0.256976	-1.06911	0.938564	0.845026	0.84213	3	3	3	3		56.0022	80.2104	28.2552	50.1985	0.21913	0.575965	2	2		165.544	139.142	161.993	174.539	84.9309	158.659	123.062	114.26	105.796	169.09	142.201	165.242	0.604401	0.0130084
171734_x_at	CEK100E6F	9240.39	8987.56	8843.9	8622.36	8631.53	9060.59	8797.81	9289.6	8873.81	9143.97	9075.81	8575.37	0.244713	0.856912	0.825758	0.524896	-1.02878	0.99384	1.0041	0.982061	3	3	3	3		1781.23	1531.39	1653.85	1586	0.805076	0.978035	2	2		2111.21	2229.29	2390.66	2402.5	2584.34	2551.73	2857.54	2042.8	2075.16	2238.82	1830.74	2182.39	0.0522429	0.78441
184698_at	Y49E10.16	1009.48	1071.78	1016.67	898.76	1049.1	1019.31	75.85	55	75.68	102.53	32.59	64.54	0.432515	1.31252e-06	0.919812	5.16282e-05	-1.04407	0.966736	14.9999	14.8611	3	3	0	0		231.683	260.395	185.017	227.308	0.25907	0.837925	2	2		251.198	226.977	263.322	229.464	160.939	209.626	180.918	266.99	199.07	241.238	243.261	211.659	0.109554	0.327818
181929_at	F09C6.10	102.98	42.14	30	90.84	30	33.4	186.95	205.78	167.03	155.88	154.37	175.49	0.827858	0.00703903	0.132602	0.00611648	-1.13528	0.867765	0.312848	0.317536	0	0	3	1		1.29829	91.2544	0.767698	84.4259	0.957678	0.920487	1	1		19.779	14.9721	41.4861	22.5028	25.5155	25.4337	0.70905	5.60131	1.73223	11.7154	8.79971	0.588514	0.915478	0.0518096
183624_at	F55G11.5	89.68	121.41	68.62	857.28	1042.54	868.39	115.03	89.75	154.22	1001.68	1051.49	1017.92	0.000179557	0.336681	2.87295e-06	0.177416	9.89666	8.55457	0.779136	0.901377	0	3	0	3		2.99879	9.27402	145.438	128.878	0.00453599	22.3515	1	2		7.7854	11.2738	15.7749	64.0615	89.9957	89.2321	1.90572	8.92978	13.0058	45.3624	50.251	5.77647	0.00140863	0.409547
171738_x_at	790603	778.49	511.64	793.8	358.2	773.95	709.65	655.42	801.58	781.62	783.72	741.39	922.09	0.637177	0.641047	0.384176	0.223604	-1.13146	1.09317	0.930899	0.752615	3	3	3	3		160.803	112.64	148.149	100.063	0.746425	0.907729	2	2		182.655	218.573	221.497	200.01	161.28	178.385	204.039	165.478	173.308	167.873	242.389	288.578	0.174313	0.195589
171739_x_at	C58760	386.36	247.97	267.1	243.25	349.34	307.02	167.47	355.99	377.48	300.75	447.62	345.75	0.99144	0.99846	0.463959	0.290481	-1.00202	1.21442	1.00054	0.822222	0	0	1	1		53.5452	57.3086	51.7621	44.9866	0.210384	0.872759	2	2		57.5675	64.9827	74.7073	32.3817	89.8412	61.3129	67.6875	54.6853	49.5587	47.1395	66.8755	81.9814	0.804696	0.31364
179650_at	K08D8.4	30	30	30	273.71	236.78	340.23	30.45	30	115.88	315.14	156.32	294.25	0.00111045	0.370535	0.0267527	0.652347	9.45249	4.34248	0.510407	1.11102	0	3	0	3		7.65495	5.1997	39.5449	35.5245	0.00568457	5.83987	0	2		5.35263	6.1554	10.7243	2.47324	12.176	10.0023	1.89309	5.94773	3.14651	14.8179	12.5296	8.772	0.823279	0.142645
171741_x_at	CEC1925	17201.2	14130	14005.1	15080.1	13115.5	14864.5	14007.8	15809.7	13276.4	13828.6	14676.1	13390	0.566581	0.592818	0.659802	0.621708	-1.05286	0.972176	1.05204	1.02782	3	3	3	3		3741.69	3060.84	3273.13	3210.82	0.687063	0.953167	2	2		3476.35	3380.81	3697.69	5228.43	4357.44	5248.06	5066.73	3745.96	4325.12	3954.84	4526.25	4131.33	0.0098313	0.0939476
171742_x_at	C31412	1211.11	1100.16	1054.68	1218.7	881.21	1240.18	1329.1	1272.3	1164.8	1362.87	1280.5	944.66	0.948406	0.116986	0.686318	0.657481	-1.00774	0.952692	0.893726	0.930898	3	3	3	3		545.394	724.75	474.116	620.532	0.5276	0.86183	2	2		574.229	613.118	773.641	712.771	725.505	744.072	603.171	516.266	509.02	575.126	512.554	617.125	0.297807	0.179003
171743_x_at	CEC559	1320.74	1384.77	994.67	1223.71	1118	1196.93	1144.85	1091.88	1136.51	1095.58	1165.23	1082.71	0.688559	0.421841	0.761255	0.186044	-1.04565	0.991189	1.09692	1.05836	3	3	3	3		592.389	562.213	604.825	676.637	0.244938	1.10987	2	2		579.75	577.105	624.43	667.588	415.008	522.387	411.767	548.336	360.492	570.235	576.918	595.585	0.47588	0.0574573
171744_x_at	C57305	522.9	651.27	586.69	556.01	652.08	591.26	708.08	701.2	540.65	542.06	743.13	520.6	0.796204	0.394159	0.619945	0.978881	1.02186	0.926079	0.903038	0.996434	3	3	3	3		35.4755	51.211	56.0162	39.2921	0.743394	1.09946	2	2		55.5028	46.9645	37.8946	43.3422	34.3544	64.9594	58.2184	44.5371	55.7458	40.4773	43.0206	46.2149	0.944961	0.411449
171745_x_at	CEK008CXR	126.68	101.64	104.48	54.58	101.12	52.77	95.27	104.96	174.56	85.01	138.28	51.14	0.079176	0.621455	0.400489	0.502833	-1.59633	0.732223	0.887964	0.759647	0	0	0	0		9.20522	12.5583	7.3829	5.9448	0.146919	0.612388	0	0		15.3203	12.6961	15.0832	5.57548	7.58024	12.965	13.0462	20.9276	18.3275	15.7933	14.9456	19.5439	0.0745117	0.281394
171746_x_at	CEK102EZR	530.95	545.86	512.34	464.28	613.52	562.8	573.91	578.07	795.34	565.11	612	589.97	0.721755	0.180869	0.464479	0.409932	1.03237	0.907442	0.81607	0.928424	3	3	3	3		117.165	90.8159	99.3732	88.2857	0.550874	0.902287	2	2		158.579	134.803	162.607	187.415	158.281	173.413	134.049	152.66	119.645	139.07	131.509	218.469	0.156626	0.269133
171747_x_at	AU113348	30	30	30	41.09	30	30	30	30	30	61.35	30	36.62	0.373901		0.255283	0.430605	1.12326	1.42189	1	0.789951	0	0	0	0		1.29278	3.15679	1.67769	3.13085	0.89322	1.08067	0	0		1.64321	1.35206	8.55632	13.6088	4.03504	2.9096	12.8427	7.09864	6.37592	6.14987	4.17598	1.06002	0.50784	0.189703
171748_x_at	CEK109C3R	7867.76	7254.77	8289.72	7874.19	8133.61	7724.97	7448.31	8058.11	8138.64	7494.08	7665.54	5920.2	0.757636	0.844604	0.2251	0.194548	1.01369	0.891511	0.990154	1.12585	3	3	3	3		1130.03	1195.08	1360.47	1285.09	0.084473	1.13782	2	2		1468.62	1448.79	1347.71	1518.64	1543.69	1516.75	1695.38	1428.72	1469.76	1490.6	1383.8	1519.93	0.0528262	0.294725
171749_x_at	C37278	90.26	147.27	85.09	96.27	38.53	99.13	122.31	122.55	87.6	90.05	87.13	118.25	0.351286	0.893757	0.464299	0.406004	-1.3791	0.888618	0.970402	0.791829	2	0	1	0		18.6128	18.9649	23.6533	19.4768	0.316352	1.14776	2	2		23.3254	30.649	30.9016	30.2042	30.3211	14.7261	29.4052	31.44	30.9759	22.4426	31.5828	44.3848	0.606267	0.416889
176845_s_at	Y19D10A.7	263.23	294.93	257.74	279.58	261.19	297.56	40.1	48.19	30	30	70.35	30	0.657548	5.28113e-05	0.794544	0.000158404	1.0275	1.10195	6.89746	6.43138	3	3	0	0		4.07839	3.64473	4.97059	7.4622	0.203616	1.60982	0	1		33.4662	34.4425	33.5355	85.1599	48.7241	77.9841	30.9522	36.3699	29.8293	51.6252	49.2801	31.8279	0.0298837	0.52238
171751_x_at	C57484	641.06	608.09	684.74	600.79	575.24	561.46	734.68	593.22	662.29	643.76	660.88	779.55	0.0589516	0.707062	0.623965	0.0592208	-1.11304	1.04723	0.971711	0.833652	3	3	3	3		61.0645	77.3918	77.4483	80.4808	0.361716	1.14064	2	2		79.1075	59.0097	56.4157	65.8557	76.6606	51.7855	80.5697	112.994	101.582	93.3868	126.898	84.4472	0.994315	0.0479028
171752_x_at	CEK035FXR	343.82	472.35	389.93	318.36	277.48	406.05	371.92	404.03	336.69	304.21	373.56	416.82	0.27143	0.502537	0.882262	0.571058	-1.20384	0.983777	1.084	0.915311	3	3	3	3		28.2703	39.3076	49.0194	47.1468	0.12519	1.42304	2	2		73.4177	43.9252	29.8223	28.009	21.0366	34.807	37.2708	77.3898	34.7989	41.6818	47.6983	74.0144	0.191571	0.96959
171753_x_at	7341094	390.12	358.86	367.5	446.49	372.71	468.41	328.94	380.73	411.04	438.7	463.75	286.02	0.13393	0.958906	0.727811	0.625665	1.15328	1.06046	0.996226	1.08342	3	3	3	3		52.6664	60.1012	63.1369	53.5164	0.779575	1.03446	2	2		53.086	57.2173	67.9348	46.7394	42.3086	51.3869	52.8216	49.0536	47.4224	57.9933	43.0885	67.6909	0.0704275	0.109638
171754_x_at	CEC509	203.56	191.64	182.61	128.02	196.67	208.26	221.94	256.43	142.43	209.44	205.14	217.2	0.592774	0.697511	0.919311	0.262589	-1.08419	1.01769	0.930751	0.843569	3	3	3	3		16.7605	21.5636	21.5568	18.0557	0.848484	1.03362	2	2		28.0714	34.2796	31.1258	21.6437	25.0361	28.3628	34.7255	35.5956	39.0034	31.6028	31.9004	43.1544	0.0805366	0.0757786
171755_x_at	C49410	1182.32	1321.26	1117.83	1214.15	1045.67	1253.74	1288.44	1182.44	1187.3	1220.17	1368.04	1532.46	0.702517	0.868128	0.185689	0.14092	-1.0307	1.12643	0.989949	0.852667	3	3	3	3		210.834	255.454	191.91	241.057	0.665495	0.928538	2	2		205.715	192.676	254.013	196.904	167.14	173.265	174.302	229.813	155.615	209.329	198.075	197.194	0.138102	0.347692
171756_x_at	CEK070E8F	14910.4	16427.2	13462.6	13477.6	12975	14908.4	14903.1	15658.4	14551.9	14241.4	15832.1	14993.3	0.329482	0.914784	0.979389	0.170038	-1.08315	0.99897	0.99306	0.917769	3	3	3	3		3667.46	2585.23	2909.58	2456.75	0.528787	0.858243	2	2		3697.42	4695.49	5792.81	6017.36	6047.74	6426.43	6278.83	4237.89	3741.12	4300.25	4544.91	4498.59	0.0813387	0.981688
171757_x_at	4457214	1379.48	1276.96	1397.07	1390.48	1155.36	1279.5	1348.83	1420.6	1223.43	1420.12	1721.04	1581.45	0.382254	0.783241	0.0800602	0.0534775	-1.05964	1.18276	1.01519	0.810005	3	3	3	3		237.103	278.356	218.529	261.331	0.610069	0.930938	2	2		224.565	208.585	262.979	223.043	161.732	188.168	212.819	254.01	174.932	245.608	247.843	204.332	0.162206	0.55226
171758_x_at	CEK004C7F	196.54	327.09	221.87	269.51	220.89	265.04	211.73	229.72	245.65	235.14	206.36	234.68	0.942113	0.660848	0.803042	0.220275	1.01334	0.984107	1.08499	1.11722	1	1	1	1		52.3008	32.0806	36.6846	38.717	0.701768	0.893581	2	2		34.3887	21.7818	34.9122	47.324	40.5305	52.1171	31.2572	36.8118	35.3391	33.2523	37.7579	46.9467	0.0403705	0.422495
171759_x_at	CEK006E2R	1638.35	1288.84	1439.51	1251.26	1446.29	1457.95	1428.15	1499.67	1420.43	1202.1	1254.55	1298.79	0.593081	0.955813	0.00630192	0.140235	-1.05082	0.863667	1.00424	1.10653	3	3	3	3		375.812	376.011	392.852	352.561	0.888198	0.991473	2	2		490.35	374.558	369.352	294.484	285.478	344.163	460.99	390.611	382.252	386.387	353.55	383.929	0.0763023	0.997823
171760_x_at	CEC8283	1920.03	1809.47	2079.69	2121.68	1968.51	1925.41	2160.32	1932.19	2311.86	1991.2	1895.74	2050.91	0.523263	0.216663	0.262154	0.746304	1.03553	0.927156	0.907067	1.01309	3	3	3	3		382.926	362.445	349.91	349.524	0.154149	0.938371	2	2		419.176	393.357	455.792	446.413	461.702	408.493	563.771	393.346	471.017	408.013	454.226	367.767	0.539957	0.367538
171761_x_at	AV185416	1633.35	1717.25	1709.29	1650.82	1733.64	1637.37	1535.24	1567.84	1692.98	1551.18	1793.33	1634.88	0.768433	0.185151	0.515424	0.863379	-1.00758	1.03823	1.05501	1.00852	3	3	3	3		572.901	494.071	514.774	530.463	0.812195	0.97963	2	2		655.399	651.838	572.04	551.416	650.595	694.286	754.179	574.889	583.962	617.635	522.544	584.504	0.915574	0.869692
171762_x_at	AV175982	444.71	412.65	434.77	605.36	380.08	314.4	412.28	320.52	417.46	442.88	467.44	441.78	0.978252	0.22375	0.107836	0.853555	1.00595	1.17547	1.12334	0.961349	3	3	3	3		102.233	105.434	99.843	107.855	0.997506	1.00015	2	2		158.832	154.361	130.646	135.48	135.575	127.282	122.392	128.385	126.061	146.898	135.347	111.472	0.17338	0.0664579
171763_x_at	AV202093	30	30	30	30	30	30	30	30	30	30	30	30	1				1	1	1	1	0	0	0	0		5.18915	2.10111	0.487223	5.9791	0.907922	0.88698	0	0		2.65881	1.45277	1.04746	1.59446	9.84289	1.61897	2.45122	0.494804	3.1429	0.649592	2.60709	2.59548	0.398488	0.755391
187234_s_at	Y110A2AL.9	149.9	186.96	151.8	56.18	140.82	158.15	30	30	74.79	79.26	80.18	54.05	0.257456	0.00354979	0.202117	0.221574	-1.37593	1.58387	3.62534	1.66354	3	2	0	0		42.6775	39.5724	44.1351	37.7464	0.963352	0.995521	2	2		33.5698	27.5309	34.246	49.0836	38.3301	52.3957	32.1185	28.1119	39.3983	25.6935	36.327	42.8441	0.035565	0.735037
171765_x_at	C45971	439.4	496.19	410.25	539.42	438.82	538.48	368.02	448.95	430.54	493.39	497.45	402.69	0.245056	0.404053	0.284864	0.417893	1.12696	1.11705	1.07882	1.0884	3	3	3	3		65.1153	75.235	57.8112	69.4882	0.487251	0.907012	2	2		54.6633	62.1237	71.2137	75.8981	86.5641	85.1523	79.3472	63.4188	50.2397	55.6257	56.3619	56.6416	0.0271907	0.871539
171766_x_at	CE16C6	499.2	604.92	509.08	518.73	590.49	440.08	353.54	479.26	287.13	553.06	703.05	507.79	0.7182	0.0664555	0.0581154	0.384194	-1.04124	1.57501	1.44045	0.878338	3	3	3	3		53.1289	42.4463	65.7164	47.8401	0.478897	1.18814	2	2		26.7924	41.6036	57.9107	89.6746	82.2832	61.8195	81.1751	48.8348	51.2906	51.2224	62.6016	41.6353	0.0430976	0.253071
171767_x_at	AU116500	30	39.13	41.1	75.31	41.93	30	30	30	30	30	38.42	41.79	0.427499	0.119875	0.127057	0.42792	1.33581	1.22456	1.22478	1.33599	0	0	0	0		15.3453	6.84983	4.36522	8.37402	0.420114	0.573964	0	0		354.812	50.5283	54.3706	53.0918	46.7689	41.9669	56.4764	41.5405	58.6938	28.3327	66.7436	130.462	0.352669	0.373634
171768_x_at	CEK056F9R	12546.6	12528.2	13566.5	11624.8	10505.1	12640.8	13884.8	15151.3	12940.9	12360.6	13479.9	15398.1	0.141532	0.200641	0.833016	0.116681	-1.11132	0.982411	0.920538	0.843159	3	3	3	3		2528.01	1789.91	1909.56	1777.47	0.488697	0.853889	2	2		4141.65	4659.64	3969.71	4996.71	4434.59	4192.95	4755.87	3350.87	3031.6	4361.18	4780.93	4817.79	0.418612	0.392829
171769_x_at	AV203169	179.81	275.87	144.77	121	102.85	128.81	183.36	195.61	169.45	152.83	142.92	165.9	0.107441	0.686296	0.0453567	0.023323	-1.70269	0.841782	1.09487	0.763912	3	3	3	3		62.4806	92.3	73.0579	84.8409	0.931393	1.02015	2	2		86.9561	72.2593	81.9954	112.919	95.9189	111.895	46.5143	57.6959	56.1388	44.8107	52.6273	108.236	0.0192757	0.00832718
171770_x_at	CEK068B9R	19740.2	18451.8	16314	16888.4	16425.1	14873.1	16355.9	17274	16977.1	17839.1	18242.3	16132.9	0.146253	0.277605	0.487178	0.205279	-1.13115	1.03176	1.07705	0.922862	3	3	3	3		4198.3	2618.84	3350.09	2723.64	0.704446	0.890948	2	2		4117.24	5100.99	6148.56	8482.32	6480.17	7086.56	7611.11	4364.61	4435.79	4557.05	5643.84	5018.68	0.0557354	0.789582
171771_x_at	C31254	640.22	592.33	635.51	663.7	559.11	707.16	556.1	656.88	580.83	615.9	551.43	509.14	0.680161	0.506241	0.418363	0.191323	1.03314	0.934586	1.04139	1.15121	3	3	3	3		115.734	138.219	124.98	148.258	0.611712	1.07594	2	2		184.663	163.735	169.438	124.248	175.452	157.864	194.728	144.496	156.572	163.506	124.56	163.988	0.284411	0.676947
171772_x_at	AV187184	636.72	365.11	585.14	494.8	663.64	534.46	477.16	590.48	503.75	557.37	489.56	451.04	0.735925	0.956769	0.624509	0.337616	1.06675	0.953277	1.00991	1.13013	2	1	3	3		64.5446	57.6381	73.1941	58.4516	0.619844	1.07745	2	2		56.4871	75.2985	73.3731	57.0856	59.4872	71.3868	62.8323	51.1526	68.8485	56.738	69.9678	59.9837	0.483589	0.400499
171773_x_at	C32693	2174.75	2040.09	1663.82	1517.16	1578.22	2583.1	2454.67	1902.48	1078.91	2248.74	2505.05	1982.6	0.868423	0.747654	0.367697	0.402624	-1.03525	1.2392	1.08142	0.842956	3	3	3	3		522.235	398.899	444.656	504.381	0.857491	1.03029	2	2		591.268	724.279	831.183	845.71	528.611	822.888	599.397	735.817	591.059	656.046	526.432	938.409	0.898176	0.429892
171774_x_at	CEC700	34.7	30	34.93	30	31.5	30	30	41.58	59.38	30	30	30	0.182512	0.295935	0.185301	0.373901	-1.08888	0.687233	0.760767	1.01667	0	0	0	0		0.911209	2.4677	1.28419	4.14231	0.593523	1.60599	0	1		5.37423	13.3937	9.43392	7.44923	6.33448	13.639	3.93256	5.44968	3.87692	11.0631	4.51621	0.762861	0.940024	0.10364
171775_x_at	C55424	114.24	73.87	81.63	77.96	98.75	111.85	88.8	102.26	56.34	69.52	102.31	149.73	0.711974	0.70646	0.411359	0.686	1.06974	1.29976	1.0903	0.897375	2	1	1	1		21.473	24.7642	15.326	20.7634	0.251427	0.780526	2	2		37.7486	36.9371	35.8654	36.9559	38.6832	34.2611	20.9858	32.1269	30.373	26.7629	30.1403	36.0946	0.884143	0.0615439
171776_x_at	C29306	10412.4	10122.6	10502.6	10547.4	10249.1	10023.3	9967.74	10321	10278.5	10225.5	9926.5	10452.5	0.722066	0.382055	0.950792	0.755207	-1.00707	1.00122	1.01539	1.00704	3	3	3	3		2392.43	1796.7	2084.91	2070.87	0.96045	0.992038	2	2		2506.69	2622.14	2642.62	3523.68	3039.98	3205.26	3022.22	2449.93	2882.96	2620.66	2617.68	2437.96	0.010862	0.334431
171777_x_at	C53183	538.39	650.74	637.68	624.26	628.58	530.93	592.53	528.69	608.12	556.94	458.22	660.88	0.778475	0.491937	0.793051	0.618462	-1.02413	0.969179	1.05636	1.06428	3	3	3	3		268.709	214.391	251.676	204.22	0.742313	0.943688	2	2		235.295	238.439	195.407	238.293	269.889	235.557	277.989	226.304	264.781	220.876	271.751	261.766	0.232688	0.184331
171778_x_at	CEK056BYF	444.15	288.86	315.79	307.27	265.43	339.39	377.87	405.6	262.5	222.52	346.4	263.95	0.434182	0.989103	0.280465	0.565746	-1.14989	0.796266	1.00271	1.09512	3	3	3	3		86.9521	77.9344	64.0853	62.8356	0.0529732	0.769747	2	2		100.05	72.1835	93.3763	67.7631	73.9488	76.1454	98.7107	77.9271	76.5685	76.7194	88.1715	110.561	0.143616	0.727062
171779_x_at	C37614	173.03	91.03	247.69	212.64	170.5	234.56	203.14	290.62	162.69	194.27	311.89	213.42	0.510857	0.458991	0.708871	0.45406	1.20703	1.09617	0.779572	0.858417	0	1	1	2		36.0265	23.7947	23.756	23.8247	0.422383	0.795381	2	2		29.1763	23.2712	33.4298	35.2516	32.8799	25.4855	17.4974	29.274	43.7318	23.9314	38.1417	40.7886	0.568935	0.858949
184707_s_at	C32H11.10	61.57	61.77	44.49	358.58	541.65	594.45	83.35	65.79	108.41	655.57	843.59	559.47	0.0035063	0.0932288	0.00205929	0.16223	8.9065	7.99313	0.65164	0.726056	1	3	3	3		3.79386	3.05922	60.7147	43.9983	0.028013	15.2797	0	2		4.37498	0.789365	5.10567	45.6723	45.7874	53.0118	0.767394	10.1324	4.0918	69.2234	43.2525	4.79222	8.598e-05	0.632878
191871_s_at	K01D12.11	346.3	465.21	413.49	3799.15	3368.88	3515.15	431.14	381.91	483.05	3178.91	3377.44	3371.74	1.76372e-05	0.627313	2.27629e-06	0.151367	8.721	7.65997	0.945143	1.07606	3	3	3	3		67.5371	74.4733	462.952	605.541	0.0229291	7.52405	2	2		72.4366	65.5177	67.8612	155.409	164.721	160.973	152.702	237.111	136.72	280.004	427.848	292.49	1.09855e-05	0.0266472
171782_x_at	CEC699	205.66	229.9	209.4	86.42	286.89	220.42	202.5	180.63	129.7	198.03	213.16	224.1	0.788138	0.126113	0.1486	0.827145	-1.08628	1.23879	1.25765	0.934581	0	0	0	0		29.7536	28.9611	36.9681	31.2528	0.241215	1.1619	2	2		34.5761	43.779	47.3585	43.9535	32.9014	53.4116	40.576	50.8347	55.2627	38.2565	67.9428	68.2077	0.839963	0.293352
171783_x_at	C59923	135.13	104.48	89.48	108	83.53	115.43	73.84	86.56	93.34	100.64	46.8	65.06	0.678551	0.160468	0.459393	0.164218	-1.07214	0.837471	1.29696	1.44452	3	3	2	3		8.23604	8.84865	11.363	9.3901	0.217759	1.21472	2	2		15.731	8.81272	6.12002	8.82584	12.4891	7.52559	14.9647	12.6477	9.37507	9.45111	5.23137	9.88794	0.85971	0.556553
171784_x_at	CEC603	1380.81	1307.34	1244.18	1540.89	1160.78	1306.27	1385.52	1366.35	1244.97	1544.39	1408.41	1305.38	0.840727	0.734467	0.348053	0.557708	1.01923	1.06539	0.98386	0.941233	3	3	3	3		188.309	165.903	192.08	156.914	0.911874	0.985272	2	2		233.449	307.026	244.601	186.47	215.565	253.269	274.076	206.79	280.654	232.104	222.918	229.318	0.222375	0.822997
171785_x_at	C37758	1018.16	1240.64	1201.89	954.93	753.67	1225.11	1007.66	1268.71	965.59	921.41	1136.29	1045.54	0.314493	0.567063	0.704416	0.725689	-1.17962	0.957211	1.06747	0.94537	3	3	3	3		145.877	186.063	174.047	165.623	0.868044	1.02329	2	2		269.345	173.757	160.468	169.638	201.792	190.575	218.686	258.996	179.696	228.756	137.536	267.966	0.716702	0.685999
171786_x_at	C56989	7537.94	8641.42	11185	5854.36	8310.4	7031.06	11077.6	7502.1	6825.8	6535.79	6867.91	9221.99	0.186689	0.721185	0.586053	0.688078	-1.29103	0.890581	1.0771	0.936803	3	3	3	3		4011.09	3179.65	3213.42	3249.14	0.473844	0.898732	2	2		3121.01	2905.72	3442.65	3616.23	1552.12	2064.51	2518	2596.44	4247.09	3232.1	3663.91	3277.32	0.308703	0.953941
171787_x_at	C59724	465.01	328.75	494.22	359.26	608.9	558.69	342.5	422.32	341.15	483.78	383.47	360.68	0.434296	0.351775	0.430103	0.306636	1.18547	1.11027	1.16457	1.24343	3	3	2	3		101.303	100.958	111.463	107.44	0.054154	1.08228	2	2		132.34	135.073	104.094	112.996	106.188	132.854	125.501	90.6509	107.107	88.9128	91.6565	136.859	0.637027	0.31828
171788_x_at	CEC274	36.54	42.84	30	30	30	30	43.17	72.42	56.34	30	84.06	58.96	0.156336	0.0868836	0.98466	0.151127	-1.21531	1.00634	0.636189	0.520171	0	0	1	0		4.23683	1.61392	0.678157	4.577	0.910733	0.898202	0	0		5.65566	14.1594	6.46317	6.49401	5.88954	19.7885	4.55529	3.45876	7.38189	7.1577	7.23973	17.7913	0.728876	0.286392
171789_x_at	C29696	15845.6	16106	16143.3	15980.6	16836.8	16013.4	15695.7	16644.9	16945.8	15509.1	16435.2	16873.2	0.4529	0.364032	0.790708	0.99324	1.0153	0.990485	0.975823	1.00027	3	3	3	3		3771.76	2727.58	2906.6	2984.55	0.620084	0.906424	2	2		3651.92	4053.9	4841.95	5979.06	5425.74	5457.04	5416.61	3782.96	4056.6	4017.95	4125.6	3760.73	0.0215772	0.720238
171790_x_at	CEC340	93.85	83.23	160.98	99.35	93.71	96.66	174.54	124.63	198.35	102.03	102.42	167.03	0.545021	0.178579	0.242135	0.276806	-1.16681	0.746663	0.67949	0.779907	2	2	3	1		10.9252	19.6544	12.1747	10.6209	0.472587	0.745455	2	2		22.5544	27.6121	34.5069	29.1923	26.9154	26.3192	13.9459	31.9256	18.6809	23.6379	18.4698	28.1402	0.844229	0.353743
185835_at	K08B12.1	82.21	75.05	139.04	190.64	191.27	118.04	288.92	245.97	283.03	227.18	343.31	324.46	0.0984116	0.00201875	0.540433	0.0386952	1.6873	1.09418	0.36226	0.558635	1	1	3	3		7.37032	8.51179	2.51631	6.24469	0.20934	0.551627	0	0		22.7595	30.7212	23.2942	3.63525	20.2461	21.2413	25.7305	30.8093	18.1658	8.61026	17.17	43.7528	0.167268	0.885164
171792_x_at	C58362	162.32	207.6	192.23	148.97	117.09	238.9	117.19	78.74	175.79	198.6	116.08	177.98	0.649081	0.111567	0.343603	0.930399	-1.11326	1.32535	1.51229	1.02497	3	1	1	2		44.755	35.6272	39.3739	35.6588	0.641655	0.933449	2	2		65.0564	45.7832	46.5427	61.7867	51.3028	38.9468	54.6601	56.0497	62.8319	82.2185	49.7895	64.8721	0.854698	0.471913
171793_x_at	C35942	54.07	81.16	91.19	93.44	95.07	77.03	127.75	120.91	48.04	89.29	80.97	142.33	0.355543	0.447021	0.876317	0.478055	1.17279	1.05356	0.763128	0.849483	0	0	0	0		11.6465	9.63022	6.19111	7.57936	0.0919288	0.647207	0	0		17.2288	17.5297	20.4772	12.1099	24.0562	28.7535	20.1443	13.9769	17.1708	11.6373	12.0031	20.3555	0.55831	0.558154
171794_x_at	C68575	30	38.71	34.93	30.45	41.42	30	73.64	30	46.63	30	74.76	39.74	0.902139	0.296701	0.922668	0.370391	-1.01747	0.961602	0.689692	0.704983	0	0	0	0		8.01051	9.45088	6.79299	10.4435	0.959508	0.98712	1	0		9.37686	10.112	10.5257	12.5041	8.62354	11.397	7.50693	7.68875	9.76069	13.6522	15.922	8.47963	0.524704	0.101891
176652_s_at	Y19D10A.C	339.21	347.86	312.01	336.01	354.19	354.34	80.2	132.12	97.65	130.01	110.53	137.93	0.288684	0.000251806	0.257134	2.59867e-05	1.04551	1.22099	3.22315	2.7599	3	3	1	1		28.2793	28.9387	27.5075	29.3673	0.877959	0.994003	2	2		80.0008	62.8191	71.4334	85.5014	68.1919	94.2903	57.6959	51.6278	59.5137	74.1835	59.537	44.6275	0.285649	0.0513279
171796_x_at	C48780	393.49	406.25	488.61	549.11	399.19	556.1	553.62	652.72	485.16	591.26	666.26	569.57	0.290851	0.0780303	0.470592	0.142199	1.16769	1.08016	0.761661	0.823386	3	3	3	3		13.481	19.416	4.46831	15.3853	0.403994	0.603508	2	2		75.5887	89.5745	106.19	39.0216	25.0355	30.5392	42.758	68.8804	57.8977	26.7401	74.3282	86.1825	0.00376149	0.0434685
171797_x_at	C65963	15369.4	14821.3	15080.5	14232	14484.5	14986.1	14773.7	15507.5	14574.6	14329.5	14856.1	14187.9	0.127284	0.69185	0.229814	0.733865	-1.03589	0.966957	1.00926	1.00758	3	3	3	3		3136.07	2540.84	2692.61	2786.96	0.774424	0.965237	2	2		3564.94	3996.52	4613.97	4155.33	4203.84	4209.31	4274.62	3555.77	3801.26	3668.18	3983.07	3361.5	0.689537	0.65017
171798_x_at	C70457	14476.5	13385	14594.4	13161	13564.6	13211.3	13663.9	15014.4	13795.2	13356.1	14074	14794.6	0.107092	0.992402	0.896395	0.153903	-1.06307	0.994144	0.999587	0.945818	3	3	3	3		3163.96	2355.86	2579.04	2594.85	0.710334	0.93733	2	2		3256.9	3777.51	4285.31	5011.68	4313.74	4442.96	4310.2	3455.22	3606.33	3429.78	3502.31	3319.74	0.0897182	0.967238
171799_x_at	C69356	2540.53	2750.24	3203.91	2744.17	2021.15	2703.28	2923.92	2629.71	2712.24	2875.58	2582.54	3448.34	0.32554	0.7401	0.471624	0.23808	-1.13739	1.0775	1.02768	0.83856	3	3	3	3		690.198	644.018	609.071	681.08	0.657758	0.966973	2	2		952.104	776.283	666.751	637.397	504.445	489.15	522.76	818.63	707.597	878.349	825.817	880.839	0.0559982	0.390047
171800_x_at	C67095	14426.3	14803.8	13652.2	13761.7	14542.9	13281	14169.8	14069.8	13405.6	14007.6	14473.9	15458.1	0.436141	0.376802	0.193726	0.236465	-1.03118	1.0551	1.02971	0.946426	3	3	3	3		3685.25	2789.45	2963.7	3021.33	0.640111	0.924371	2	2		3645.95	4076.91	5191.62	5139.14	5080.25	4478.25	5240.12	3768.03	3938.26	3843.45	4038.93	3685.78	0.3058	0.987805
171801_s_at	C61547	273.8	299.77	343.98	318.84	290.22	323.44	282.97	355.69	353.75	333.98	403.96	325.15	0.838871	0.472541	0.532747	0.182313	1.01629	1.07122	0.924567	0.87716	0	0	0	0		23.3035	32.3918	28.0775	33.1665	0.647499	1.09963	1	0		59.9303	42.7153	50.9264	51.7744	58.5073	66.8354	47.735	56.1422	32.5989	51.6026	34.9001	130.553	0.300757	0.539069
171802_s_at	C33749	923.5	994.97	930.92	696.13	853.71	919.61	815.91	997.45	839.72	726.96	794.52	818.47	0.144991	0.34599	0.174017	0.579789	-1.15386	0.881975	1.07399	1.05534	3	3	3	3		138.455	139.267	135.284	123.543	0.249589	0.931961	2	2		147.281	89.864	94.6617	92.4935	95.1485	82.8946	90.4648	129.032	129.444	121.641	112.503	119.43	0.337602	0.811965
171803_x_at	C59983	224.97	315.73	253.25	313.09	298.04	237.69	268.66	257.44	342.21	237.27	199.28	236.81	0.632185	0.547376	0.0917018	0.0898273	1.06911	0.775483	0.914362	1.26057	3	2	2	2		40.308	42.2169	37.9013	41.927	0.606536	0.967323	2	2		49.6467	49.0818	61.0365	50.8426	67.1702	54.2091	70.951	44.2166	50.2389	45.9722	38.8982	37.4835	0.547032	0.844437
171804_x_at	CEC482	2455.81	3583.31	3664.67	2895.21	1558.21	2816.96	1838.67	2350.13	2171.91	2075.95	3342.55	3141.87	0.236496	0.0560079	0.156282	0.503047	-1.3347	1.34582	1.52558	0.849307	3	3	3	3		778.675	614.926	735.216	519.167	0.658676	0.900102	2	2		778.725	728.869	358.247	372.677	293.443	265.499	303.952	709.905	796.565	772.157	527.137	706.304	0.084599	0.931399
180655_s_at	C01B4.9	193.02	273.86	346.54	264.99	159.22	226.14	61.85	93.02	100.11	49.71	66.07	57.07	0.371372	0.0153713	0.096766	0.00701484	-1.25074	0.677896	3.19013	3.76251	3	3	0	0		28.0734	59.3495	58.4056	53.5317	0.519682	1.28041	2	2		10.7623	91.1365	76.2808	110.28	83.078	91.0161	92.1853	102.156	104.491	95.1287	77.6126	39.0145	0.244676	0.182649
171806_x_at	CEC3771	2142.75	1724.97	2072.65	1690.13	2022.8	1675.67	2440.02	2082.01	1826.51	2108.68	1692.58	2294.89	0.34484	0.569547	0.754992	0.32642	-1.10239	0.960244	0.935706	0.883935	3	3	3	3		405.801	335.696	401.662	396.241	0.506605	1.07607	2	2		615.833	635.321	506.724	433.608	530.987	432.084	412.19	572.607	539.841	511.962	621.804	493.244	0.0803062	0.286114
171807_x_at	CEC3124	202.66	157.68	240.05	109.21	211.41	295.77	323.78	347.46	181.93	216.87	224.48	321.01	0.932272	0.212799	0.648893	0.486267	1.02666	0.893562	0.703717	0.808529	2	1	2	2		3.529	11.9888	10.3931	5.54845	0.969281	1.02731	0	0		59.0807	79.0527	87.9587	75.5114	30.9205	44.8753	46.6673	43.5466	48.8535	21.3477	57.5143	71.3032	0.187408	0.0287388
171808_x_at	CEK007E7R	136.2	111.55	48.05	54.23	114.82	63.54	73.84	114.88	70.74	32.67	101.03	40.37	0.549969	0.705775	0.333124	0.533657	-1.27172	0.670893	1.14006	1.33619	0	0	0	0		11.942	14.7153	5.42332	11.1645	0.255027	0.62226	0	0		20.9709	16.8957	18.1125	26.5811	10.7682	37.5662	21.6296	15.6841	21.3119	12.7628	17.1666	17.9215	0.467511	0.71825
171809_s_at	C39138	4473.02	3360.43	2661.45	1893.44	2701.35	3599.39	4282.91	4032.95	1834.42	3697.17	2403.29	2870.18	0.347897	0.908614	0.672977	0.698314	-1.28078	0.883783	1.03395	0.913444	3	3	3	3		1130.17	813.282	1012.96	888.531	0.913177	0.978409	2	2		1028.49	883.775	1126.53	992.42	1277.98	923.063	1065.8	828.196	1065.87	823.726	1040.48	786.035	0.71085	0.816274
171810_x_at	C53589	183.87	204.34	225.45	171.89	215.21	208.26	215.97	271.54	266.84	275.65	296.32	240.77	0.751924	0.0942101	0.464065	0.0262468	-1.03071	1.0774	0.813495	0.732534	3	3	3	3		10.6028	19.9664	18.0471	13.2754	0.949379	1.02464	2	2		41.5006	45.9634	38.4115	23.7003	15.4351	20.582	34.5554	68.2589	40.0682	43.4874	32.8384	92.5354	0.00248441	0.623198
171811_s_at	C57047	174.84	189.18	142.48	142.52	159.22	159.34	222.89	203.66	172.05	231.57	200.63	242.09	0.367005	0.204248	0.262279	0.00646915	-1.0985	1.12645	0.846141	0.683801	3	3	3	3		30.6979	70.0631	23.2372	69.705	0.909588	0.922402	2	2		62.8386	44.8805	51.6508	62.4817	67.421	68.1276	41.4587	35.7155	21.9025	36.707	29.151	28.4449	0.0801867	0.0618977
171812_x_at	C55228	63.28	81.34	64.78	72.84	61.71	77.3	61.85	82.31	81.74	72.39	66.86	120.27	0.917596	0.568924	0.572229	0.41716	1.01168	1.14883	0.926959	0.816315	3	3	3	3		8.56914	12.3112	11.001	11.6195	0.691408	1.08334	2	2		12.8027	18.9202	9.90536	5.2994	6.69735	18.2656	12.7481	13.0974	15.1524	13.0548	10.05	11.8319	0.481992	0.942997
171813_x_at	CEC515	770.19	333.26	568.63	620.76	427.34	630.91	635.19	662.33	547.33	477.78	526.85	313.58	0.987849	0.682787	0.07459	0.263128	1.00414	0.714535	0.90635	1.2737	3	3	3	3		110.457	60.3999	95.9133	73.7108	0.984087	0.992786	2	2		108.229	91.361	82.7071	98.9464	115.648	99.2801	110.48	84.825	136.94	77.3612	98.8702	80.0714	0.321089	0.377971
171814_x_at	C37772	2052.07	1849.12	2008.28	1768.52	2030.45	1878.32	1912.65	1697.69	1758.36	1734.22	1821.86	1934.41	0.473117	0.112401	0.662632	0.550042	-1.0409	1.02269	1.10073	1.03402	3	3	3	3		391.508	283.029	364.555	317.102	0.957518	1.01056	2	2		405.421	391.296	405.949	433.007	377.065	398.19	374.399	349.553	405.867	377.878	406.434	364.492	0.917925	0.226063
171815_x_at	C55236	51.38	93.44	74.27	85.05	34.33	60.3	56.85	115.34	65.08	62.81	111.73	84.64	0.528007	0.796195	0.767847	0.263006	-1.21939	1.09234	0.923378	0.693263	0	0	3	2		9.86728	14.9591	12.3591	16.0354	0.627224	1.14372	2	2		18.6743	17.94	9.67653	11.8893	9.38399	7.60706	9.28492	15.0783	12.0917	16.8936	6.75277	16.9232	0.138339	0.381158
171816_x_at	CEC725	636.19	481.44	487.92	405.86	382.39	507.64	462.01	491.16	350.55	390.9	457.24	377.81	0.179357	0.203503	0.627483	0.636319	-1.23896	0.940348	1.23151	1.05705	3	3	3	3		66.7635	71.824	85.7971	84.9722	0.0244558	1.23221	2	2		95.1404	68.541	67.1656	113.297	76.2015	78.9011	80.4488	84.1758	94.9901	83.7232	75.3523	76.7483	0.451375	0.395946
180813_s_at	C01B4.7	439.63	433.06	392.84	542	548.94	452.32	153.05	188.15	114.1	286.24	141.17	191.51	0.0545042	0.000478405	0.315779	0.00426654	1.21946	1.35937	2.77955	2.49347	3	3	0	0		27.5521	22.8573	27.6298	23.5479	0.912995	1.01524	0	2		36.4093	34.0781	40.1105	57.482	51.5116	45.724	41.7636	40.9442	28.6903	42.6683	50.7826	67.1433	0.0183337	0.956333
171818_x_at	C52242	177.27	133.17	166.89	133.73	85.41	118.65	121.63	108.61	33.53	73.24	118.16	201.97	0.0757275	0.0799829	0.406888	0.669837	-1.41313	1.49134	1.80964	0.858708	0	0	0	0		10.2967	11.6589	10.4151	17.7578	0.492697	1.28317	0	0		10.3748	11.5321	11.1635	11.533	11.9212	23.6331	15.3873	9.35996	6.01933	8.07749	5.95717	6.84285	0.306059	0.79478
171819_x_at	C57585	43.52	60.87	90.33	57.25	57.5	85.13	30	45.77	65.55	37.56	30	34.92	0.921998	0.356702	0.285866	0.0269601	1.02649	0.725163	1.37787	1.95043	0	1	0	0		8.59825	4.28075	4.99378	6.42008	0.777847	0.886238	1	1		18.0626	6.68109	8.54032	10.0366	10.2326	23.9134	13.3836	9.3781	13.3303	10.1567	7.50691	9.76679	0.564409	0.815978
171820_x_at	C57683	627.94	546.81	446.17	509.85	578.31	472.36	586.81	546.1	833.96	467.58	505.13	425.45	0.758077	0.330413	0.110697	0.23376	-1.0387	0.710855	0.824111	1.11612	0	0	0	0		230.042	173.22	234.602	156.631	0.912179	0.970171	2	2		227.219	209.42	204.664	239.006	203.408	242.86	220.434	220.497	214.303	212.256	215.808	197.195	0.36366	0.552262
171821_x_at	C36129	121.18	135.22	150.41	87.88	66.42	115.13	109.45	103.72	93.34	62.9	86.47	75.17	0.0494399	0.025859	0.0299299	0.3932	-1.50987	0.73257	1.32723	1.19992	0	0	0	0		7.60827	10.6416	3.66785	7.38929	0.272815	0.605874	2	0		7.66227	12.1542	12.2383	6.43352	15.2074	9.46716	4.55467	9.79198	11.6193	8.51513	5.17735	10.0074	0.920874	0.478847
176103_at	Y50D4A.H	171.95	128.88	172.48	30	127.09	105.45	30	52.62	89.01	158.37	61.32	72.62	0.0987372	0.0110007	0.316066	0.826777	-1.80282	1.70314	2.75773	0.898156	2	0	0	0		12.6658	18.4746	19.1809	14.3508	0.781581	1.07679	2	2		14.4812	17.4561	26.5763	17.6009	19.8394	36.1293	21.0716	20.9802	29.4804	14.3597	19.0905	17.1423	0.506137	0.399131
171823_x_at	C36477	226.93	284.66	254.91	246.43	243.45	346.87	347.76	213.43	291.73	299.56	275.75	301.06	0.56967	0.5339	0.853903	0.724813	1.09164	1.02749	0.898677	0.954791	3	3	3	3		98.3093	101.17	91.4472	93.7143	0.0592779	0.928222	2	2		87.1426	78.9275	78.4181	85.6207	93.1603	75.063	89.8933	80.6186	80.4301	67.7952	87.7143	85.5592	0.628522	0.636493
171824_x_at	CEC666	583.59	541.8	521.9	766.04	643.59	554.94	604.51	579.97	606	748.78	766.58	641.69	0.172943	0.0758627	0.0375867	0.426584	1.1926	1.20473	0.920027	0.910767	3	3	3	3		56.9677	73.9007	63.0446	54.5946	0.556874	0.898913	2	2		104.254	114.874	132.649	98.2182	104.48	183.435	113.994	87.0176	90.5422	99.5661	99.3647	88.1925	0.709736	0.165348
171825_at	C57399	32.85	30	30	30	30	30	30	30	37.95	30	35.5	30	0.373901	0.578499	0.812423	0.373901	-1.03164	0.974987	0.947933	0.942408	0	0	0	0		1.72283	0.133354	1.84137	0.267172	0.920485	1.13596	0	0		1.97701	0.776394	0.599258	4.12495	0.855754	4.83525	1.35073	0.162562	1.88178	1.86535	4.71135	1.34236	0.172696	0.984119
171826_x_at	CEC295	2168.74	2064.19	2091.36	2800.77	2713.77	2201.56	2416.32	1920.35	2310.48	2036.9	2416.99	1324.03	0.0706172	0.52323	0.459122	0.156495	1.22007	0.869233	0.951429	1.33545	3	3	3	3		185.365	161.935	180.355	187.442	0.490531	1.05902	2	2		215.442	171.951	217.559	287.328	261.875	240.988	189.882	185.684	242.929	203.029	210.536	235.533	0.0367276	0.85802
184534_s_at	C17H12.8	240.96	280.08	211.12	1894.53	1830.67	2047.94	223.32	204.72	210.25	1875.95	1699.37	2287.21	1.54508e-05	0.205427	0.00056313	0.880296	7.88504	9.18474	1.14706	0.984752	3	3	3	3		62.1622	87.5957	423.65	495.94	0.00976468	6.14051	2	2		156.217	106.085	115.392	633.17	523.523	631.566	212.76	161.128	203.731	650.935	554.045	206.071	0.000282922	0.0395879
171828_x_at	C57435	1615.2	1954.47	1966.9	1813.97	2113.84	1608.89	1880.58	1861.94	2056.5	1613.03	1737.66	1426.4	0.999826	0.540313	0.0359834	0.215562	1.00002	0.823775	0.954742	1.15901	3	3	3	3		329.181	437.037	447.84	430.212	0.41378	1.14596	2	2		637.612	573.315	517.845	484.451	446.448	548.951	394.91	490.176	568.381	520.759	369.436	442.011	0.143903	0.206541
171829_x_at	CEC528	1629.06	1907.33	1880.22	1541.49	2142.41	1610.99	1814.44	1560.64	1924.35	1799.68	1613.17	2027.8	0.855835	0.793288	0.784744	0.839238	-1.02299	1.02665	1.02211	0.973209	3	3	3	3		338.501	290.748	329.581	287.462	0.865671	0.980601	2	2		311.83	315.368	306.988	333.637	253.185	304.271	276.786	297.784	322.62	295.927	336.812	309.769	0.576092	0.411637
171830_x_at	CEC049	849.76	802.48	988.8	739.23	786.78	856.69	853.96	843.42	828.88	811.02	810.46	904.41	0.258928	0.534677	0.997115	0.36033	-1.10842	0.999854	1.04543	0.943311	3	3	3	3		130.608	155.062	153.481	154.791	0.453454	1.07912	2	2		162.041	153.331	150.994	101.839	141.284	135.176	111.601	141.548	128.614	145.678	157.849	140.946	0.0820702	0.0386946
171831_x_at	C47193	357.44	240.05	378.46	185.66	167.1	250.77	284.16	230.05	238.74	320.1	257.63	352.14	0.0679345	0.183029	0.143105	0.04442	-1.61707	1.23497	1.29617	0.649048	3	3	3	3		53.3757	60.7955	46.8854	45.0757	0.100697	0.805465	2	2		54.516	41.3976	69.0072	69.9243	76.2041	57.9815	61.6927	51.7056	55.0344	60.1399	61.3134	63.1417	0.245177	0.897075
171832_s_at	CEC686	1596.91	1438.15	1472.53	1180.98	1673.17	1502.03	1656.77	1523.63	1715.04	1453.98	1304.56	1543.69	0.756697	0.157232	0.0925779	0.916048	-1.03476	0.878824	0.920773	1.01254	3	3	3	3		250.971	274.199	362.701	314.233	0.105871	1.28898	2	2		378.097	434.066	302.275	366.78	555.408	497.593	357.12	400.48	426.396	380.087	391.465	432.948	0.206686	0.61997
171833_x_at	CEC478	511.3	476.54	469.89	523.04	451.25	601.04	466.36	477.43	545.14	508.93	548.42	526.33	0.433967	0.727034	0.309304	0.953376	1.08067	1.06364	0.979045	0.994727	3	1	3	3		153.65	171.262	181.642	151.027	0.846563	1.02387	2	2		202.218	167.399	179.054	138.048	124.942	183.488	135.89	131.061	134.153	176.483	149.568	164.061	0.171568	0.00889285
171834_x_at	CEC769	66.64	73.69	93.08	30	45.69	30	62.54	30	110.21	91.66	113.4	63.49	0.0108921	0.699092	0.468404	0.0241625	-2.20839	1.32454	1.15122	0.393558	0	0	0	1		12.0594	9.66949	14.1041	13.8831	0.120959	1.28802	1	2		12.5563	10.4991	11.9556	13.6716	2.65053	19.2181	2.05644	2.74875	14.6067	15.4308	6.18625	10.4376	0.973043	0.275351
171835_x_at	CEC836	1071.41	930.55	1006.98	880.94	1142.06	938.91	939.85	843.13	909.59	934.67	792.91	978.12	0.868772	0.101293	0.947778	0.428011	-1.01588	1.00488	1.1175	1.09469	3	3	3	3		316.007	308.663	246.58	316.453	0.472847	0.901328	2	2		349.753	346.453	341.139	306.302	206.822	302.266	250.191	293.925	286.119	325.67	257.328	293.593	0.085809	0.00728355
171836_x_at	CEC621	1530.03	1436.03	1436.33	1459.68	1614.35	1437.72	1646.69	1447.12	1600.42	2223.88	1999.87	1924.12	0.598204	0.22545	0.0110509	0.00671592	1.02484	1.30967	0.93783	0.733872	3	3	3	3		570.536	368.584	423.165	555.017	0.886221	1.04159	2	2		937.094	594.842	598.731	546.396	344.314	375.421	434.783	578.958	429.058	633.559	497.967	660.274	0.0903782	0.137148
171837_x_at	C59012	1751.86	1711.45	1675.75	1941.53	1579.57	1540.13	1660.49	1727.32	1337.55	1582.88	1516.79	1561.38	0.85112	0.322679	0.868957	0.360223	-1.01538	0.98639	1.08755	1.08586	3	3	3	3		326.135	291.95	326.493	297.141	0.913243	1.00898	2	2		409.135	328.352	307.657	306.932	288.259	367.413	321.045	426.92	391.687	391.3	273.333	376.832	0.520488	0.5127
171838_x_at	CEC7293	279.38	253.01	228.25	199.23	169.86	285.22	174.72	274.46	190.53	229.41	182.27	297.71	0.399572	0.304969	0.637435	0.722509	-1.16251	1.10892	1.18904	0.922356	3	2	3	2		72.4744	63.7605	59.8571	63.3432	0.299329	0.904323	2	2		75.151	50.7291	52.0585	57.4912	52.3741	66.5415	42.2711	43.3459	50.4062	44.203	48.362	46.8803	0.957219	0.168744
171839_x_at	C33647	74.36	30	64.47	75.09	48.61	38.78	30	39.06	45.3	31.85	32.17	35.32	0.908377	0.269013	0.335518	0.125669	-1.03913	0.86866	1.4763	1.63559	1	1	0	0		7.72566	7.67109	9.68444	8.10288	0.269982	1.15526	2	2		14.2007	11.5022	8.0808	6.12985	14.5187	6.41461	4.62517	11.2568	10.2083	7.74913	10.1632	10.8397	0.531039	0.398381
171840_x_at	CEC2913	168.83	165.74	103.91	56.73	104.28	110.56	126.98	144.16	102.62	132.92	88.2	149.46	0.109565	0.42546	0.963732	0.256809	-1.61461	0.991492	1.17316	0.732824	1	0	1	0		2.22226	11.7441	13.3474	5.70882	0.717202	1.36444	0	0		6.84225	25.3985	2.96437	20.95	19.2816	19.3737	16.8998	9.49048	12.1498	9.46048	16.6311	22.0858	0.306493	0.885625
172812_x_at	ZK938.6	111.08	88	117.97	40.83	107.67	48.79	45.89	41.51	30	71.73	38.03	30	0.156866	0.00287765	0.613657	0.480083	-1.60707	1.19046	2.7006	1.41163	3	0	1	0		11.1699	9.83895	9.98011	4.46345	0.366826	0.6875	1	1		7.99002	11.5584	10.7725	20.5278	3.86622	8.51804	10.9537	7.83398	10.8168	3.56487	8.74179	9.97534	0.873257	0.880106
171842_x_at	CEK002C8R	1680.21	1292.73	1902.96	1881.47	1744.22	2279.76	1903.53	1824.44	1521.42	1723.32	1978.69	2025.97	0.22589	0.590177	0.346493	0.766469	1.21115	1.09117	0.928851	1.03098	3	3	3	3		238.946	266.336	339.747	368.879	0.0365616	1.40243	2	2		316.182	234.914	290.334	367.094	388.094	399.437	379.59	304.168	377.731	315.383	348.584	266.442	0.0154742	0.100768
171843_x_at	CEC9183	92.4	163.25	109.94	138.49	153.34	85.82	106.53	121.49	114.61	47.35	64.5	119.06	0.898378	0.742551	0.166472	0.175871	1.03298	0.673934	1.06701	1.63549	3	3	3	3		12.1487	14.9567	7.82669	12.5207	0.342078	0.750678	2	2		11.8054	8.05034	16.7482	7.73235	15.2955	16.7329	14.3264	10.0134	12.2643	15.1701	10.2436	11.7917	0.793456	0.999975
171844_x_at	CEC5963	162.44	252.81	466.4	306.91	283.89	286.04	258.3	167.59	242.48	264.9	283.09	251.14	0.986701	0.493109	0.213168	0.0933684	-1.00547	1.19564	1.3191	1.09724	3	3	3	3		56.9601	61.383	55.9302	60.4355	0.783762	0.98329	2	2		50.787	57.6899	71.6463	63.7443	57.7932	70.8271	77.1435	57.5779	61.0337	64.1453	64.714	62.7612	0.601167	0.577364
171845_x_at	C35053	216.87	90.01	105.43	95.56	105.5	63.43	86.61	141.95	219.14	156.1	171.21	147.11	0.305149	0.841915	0.830847	0.00851151	-1.55884	1.05968	0.920952	0.557502	3	3	3	3		4.41425	8.33602	5.34045	4.26251	0.519984	0.753158	2	2		17.7564	15.0525	9.06144	14.0101	12.5082	11.7721	12.8786	15.3412	14.21	13.5871	8.47289	22.3395	0.676059	0.947593
171846_x_at	CEC5704	250.75	289.14	292.22	218.43	186.34	171.19	260.2	242.36	86.19	134.48	178.23	291.84	0.0114433	0.226819	0.945565	0.855034	-1.44476	1.02684	1.41335	0.952709	3	1	3	1		29.9033	24.0046	29.6072	23.31	0.919077	0.981622	2	2		38.8095	42.1755	34.6056	38.4933	29.8513	20.4213	27.5643	41.5021	32.3323	29.355	32.6148	21.1897	0.189268	0.365516
190094_s_at	M02D8.4	335.84	290.07	271.86	550.09	488.04	680.19	599	672.64	1020.8	1052.35	1253.63	1189.82	0.0101894	0.0240924	0.0485533	0.00195057	1.91397	1.52493	0.391622	0.491538	3	3	3	3		29.0219	60.0584	75.2522	79.7167	0.170388	1.73965	2	2		104.412	142.69	182.214	123.466	111.574	114.594	83.7222	116.117	68.9927	122.898	170.745	265.605	0.307714	0.112916
171848_x_at	CEC5563	458.83	362.7	366.48	364.12	328.83	474.37	349.51	307.03	366.58	348.68	354.91	335.31	0.904427	0.20229	0.791633	0.387762	-1.01772	1.01542	1.16116	1.12361	1	1	1	0		82.395	64.8234	61.0342	69.4631	0.481304	0.88642	1	1		84.147	69.265	101.044	92.8355	83.0106	91.9615	83.0951	74.0657	71.6046	69.4903	59.2888	65.2805	0.670254	0.432485
171849_x_at	CEC1733	303.98	248.27	288.63	344.2	330.44	291.57	282.08	284.58	234.45	295.4	367.49	331.17	0.142146	0.599523	0.0717842	0.740082	1.14904	1.24085	1.04964	0.971984	3	2	1	2		26.7863	24.7345	28.0495	25.15	0.683068	1.03258	0	1		35.3424	28.4857	25.2879	36.4676	41.6424	26.1392	25.7804	35.6378	34.1002	31.8028	34.9218	38.6694	0.406051	0.64292
171850_x_at	CEC3141	1858.27	2083.72	1535.22	1423.49	1334.41	1666.63	1530.04	1955.59	1709.92	1480.25	1873.11	2526.17	0.134758	0.665291	0.526474	0.205087	-1.23792	1.13165	1.05421	0.752531	3	3	3	3		519.561	399.804	501.355	368.404	0.807632	0.946043	2	2		498.792	433.641	502.843	368.214	316.316	337.459	305.186	459.225	499.193	528.364	511.551	496.299	0.00698504	0.416786
171851_x_at	CEC910	561.46	574.59	584.62	613.31	450.45	595.15	562.46	674.81	581.81	546.46	522.44	463	0.712192	0.405594	0.088114	0.500207	-1.03723	0.842129	0.945901	1.08291	3	3	3	3		152.462	117.879	109.184	120.823	0.384188	0.850805	2	2		165.612	126.839	147.998	106.357	137.935	126.657	149.333	136.825	133.909	133.686	154.079	146.25	0.185959	0.606304
171852_x_at	CEC0893	30	30	30	30	30	39.2	34	30	30	30	30	30	0.373901	0.373901	0.373901	0.373901	1.10218	0.957447	0.957447	1.10222	0	0	0	0		5.48901	5.68209	5.6818	3.59033	0.461362	0.83001	0	0		8.81103	6.73171	6.12569	0.742815	6.13362	1.85299	4.99128	5.10931	3.17194	7.51907	8.87281	6.4408	0.0783287	0.0526874
171853_x_at	CEC0073	1448.39	1374.67	1324.73	1377.29	1249.3	1392.92	1278.01	1255.84	1377.66	1274.43	1265.08	1355.5	0.501619	0.203725	0.912848	0.483476	-1.03192	0.995782	1.06041	1.03196	3	3	3	3		236.987	134.288	244.29	213.311	0.505418	1.23251	2	2		254.237	290.153	356.538	365.813	369.972	346.901	367.124	333.475	334.705	310.577	315.573	271.281	0.120527	0.233281
171854_x_at	CEC3983	84.53	70.22	131.59	82.11	107.09	128.71	123.72	141.43	124.61	95.83	97.98	166.52	0.669866	0.150409	0.702705	0.62612	1.11023	0.924492	0.734657	0.882275	3	3	2	0		24.7352	23.1986	16.1872	14.5456	0.0166626	0.641151	2	2		29.566	19.6649	29.4575	37.4074	29.9126	41.5363	31.8044	17.8744	20.5067	24.6415	28.6284	25.384	0.100527	0.626672
171855_x_at	C57644	558.56	400.08	493.87	327.43	342.77	443.18	397.08	471.04	307.78	314.92	288.78	338.59	0.125954	0.234401	0.189665	0.217902	-1.30461	0.801335	1.23523	1.18157	3	3	3	3		45.7916	59.1864	66.1927	51.8897	0.572521	1.12483	2	2		77.95	59.6249	52.8321	49.6707	64.6939	58.7115	66.5339	61.5657	84.391	61.286	51.785	53.8804	0.542105	0.510917
191541_at	C54D10.1	385.39	587.38	463.2	3622.14	3459.58	3947.57	557.34	624.08	541.75	3218.94	3463.21	2542.8	3.26507e-05	0.209083	0.000827471	0.124728	7.68068	5.35348	0.83333	1.19559	1	3	2	3		47.3105	40.7243	273.076	343.576	0.0174732	7.00464	2	2		84.4652	46.8662	30.7923	76.8305	87.6313	82.7918	65.671	110.27	92.6367	122.551	218.114	100.689	0.15487	0.158833
171857_x_at	CEK008H5R	84.9	97.08	88.85	48.36	85.08	32.11	65.08	74.15	60.68	72.67	33.01	74.21	0.0943829	0.0115053	0.659691	0.828471	-1.63589	0.899855	1.35476	0.920285	0	0	0	0		6.78783	8.84715	8.60907	5.79757	0.758167	0.921436	0	0		9.5295	9.51875	2.12285	12.56	18.9477	15.3212	15.6212	8.91168	13.7776	4.97085	9.87811	11.8597	0.0501394	0.146508
171858_x_at	CEC762	291.16	145.14	140.25	207.81	98.35	134.19	210.49	172.24	97.27	138.64	113.67	186.64	0.485003	0.618084	0.746787	0.990953	-1.30928	0.914479	1.20115	1.00319	3	3	3	3		22.6335	51.6449	47.9651	50.8864	0.488084	1.33083	2	2		27.5801	49.0865	35.2565	67.0278	53.5891	59.9822	45.8244	65.3743	45.0934	61.5035	71.7719	46.3464	0.0363477	0.181296
171859_x_at	CEC498	2101.15	1983.65	2234.54	1673.59	1543.03	2157.15	1840.46	1822.79	1399.77	1529.93	1673.3	1678.39	0.190792	0.0602322	0.711159	0.443259	-1.17596	0.964172	1.24814	1.10082	3	3	3	3		422.724	541.443	453.073	458.729	0.702562	0.945689	2	2		922.595	493.096	546.739	526.372	676.222	608.028	590.289	697.146	525.019	698.423	374.375	747.689	0.739385	0.746182
171860_x_at	CEC7843	212.99	164.84	207.46	239.48	173.37	220.33	223.1	204.24	178.53	251.59	241.93	199.15	0.555463	0.748344	0.233813	0.478647	1.08182	1.14327	0.966032	0.914115	3	3	3	3		52.5584	49.2171	32.289	33.5347	0.00969496	0.646754	2	2		52.7345	34.8457	36.1699	39.3311	43.0621	40.1811	35.9829	36.6631	45.6928	38.8855	27.2859	50.59	0.949924	0.796683
171861_x_at	C32853	561.28	514.83	593.85	480.68	491.22	594.85	566.95	668.41	616.58	661.22	628.76	618.24	0.468895	0.178279	0.589419	0.0421977	-1.06588	1.03039	0.901735	0.821053	3	3	3	3		188.08	155.508	140.467	136.369	0.179049	0.805721	2	2		201.413	188.749	203.568	163.648	175.202	185.019	230.905	145.812	178.954	144.635	163.297	220.502	0.0392175	0.641008
171862_s_at	C53791	366.92	348.1	348.44	228.66	259.89	397.49	354.57	341.37	325.41	324.34	376.26	377.22	0.320805	0.2513	0.38678	0.307619	-1.20024	1.05529	1.04123	0.822067	3	3	3	3		50.786	53.6504	91.8653	71.7098	0.100887	1.56626	2	2		73.5762	77.2327	62.468	73.5344	81.7756	74.2724	67.1232	69.2586	63.2648	79.4072	84.1244	92.6278	0.351729	0.395081
188238_at	F16D3.1	228.46	238.77	223.23	256.15	145.36	252.43	110.6	108.79	94.17	118.26	207.81	109.86	0.756207	5.41468e-05	0.268529	0.20444	-1.05585	1.39026	2.202	1.5001	3	3	1	1		8.18324	13.2053	6.23135	6.88776	0.244123	0.61337	1	0		16.473	4.69718	11.7785	34.1547	18.7883	4.11466	16.7679	14.6551	13.2956	13.9797	10.4625	7.34398	0.437327	0.333309
171864_x_at	CEC2803	267.97	341.58	260.64	372.49	269.35	343.04	334.63	245.77	263.3	247.49	215.89	234.78	0.3945	0.825418	0.166021	0.040537	1.13179	0.827498	1.0314	1.41068	3	3	3	3		25.3938	20.4351	18.0368	22.0421	0.462231	0.874534	2	2		30.4998	33.9515	39.759	48.8809	62.9226	67.8364	64.5516	33.3836	33.1012	27.3362	15.5777	22.8115	0.0161602	0.453482
171865_x_at	CEC2923	126.22	80.37	149.6	79.72	102.52	130.94	142.07	135.62	86.75	77.33	44.55	149.19	0.59925	0.92322	0.43008	0.703086	-1.13735	0.743799	0.977363	1.15535	2	2	2	2		19.3245	20.7852	23.2508	17.6142	0.908655	1.01883	2	1		25.8709	22.9392	20.0042	24.5243	14.446	22.9681	27.9598	19.7379	24.8348	23.7281	11.3044	24.7159	0.554849	0.694454
171866_x_at	CEC013	286.47	280.08	273.97	288.91	405.94	273.15	171.14	231.6	305.94	317.04	253.55	246.01	0.369293	0.32445	0.469038	0.348434	1.15167	1.15228	1.18604	1.1854	3	3	2	3		75.3252	49.8129	66.2061	65.914	0.810022	1.05579	2	2		97.2147	52.5822	60.8924	48.4121	75.8344	55.3091	68.9634	82.5277	67.9332	72.8164	67.1498	92.1148	0.551664	0.85053
171867_x_at	CEC2033	3979.96	5116.03	3383.02	3208.26	3072.98	4023.42	5933.42	5959.77	5161.24	5016.73	6843.07	5596.83	0.285643	0.0559617	0.833883	0.0179097	-1.21101	1.02358	0.731717	0.590301	3	3	3	3		137.838	1225.96	84.7823	1000.5	0.862833	0.795785	2	2		463.235	418.881	508.026	656.054	763.959	832.762	364.934	456.996	138.782	407.301	152.204	138.122	0.00748882	0.217825
171868_x_at	CEK133H4R	118.09	135.98	185.43	183.71	65.05	116.13	134.43	91.57	79.18	203.29	140.34	88.69	0.566215	0.16248	0.317321	0.662286	-1.20449	1.41661	1.44013	0.844028	0	0	0	2		16.1968	16.0217	15.3106	12.6531	0.251231	0.867939	2	1		16.6139	20.3284	24.678	27.6582	15.962	28.2297	16.8701	12.4854	12.2378	12.4912	12.28	9.42712	0.502052	0.0738173
171869_at	CEK014CXR	78.36	68.71	93.61	109.21	146.61	75.26	98.75	113.86	93.75	98.75	109.41	94.24	0.239826	0.0811668	0.869437	0.67384	1.37564	0.987074	0.785612	1.09484	1	0	1	2		13.2731	11.4838	13.8988	13.35	0.314522	1.10066	2	2		12.1508	11.4222	2.57904	18.6011	4.83473	16.8913	15.3145	9.06494	14.8356	12.5544	13.0471	17.6895	0.424094	0.30152
171870_x_at	CEK013GXR	336.55	429.91	263.74	330.42	287.86	289.92	294.42	309.25	292.74	208.17	267.79	125.77	0.462062	0.408769	0.0771085	0.0783816	-1.13433	0.671266	1.14925	1.50931	0	0	0	0		61.5881	49.2792	56.2318	46.3623	0.652341	0.925378	2	2		40.7097	33.12	39.1552	48.541	46.685	50.0497	47.38	45.2995	32.4349	36.1309	37.7559	50.5774	0.0127795	0.48149
171871_x_at	CEK113G9R	388.34	429.42	398.47	341.31	318.85	426.85	350.23	434.02	268.07	457.97	359.86	447.71	0.287584	0.331404	0.281433	0.259212	-1.11887	1.20262	1.15576	0.85893	3	3	3	3		205.93	144.734	211.045	135.251	0.968309	0.987543	2	2		172.324	159.11	123.706	147.775	88.1509	107.238	126.568	142.002	177.495	120.756	187.917	121.28	0.17691	0.892067
174187_s_at	C51741	48.67	68.43	48.76	39.19	43.03	70.13	128.08	124.25	125.03	87.89	87.13	100.24	0.720954	0.000454602	0.00151344	0.0182001	-1.08862	0.729436	0.439527	0.553477	2	1	3	3		9.31121	14.687	10.8141	9.24935	0.554987	0.836042	2	2		20.5996	18.0455	15.9632	7.6743	14.9607	15.911	21.6108	22.2379	15.8764	13.5434	12.0444	41.9669	0.141337	0.521094
171873_x_at	CEK007EYR	163.04	30.2	142.97	109.82	63.27	136.25	120.43	180.16	67.3	64.6	109.52	30	0.856711	0.850817	0.243145	0.326355	-1.08687	0.55484	0.913887	1.51548	0	0	0	0		6.95004	7.25931	10.2823	5.64055	0.747962	1.12059	0	1		1.82618	0.289565	7.21682	15.8157	14.8608	13.6458	15.6816	4.79666	1.95959	6.58321	1.59813	14.0615	0.00600423	0.403436
171874_x_at	CEK002GZR	84.8	128.78	85.09	107.59	52.19	74.91	74.74	75.14	59.98	69.82	88.45	68.71	0.381868	0.127662	0.520768	0.889135	-1.2726	1.08158	1.42319	1.03397	2	0	0	0		6.18524	1.53217	5.37266	6.85408	0.453265	1.58431	0	0		4.88198	13.4842	15.6596	8.90887	6.35928	11.3156	17.9587	4.92379	6.94551	6.99377	5.56887	10.8493	0.527372	0.801854
171875_x_at	CEK074H3R	578.19	720.09	680.2	682.01	756.01	660.77	598.57	586.12	535.08	871.5	615.75	709.8	0.477007	0.137277	0.108254	0.703447	1.06081	1.27753	1.15043	0.955276	3	3	3	3		144.644	125.731	125.421	138.934	0.819896	0.977739	2	2		143.37	146.717	121.158	112.744	90.6026	114.16	103.786	123.081	109.565	128.121	107.328	85.3068	0.0476751	0.0645341
171876_at	CEK049D5R	508.04	489.3	579.3	476.28	488.66	581.26	466.26	364.68	448.26	477.48	511.43	465.17	0.825036	0.075737	0.163639	0.440521	-1.01969	1.13671	1.23252	1.06335	3	3	3	3		78.6177	82.1915	78.1488	69.1874	0.297366	0.916218	2	2		105.346	64.2668	58.6821	66.7998	60.2403	102.629	69.7003	69.8169	68.9613	64.0315	69.6877	66.9981	0.982597	0.676756
171877_x_at	CEK037H6R	214.36	184.27	181.55	167.88	45.06	163.77	139.57	141.52	56.81	196.44	139.21	146.57	0.178538	0.0536903	0.220972	0.469841	-1.5401	1.42711	1.71702	0.781199	3	0	2	2		22.8053	23.2139	31.5089	37.5658	0.0628641	1.501	2	2		53.933	27.9066	35.0366	29.4988	20.3741	30.1941	24.5987	27.3737	42.524	23.625	41.7565	37.8203	0.217211	0.478639
171878_s_at	CEK098A2R	4965.18	4868	5287.46	5357.43	4570.78	4579.99	5013.45	4969.96	4625.17	5131.52	4854.43	5969.54	0.520122	0.388294	0.276943	0.319374	-1.04221	1.0922	1.03505	0.909292	3	3	3	3		740.669	742.392	675.913	742.133	0.429847	0.956161	2	2		1037.06	791.773	859.328	937.516	717.49	821.915	834.131	996.729	1009.95	1036.39	824.443	924.98	0.50766	0.611342
171879_x_at	CEK071E8R	1864.06	1777.07	1845.54	1532.04	1759.1	1977.69	1954.55	1601.13	1620.75	1675.01	1580.23	1369.02	0.609818	0.42918	0.276086	0.243633	-1.04134	0.89333	1.05993	1.13939	3	3	3	3		342.404	314.286	314.859	298.603	0.314659	0.934173	2	2		388.11	301.093	276.022	218.319	254.33	244.906	217.136	356.487	350.988	338.451	357.776	304.836	0.0814257	0.823403
190727_at	C36H8.2	35.77	55.79	66.58	111.34	105.83	130.53	152.29	100.9	100.3	133.54	137.67	160.94	0.00573648	0.0286331	0.244343	0.0681674	2.19872	1.22252	0.447368	0.804582	1	3	3	2		14.0934	9.68713	6.75046	7.55283	0.168587	0.60147	2	2		15.4275	16.528	19.7531	13.8937	7.83871	18.7463	11.8397	19.7869	18.6043	7.94928	14.9927	19.2973	0.334164	0.868684
171881_x_at	CEK053A5R	214.24	248.07	238.86	333.79	346.28	302.39	239.21	222.41	353.26	186.09	269.26	179.18	0.0047396	0.421134	0.297805	0.0217225	1.40119	0.778679	0.860458	1.54833	0	0	0	0		41.4717	46.3766	53.5668	36.6074	0.907242	1.02648	2	2		48.7085	58.8317	44.8189	61.0867	60.7419	61.8042	57.908	47.5728	46.9448	39.9746	45.1103	53.9059	0.0675516	0.996974
171882_x_at	CEC5603	5344.78	4890.05	5587.87	5255.33	5351.15	4571.71	4712.95	4377.2	5555.12	4420.28	4693.21	3710.09	0.538103	0.388097	0.254433	0.10925	-1.04246	0.875612	1.0804	1.18362	3	3	3	3		628.022	640.204	730.819	706.892	0.0241906	1.13364	2	2		669.547	615.795	607.837	442.687	742.819	668.141	516.049	702.909	703.81	625.281	623.475	702.093	0.893341	0.887384
171883_x_at	CEK060F6R	157.67	217.57	178.84	141.78	128.45	247.14	180.16	135.18	127.24	159.27	130.87	138.87	0.782438	0.197346	0.819056	0.486687	-1.07095	0.969339	1.25193	1.20596	3	3	3	3		20.6784	36.2214	43.2753	36.5952	0.307432	1.4037	2	2		34.2159	27.6732	34.9764	31.3412	45.5403	48.3387	63.7222	31.3136	24.7792	27.9045	34.9254	29.4345	0.175562	0.566523
171884_x_at	CEK067G4R	2215.77	2197.76	1981.12	1927.78	1824.56	2252.03	2082	2306.05	1806.41	2088.1	2287.26	2636.9	0.432531	0.70319	0.275282	0.177749	-1.065	1.13202	1.03232	0.856267	3	3	3	3		537.631	567.032	577.063	532.689	0.932546	1.00461	2	2		834.518	675.87	689.429	679.175	690.449	645.681	772.804	935.725	877.19	912.764	768.511	998.616	0.306604	0.138407
171885_x_at	CEK012E2R	411.61	294.26	329.43	362.96	403.32	310.39	309.27	221.23	319.53	438.22	230.97	226.57	0.769448	0.256701	0.851742	0.465506	1.03996	1.0538	1.21796	1.20196	3	3	3	3		33.3713	34.6831	32.2977	32.2811	0.117821	0.948928	2	2		45.5584	41.5276	42.9925	50.1925	56.7567	47.6797	51.7039	40.0203	43.2584	44.5502	48.7874	41.3836	0.0501797	0.679571
171886_x_at	CEC4603	468.06	373.77	495.51	484.72	407.86	416.96	408.5	410.41	269.4	281.37	319.6	489.52	0.843924	0.235382	0.993118	0.345964	-1.02122	1.002	1.22882	1.20087	2	2	0	3		59.4874	48.6723	75.9525	57.381	0.362117	1.23275	1	1		74.9171	64.6784	76.7782	47.2719	49.7224	68.6289	50.705	53.6956	76.4801	64.0044	53.6423	45.9592	0.093717	0.257465
171887_x_at	CEK064H7R	473.75	419.39	323.94	359.05	593.73	485.16	373.56	388.74	382.99	379.09	524.46	267.93	0.413327	0.615494	0.912253	0.427036	1.18146	1.02287	1.06268	1.22746	2	1	0	2		45.7352	58.1084	61.7166	50.8204	0.650646	1.08372	2	2		50.8446	51.4294	48.745	54.582	98.9397	49.2832	71.0118	45.8288	50.4431	50.3563	47.2513	50.9891	0.335033	0.524447
171888_x_at	CEK051H3R	206.51	157.45	205.14	139	142.14	174.21	165.44	118.48	132.07	108.33	157.86	143.59	0.126094	0.0749123	0.923616	0.458315	-1.24981	0.985072	1.36806	1.11121	3	3	2	3		55.1606	58.8812	55.1848	53.4828	0.319459	0.952875	2	2		65.0252	67.3574	67.1409	74.748	65.2876	69.6495	62.7494	70.1325	50.6912	52.9038	58.825	69.9972	0.297901	0.40484
171889_x_at	CEK014A4R	777.55	687.75	598.84	751.07	573.65	686.2	568.98	511.39	637.19	526.5	803.35	545.51	0.820256	0.141155	0.614324	0.684202	-1.02646	1.09187	1.20179	1.07228	3	2	3	3		94.9505	100.718	93.8082	96.6154	0.499469	0.973196	2	2		141.806	98.8911	139.314	93.1359	114.831	124.59	95.7002	98.6496	93.2895	126.469	92.2328	90.4059	0.397907	0.0926302
171890_x_at	CEK076F7R	52.2	38.99	40.15	37.54	30	30	39.62	30	30	30	58.53	69.01	0.0836266	0.116923	0.185499	0.168791	-1.34654	1.58141	1.31841	0.619144	0	0	0	1		3.75295	9.77201	3.96253	6.66983	0.703978	0.786128	1	1		12.209	8.81496	14.6564	7.02353	7.68225	18.7099	9.84208	6.48118	7.15504	7.87361	8.27491	9.93566	0.864559	0.109229
171891_at	CEK019C2R	411.81	164.84	304.29	304.78	237.84	186.06	160.2	181.66	296.08	417.78	195.58	323.87	0.557089	0.384397	0.264708	0.394845	-1.20897	1.46915	1.38091	0.777483	3	3	2	3		26.801	50.4662	32.0037	74.5123	0.608781	1.37854	2	2		32.3282	29.8656	37.7257	57.6536	77.4019	73.6749	23.1647	49.3528	49.2426	30.6069	41.5658	36.0564	0.00502156	0.464622
171892_x_at	CEK064D5R	303.34	252.1	275.82	282.9	250.83	298.5	333.37	291.58	261.97	224.2	215.11	298.12	0.988113	0.506523	0.210719	0.348705	1.00117	0.83145	0.937243	1.12855	3	3	3	3		49.3338	52.3006	42.8891	41.6028	0.0337879	0.831331	2	2		66.7019	62.6138	67.7395	49.0097	60.187	65.3878	60.0208	60.1642	62.0801	67.7384	61.6842	80.9891	0.21428	0.0440832
178927_at	K08D8.5	88.76	158.36	102	908.05	927.26	788.05	131.87	142.97	99.07	855.75	859.98	824.65	9.78537e-05	0.758325	1.94845e-06	0.571673	7.51408	6.79409	0.933701	1.03266	3	3	2	3		19.7116	28.1194	129.45	173.1	0.0291313	6.3254	2	2		27.6544	23.3092	28.8721	142.011	189.345	200.53	24.3098	35.858	40.3098	132.486	114.627	53.7353	0.00111706	0.245331
171894_x_at	CEK038E9R	79.64	127.27	113.31	30	88.01	137.5	204.01	106.11	150.36	71.26	125.57	141.26	0.561714	0.213546	0.312946	0.504844	-1.25322	0.734212	0.695405	0.755746	3	1	3	2		14.228	12.8763	10.2561	8.20032	0.0722797	0.680943	2	2		23.8455	31.1937	27.2306	13.8594	11.7313	7.43941	19.2126	27.7739	23.992	14.8202	14.8589	43.8339	0.00446037	0.312904
171895_s_at	C30399	1306.51	1245.11	1120.69	1686.66	1485.74	1156.81	1418.93	1180.32	1154.94	1375.97	1466.42	1056.75	0.252312	0.798983	0.763551	0.509566	1.17888	1.03861	0.97819	1.1103	3	3	3	3		227.819	291.489	242.257	288.56	0.897171	1.02216	2	2		341.968	261.527	314.92	250.877	344.823	324.689	339.225	286.414	333.204	356.981	280.92	506.672	0.986678	0.665604
171896_x_at	CEC5753	150.48	130.28	130.71	182.51	110.02	152.83	158.69	136.25	135.86	161.2	111.92	177.88	0.635714	0.556943	0.766565	0.951241	1.08238	1.04689	0.95513	0.987494	1	1	2	3		14.9002	13.2396	4.93538	12.9524	0.337083	0.635677	1	1		9.67315	6.82417	20.4488	11.6753	18.7921	17.8775	15.5581	7.91766	6.9743	7.94231	9.14825	9.28375	0.465327	0.684952
171897_x_at	CEC9703	211.74	82.71	186.55	165.07	201.05	183.61	168.48	169.04	197.05	147.66	133.7	227.39	0.604674	0.682771	0.792911	0.682016	1.14289	0.951699	0.899789	1.08055	3	3	3	3		25.3094	25.518	23.1316	20.8622	0.0955402	0.865551	2	2		40.4182	35.5485	30.3036	31.5055	37.2441	37.051	33.8581	47.3505	36.9051	31.7532	44.551	65.5825	0.966217	0.475762
171898_x_at	CEC5743	131.76	132.53	143.97	148.73	182.34	217.51	194.77	222.83	90.28	166.46	199.06	174.09	0.0820039	0.458527	0.811455	0.899201	1.34369	1.06248	0.803851	1.01662	3	3	3	3		10.287	22.4651	16.0048	14.5948	0.876792	0.934279	1	2		21.3616	28.6439	18.9679	21.2476	36.7349	33.157	34.6467	35.2788	29.4381	35.3499	31.267	49.1409	0.25116	0.0424844
171899_x_at	CEC3621	194.23	234.47	241.98	150.77	225.08	170.7	196.27	195.61	132.72	122.98	183.5	204.59	0.196148	0.131776	0.895654	0.738436	-1.2271	0.974209	1.27846	1.06942	0	0	0	0		11.7269	9.16346	18.2941	11.1707	0.374891	1.41045	0	0		22.0342	16.5443	11.9908	11.5588	15.7232	7.38118	18.1151	19.7419	25.0822	20.8462	23.3856	16.4817	0.232566	0.314264
171900_s_at	AU116612	729.29	821.79	736.58	773.87	756.7	694.81	718.09	701.44	790.43	753.52	810.65	921.53	0.615552	0.555843	0.178378	0.188835	-1.02799	1.12477	1.03516	0.895273	3	3	3	3		158.534	179.519	169.296	167.509	0.95813	0.996308	2	2		189.675	231.806	206.598	181.485	212.411	246.068	197.01	203.129	168.852	206.579	171.924	211.347	0.867662	0.289942
191219_at	Y41C4A.11	140.06	100.58	116.73	988.6	904.84	774.44	129.93	140.44	110.31	843.25	791.3	621.13	0.000262767	0.61968	0.000763345	0.207815	7.46512	5.9254	0.938767	1.18274	0	3	0	3		8.14643	13.997	99.0476	67.6813	0.0454087	7.52948	1	2		22.6094	11.1716	21.2932	146.586	113.275	164.113	17.8577	9.53163	37.3127	97.6378	124.81	21.8956	0.00131416	0.739128
175253_s_at	AV180727	506.93	518.71	505.14	595.52	505.12	543.25	242.93	242.84	234.92	275.65	300.55	228.3	0.228547	7.13147e-07	0.260923	0.00114905	1.0739	1.11629	2.12405	2.04337	3	3	0	3		32.5483	39.0506	29.5207	29.0146	0.183094	0.817544	2	2		61.1385	64.5028	47.0503	68.4168	82.4234	93.3449	84.5396	60.0089	70.9326	69.7962	77.5784	110.82	0.0567414	0.183654
171903_x_at	AV199932	127.37	108.59	199.92	148.17	228.99	203.61	226.39	98.56	30	164.81	157.86	70.33	0.258222	0.694738	0.854987	0.180655	1.33242	1.1072	1.228	1.47779	0	1	0	1		11.4619	19.9608	8.60013	4.82531	0.192599	0.427252	1	1		21.0695	17.25	15.1434	18.3495	27.6628	29.4228	18.3382	10.7453	22.1437	12.2566	14.3882	29.4362	0.129773	0.85304
171904_x_at	AU115803	107.01	40.49	105.14	30.09	120.99	66.62	32.54	30	41.43	30	30	54.83	0.751186	0.0887976	0.707258	0.283073	-1.16051	1.10445	2.42993	1.89585	0	0	0	0		69.9793	53.8652	56.2667	39.3498	0.350439	0.772069	0	0		578.678	199.027	252.458	287.536	251.232	331.992	140.751	144.126	124.469	92.3475	270.64	488.137	0.683074	0.156506
178430_at	C35C5.9	72.33	111.78	76.25	148.49	104.61	214.93	167.93	235.47	175.51	74.97	240.52	226.02	0.114767	0.0127875	0.837804	0.712479	1.7977	0.935396	0.449742	0.864305	2	2	2	2		30.5136	23.5573	24.7429	26.9043	0.770972	0.955174	2	2		32.5638	26.1257	32.8809	36.574	32.671	67.9009	36.2892	33.4547	31.0782	25.7849	39.6521	26.5882	0.252277	0.31189
178297_at	T24B8.5	347.54	301.79	333.73	2345.08	2237.3	2637.48	361.36	343.91	394.7	2063.53	2153.04	2299.25	6.58311e-05	0.125071	1.36562e-05	0.163966	7.34422	5.92363	0.893715	1.10805	3	3	3	3		111.918	157.963	571.723	515.039	0.00789781	4.02682	2	2		103.483	67.6415	76.5156	312.983	373.434	337.198	78.5987	55.6027	77.9991	308.825	332.021	127.917	0.000231861	0.42039
171907_x_at	AV176498	487.39	378.04	486.89	321.35	275.87	433.35	380.03	306.83	397.54	283.3	280.25	404.11	0.144594	0.122755	0.474504	0.752483	-1.3122	0.892346	1.24707	1.06501	3	3	3	3		31.2134	31.3083	22.6253	25.3023	0.0320758	0.766577	2	2		31.4225	22.1054	28.7295	26.2798	13.3756	38.1039	28.5109	23.8269	29.8015	33.1108	27.7468	27.1442	0.854327	0.991078
171908_x_at	AV182889	1333.06	1575.15	1396.98	1474.14	1507.25	1529.9	1567.33	1635.39	1548.39	1597.71	1755.48	1718.08	0.407033	0.12612	0.121489	0.0206048	1.04787	1.06739	0.906144	0.889578	3	3	3	3		284.964	329.45	341.863	337.937	0.280746	1.10642	2	2		411.858	416.296	341.869	371.949	422.569	450.595	543.801	416.418	407.843	399.785	401.26	394.26	0.494377	0.258303
171909_s_at	AV199747	603.01	554.4	575.08	610.53	463.98	624.11	615.97	663.93	411.86	499.16	523.63	578.97	0.842205	0.871175	0.72927	0.597886	-1.01995	0.946801	1.02408	1.06047	3	3	3	3		127.242	144.803	122.643	135.254	0.580048	0.947993	2	2		172.97	151.017	126.013	121.757	142.495	97.3372	107.996	137.083	130.226	136.347	134.741	122.804	0.19249	0.198173
174745_at	CEK082B3R	262.44	265.91	312.21	220.34	300.49	272.31	136.87	164.68	98.5	124.99	137.98	158.81	0.607889	0.00420303	0.753852	0.00826434	-1.05979	1.05432	2.10114	1.88046	3	3	1	2		9.3693	36.2889	22.7583	22.7905	0.997126	0.997603	2	2		45.6977	26.9995	29.1531	28.4252	24.6751	18.2467	15.5596	24.9789	14.9407	18.3147	19.9616	16.0976	0.198933	0.0835711
171911_x_at	AV182650	680.99	595.22	566.32	600.19	399.09	576.81	515.54	590.28	526.12	551.42	549.77	669.55	0.286238	0.166825	0.371595	0.434997	-1.16905	1.08505	1.12904	0.890074	3	3	3	3		96.1006	102.423	100.286	100.087	0.797559	1.00931	2	2		145.941	144.987	148.149	110.014	103.397	105.827	76.3562	125.437	105.466	91.4955	131.999	84.8511	4.91633e-05	0.0370455
188311_s_at	F38A3.2	891.59	836.94	1317.96	1145.77	1448.27	1889.74	2219.34	2834.78	1701.28	2092.41	2591.23	2742.54	0.143934	0.0267079	0.589742	0.02832	1.47179	1.0993	0.450971	0.60378	3	3	3	3		82.4048	64.9829	79.9517	68.3597	0.968802	1.00627	2	2		202.991	249.48	216.46	246.959	132.65	129.533	138.496	160.334	228.251	73.2315	163.887	361.85	0.264001	0.194229
171913_x_at	C58173	30	30	30	30	30	30	30	30	30	30	30	30	1				1	1	1	1	0	0	0	0		0.442914	0.548519	0.500615	0.581351	0.566117	1.09132	0	0		0.404669	0.542194	0.943576	0.788991	1.5177	2.01784	1.93238	0.535338	0.617374	0.456922	0.588675	0.596777	0.107059	0.453945
171914_x_at	CEK105FXR	30	30	30	30	30	30	30	30	48.76	30	30	30	1	0.373901	0.373901		1	0.82751	0.82751	1	0	0	0	0		0.320344	0.659459	0.240865	0.437481	0.522273	0.69233	0	0		0.856686	1.88312	1.76137	3.79018	1.3566	0.988417	2.91215	0.943179	2.03466	0.87375	1.55422	0.703557	0.592122	0.518767
171915_at	CEK110HXR	3963.92	3523.81	4178.43	3589.73	3182.72	3716.07	3803.76	4002.03	3278.04	3584.06	3726.37	4409.38	0.192925	0.5392	0.560083	0.244788	-1.11228	1.05738	1.05254	0.894939	3	3	3	3		838.245	662.285	677.641	670.315	0.477627	0.89832	2	2		916.226	747.378	804.875	750.745	725.514	740.733	644.592	991.61	789.313	966.643	742.718	863.441	0.169606	0.904571
171916_s_at	CEK120E7R	276.52	298.19	208.54	184.68	246.63	327.56	261.56	377.89	277.24	226.06	268.43	306.66	0.877315	0.382319	0.423477	0.781314	-1.03211	0.87396	0.854433	0.947226	3	3	3	3		55.1719	71.6588	49.1394	57.7453	0.395742	0.842735	2	2		62.7039	53.4907	69.1571	68.1347	65.7248	66.5719	65.8274	59.0732	63.5635	53.3885	55.2548	79.1813	0.335934	0.844541
171917_x_at	CEK121D6R	4227.67	3714.14	3696.28	2564.17	3512.21	4689.55	3730.04	4646.96	2904.69	2882.65	3698.15	5471.65	0.672711	0.834386	0.792803	0.684511	-1.08101	1.06832	1.03159	0.893257	3	3	3	3		1066.19	972.719	954.891	1116.51	0.877854	1.01594	2	2		1193.75	1205.4	1009.67	1196.68	952.025	714.661	542.181	1295.23	1136.29	1186.4	1172.55	1235.45	0.300182	0.574812
171918_x_at	CEK129F1R	566.35	543.03	608.3	541.05	538.8	533.7	505.4	548.78	575.93	511.91	654.35	671.87	0.145222	0.356726	0.273388	0.213849	-1.06453	1.12761	1.05372	0.877821	3	3	3	3		220.488	255.46	261.18	229.894	0.777768	1.03178	2	2		273.566	223.271	187.557	131.261	220.656	214.12	167.399	176.827	194.967	167.921	192.452	189.218	0.358714	0.138713
171919_x_at	CEK130B8R	2177.47	2012.52	2169.08	2121.57	2738.72	2261.86	1729.4	1936.74	2001.19	2092.15	1987.97	2428.44	0.260693	0.0782308	0.146988	0.422702	1.12	1.14843	1.12206	1.09427	3	3	3	3		434.93	344.4	428.11	391.949	0.716679	1.05226	2	2		485.077	382.981	446.352	389.526	325.715	468.102	324.428	479.246	505.53	469.397	597.204	614.076	0.438304	0.979619
171920_x_at	CEK122A4R	16513	15710.2	15121.8	15762	14833.7	15832.2	15569.3	15582.5	15140.8	15459.5	15538.5	16086.6	0.585315	0.458927	0.341517	0.592956	-1.01975	1.01711	1.02273	0.986052	3	3	3	3		3720.6	2786.8	2933.6	2980.6	0.590685	0.908843	2	2		3313.75	3808.49	4497.98	5356.44	4360.11	4907.64	4115.83	3462.54	3747.72	3725.05	3436.49	3429.18	0.089221	0.814836
173257_s_at	4204794	182.89	160.06	198.11	137.05	270.7	433.02	371.92	371.16	407.9	444.67	496.36	618.61	0.311354	0.000243823	0.0618915	0.0744884	1.55393	1.35505	0.470086	0.53908	3	3	3	3		39.1112	64.0893	46.1341	61.8924	0.885218	1.04676	2	2		63.4171	57.2682	65.4034	45.1772	42.4635	60.7795	42.9537	55.9566	60.7951	40.4163	60.3338	103.329	0.113259	0.208
179914_at	F35E12.8	132.5	139.26	165.47	885.79	902.44	1352	144.62	142.89	108.03	818.13	1072.95	919.61	0.00416085	0.423188	0.000427381	0.552753	7.18209	7.10596	1.1054	1.11725	3	3	3	3		13.6485	12.5273	127.223	62.987	0.125226	7.26663	2	2		10.952	13.7205	12.4862	20.6555	20.1425	33.8539	21.7482	15.7442	14.9426	24.8602	27.4639	14.4104	0.0518121	0.0904331
171923_x_at	CEK073DXR	1050.23	1301.95	1048.81	953.18	961.42	1059.35	1042.57	1167.02	848.84	1133.42	1061.18	1117.61	0.19199	0.413006	0.424141	0.0497538	-1.14359	1.08298	1.11201	0.897875	3	3	3	3		169.304	148.556	155.46	144.472	0.524899	0.9436	2	2		231.702	173.575	185.733	192.642	170.43	127.021	121.934	219.475	209.761	226.914	208.056	192.649	0.267967	0.728894
171924_x_at	CEK119D9R	2875.24	3052.4	2830.25	2511.41	2668.06	2789.27	2826.48	2881.17	2652.11	2689.65	2556.7	3155.21	0.0667286	0.242227	0.946233	0.507544	-1.09903	1.005	1.04762	0.948483	3	3	3	3		686.318	525.28	595.487	514.39	0.629472	0.916044	2	2		663.463	743.805	742.831	758.591	528.822	649.459	618.377	868.031	804.247	830.09	942.644	733.114	0.376436	0.58721
171925_x_at	CEK110E2R	214.47	151.69	207.46	198.92	165.2	199.75	185.95	165.07	166.38	149.68	191.34	139.81	0.893963	0.422178	0.517017	0.228074	-1.0173	0.92932	1.10866	1.1727	0	0	1	0		30.0982	46.8942	33.1928	37.1611	0.737547	0.913778	2	2		62.665	67.0771	59.665	72.7036	62.4821	56.6374	62.1667	54.4864	53.6535	58.1922	31.5784	62.6093	0.883646	0.139627
171926_x_at	CEK062EYR	330.05	246.96	302.09	310.95	146.17	343.69	298.77	282.48	319.05	211.35	174.89	266.94	0.711959	0.80365	0.0458182	0.501717	-1.09776	0.725514	0.976452	1.22602	3	3	3	2		32.0809	33.0755	30.4971	15.2028	0.332005	0.701388	2	2		69.1915	61.447	53.6573	45.6667	69.3729	53.2537	31.4036	42.7198	36.4647	56.625	27.4942	36.365	0.555623	0.0114609
171927_x_at	CEK100E6R	5351.59	5670.13	5955.06	5630.52	5449.57	5285.42	5453.3	5654.96	5805.46	4989.55	5541.71	5569.77	0.367578	0.922115	0.275584	0.700941	-1.03735	0.951951	1.00373	1.01643	3	3	3	3		1080.09	1054.27	1077.98	1115.74	0.323868	1.02782	2	2		1534.85	1431	1518.76	1385.84	1765.27	1776.14	1757.66	1498.97	1294.7	1596.1	1278.69	1456.97	0.327302	0.8796
171928_x_at	AV180531	105.36	63.74	96.55	97.59	79.26	102.08	65.62	48.96	56.34	40.39	49.35	68.71	0.774764	0.0802071	0.688769	0.0210493	1.04998	0.927042	1.55424	1.76037	1	2	0	0		14.303	16.8266	17.8795	12.8269	0.947083	0.986403	2	2		16.0591	12.5382	16.658	31.3121	12.1304	10.7146	18.8814	15.1285	12.6465	21.4612	12.8904	13.9606	0.683615	0.843778
181695_at	C49G7.7	30	50.48	44.77	240.73	318.95	308.92	67.6	96.63	176.92	295.16	214.62	222.18	0.000610963	0.0964711	0.0350665	0.26927	6.93464	2.14557	0.367141	1.18668	0	3	0	3		2.9636	3.54724	18.4055	18.6849	0.000447451	5.69671	0	2		8.15114	11.5455	4.76416	9.01923	10.8411	5.21289	7.28557	6.59304	5.91482	23.548	27.7094	16.8743	0.940395	0.4795
185673_s_at	F56A4.12	203.76	165.46	140.46	150.53	248.73	180.13	76.81	67.96	108.98	141.28	107.95	62	0.536619	0.0184958	0.504279	0.0734427	1.13678	1.22652	2.00859	1.86161	3	2	0	1		13.3888	9.911	11.0943	14.6355	0.672857	1.10429	2	2		35.2557	29.7561	29.2408	23.8008	18.2081	35.1093	27.5894	26.2158	17.705	33.6104	33.0167	35.9995	0.344323	0.105821
171931_s_at	AU116135	589.25	553.29	561.62	551.86	582.89	587.07	512.05	570.82	506.6	579.77	541.36	722.02	0.724054	0.175522	0.222941	0.51056	1.01036	1.1596	1.07216	0.934172	3	3	3	3		153.763	146.941	141.687	145.777	0.237908	0.955971	2	2		163.597	134.587	137.96	133.523	133.476	120.741	169.236	133.134	136.876	139.677	130.068	118.822	0.18536	0.947206
171932_x_at	AU116072	180.98	230.23	232.88	245.3	175.2	278.18	267.93	329.26	206.38	338.54	189.46	252.43	0.628121	0.247388	0.896927	0.633082	1.08475	0.971204	0.801536	0.89525	3	1	2	3		31.1082	18.4978	16.0214	17.7117	0.338459	0.68002	2	1		38.137	35.6472	48.1609	45.6666	31.9482	44.3564	46.0033	38.8072	57.9993	43.903	61.1451	30.9066	0.998875	0.362934
175147_at	AV179717	53.21	30	34.55	56.25	52.82	64.44	79.68	93.02	75.09	81.92	59.4	59.59	0.0781453	0.0082431	0.164936	0.329407	1.47354	0.810808	0.475241	0.863621	1	2	2	1		7.42735	11.835	5.88032	6.93908	0.29112	0.665516	2	2		12.5823	27.8188	5.58903	12.6232	23.8972	6.88929	14.6468	23.5441	12.0683	8.11079	15.5833	24.3474	0.921964	0.857374
171934_x_at	AV175780	7439.49	8209.34	7292.03	8360.4	7755.24	7937.02	7157.7	7200.13	7734.25	8252.86	8311.02	8529.15	0.332169	0.451579	0.00798049	0.154783	1.04846	1.13584	1.03842	0.958539	3	3	3	3		974.761	997.514	1219.63	1343.55	0.0425809	1.2996	2	2		1485.03	1327.95	1457.73	1317.16	1748.7	1488.44	1708.92	1770.24	1580.43	1634.95	1209.32	1243.87	0.520892	0.0237222
171935_s_at	AV185524	37.06	87.6	75.95	30	62.51	46.19	92.67	96.99	30	100.14	50.89	101.04	0.31391	0.822372	0.712103	0.118183	-1.44642	1.14755	0.913275	0.550244	0	0	1	0		3.13243	8.02412	1.58314	5.4999	0.582358	0.634877	1	0		15.886	15.5608	26.8417	11.568	9.31742	14.0181	23.6857	19.9648	11.4287	11.707	8.14804	38.4034	0.119559	0.846684
171936_s_at	AV183545	947.6	758.76	831.29	795.13	1031.38	833.74	894.24	806.16	833.37	840.1	834.48	879.72	0.678369	0.984061	0.828937	0.660353	1.04831	1.0081	1.00153	1.04148	3	3	3	3		272.392	262.25	271.388	265.439	0.86973	1.00409	2	2		316.631	392.348	375.74	381.12	455.739	552.953	474.988	273.283	300.541	322.013	341.934	265.049	0.137048	0.867358
171937_x_at	AV183431	1156.44	1066.95	1138.09	1032.34	995.42	1092.61	1257.11	1158.85	1096.6	908.76	1006.89	746.82	0.110526	0.404685	0.0334852	0.132408	-1.07727	0.757986	0.956989	1.17198	3	3	3	3		143.345	122.342	101.641	114.823	0.185555	0.814731	2	2		134.717	165.282	180.278	184.459	204.183	211.921	215.69	148.499	158.394	168.837	152.905	124.316	0.0630719	0.600957
171938_x_at	AU115959	1255.46	1352.65	1189.62	1325.44	1187.08	1471.77	1262.11	1564.43	1328.42	1461.47	1262.31	1479.81	0.547887	0.312979	0.894883	0.53466	1.04912	1.0117	0.914023	0.94783	3	3	3	3		316.375	231.153	342.67	271.939	0.606298	1.12252	2	2		526.382	386.955	394.188	668.102	574.41	402.38	499.589	363.211	474.942	360.09	325.609	578.459	0.27981	0.878356
171939_x_at	AV182554	341.25	454.19	489.05	443.09	354.55	510.3	458.07	525.78	382.79	213.58	400.76	430.26	0.907873	0.675707	0.247906	0.34192	1.01826	0.764356	0.939889	1.2521	3	3	3	3		136.611	123.355	116.282	114.792	0.162674	0.88886	2	2		124.16	117.87	142.867	150.823	106.208	178.668	115.966	108.371	122.6	105.03	113.196	94.146	0.491712	0.213364
171940_x_at	AU115385	16537.5	17400.1	17730.4	16400	17681.2	15901	16950.6	17776.6	18174.7	15946.6	17000.2	14990	0.428456	0.462176	0.0725985	0.434727	-1.03373	0.906144	0.976673	1.04267	3	3	3	3		3511.51	2643.32	2757.24	2830.2	0.581725	0.907813	2	2		3473.98	4185.38	4935.71	5208.18	4953.47	4937.51	5334.07	3512.57	3595.53	3618.4	3860.04	3588.83	0.124874	0.947581
171941_s_at	AV184408	63.58	82.31	74.18	72.34	30	51.98	30	36.47	67.77	30	30	48.98	0.17661	0.0901583	0.560159	0.333893	-1.42602	0.81183	1.63938	1.41604	1	1	1	0		60.2142	28.7209	44.728	39.8557	0.903897	0.951073	2	2		176.863	151.261	336.64	274.472	179.503	303.617	129.607	91.323	27.1334	185.571	25.9346	177.744	0.677267	0.10035
194086_at	W01F3.3	201.35	198.88	252.28	151.97	275.87	251.65	349.41	562.3	457.24	206.8	198.83	221.08	0.839862	0.020142	0.0160851	0.671159	1.04136	0.457803	0.47665	1.08422	3	2	3	3		1.93755	10.5499	1.13896	10.8024	0.970183	0.95627	1	0		16.3314	36.3732	23.442	3.18776	5.01936	3.96298	23.5026	26.5896	16.937	3.16756	12.6021	49.3892	0.0223487	0.665393
171943_x_at	AV184887	331.35	310.25	288.45	273.93	306.33	271.29	268.66	307.93	335.24	224.38	275.2	216.7	0.193108	0.804379	0.0707623	0.104394	-1.09219	0.785541	1.01998	1.18885	3	3	3	3		34.8979	37.5311	35.5301	31.8901	0.380905	0.930846	2	2		36.9946	39.9306	32.4396	34.0288	46.1235	56.0293	34.1261	48.5823	50.718	36.6963	46.4835	45.9692	0.25449	0.228652
171944_x_at	AV184292	548.86	669.27	604.76	563.43	602.8	600.44	678.64	634.29	613.91	540.88	579.2	405.9	0.639607	0.431944	0.0752208	0.212094	-1.03182	0.79196	0.946052	1.15773	3	3	3	3		43.3836	50.4247	26.542	42.0312	0.276273	0.730993	2	2		38.2868	23.5807	37.9611	39.4407	24.619	49.9318	22.1284	54.6875	45.7449	32.463	30.1061	32.9987	0.620043	0.523596
171945_x_at	AV181819	124.04	128.67	104.1	79.81	105.38	30	31.61	30	95.5	30	135.82	30	0.11362	0.0435337	0.770568	0.884289	-1.65804	1.24639	2.27108	1.09892	0	0	0	0		4.61881	7.73272	4.62324	4.18748	0.377077	0.713331	0	0		9.79432	9.44837	6.75554	2.97045	7.31181	4.75747	20.019	14.7651	14.4574	7.90576	10.8388	14.6662	0.0824039	0.0192745
171946_x_at	AV183395	486.44	585.98	752.64	546.88	629.67	507.14	542.46	426	479.65	545.87	543.56	475.07	0.611402	0.211813	0.396442	0.406992	-1.08396	1.08037	1.2603	1.07618	3	3	3	3		215.909	226.199	220.509	217.235	0.725215	0.990128	2	2		286.096	206.83	190.61	153.663	197.203	132.908	142.325	227.735	222.068	238.552	235.206	300.095	0.130343	0.492502
171947_x_at	AV183103	5051.84	4858.08	5029.37	5111.98	5209.38	5107.07	4695.61	5107.36	4677.94	5049.52	5142.61	5146.21	0.0793501	0.374623	0.117804	0.549077	1.03274	1.05921	1.03165	1.00587	3	3	3	3		1443.43	1207.84	1227.49	1233.55	0.504291	0.928249	2	2		1194.58	1208.15	1283.06	1393.45	1250.84	1322	1278.04	1231.53	1227.12	1250.12	1275.14	1146.95	0.131982	0.623739
171948_x_at	AV178207	12341.4	12406.9	12262.5	11908.3	11942.9	12891.1	12560.6	12323.7	11445.4	11759.5	12212.4	11884.8	0.796476	0.54284	0.688177	0.445443	-1.00731	0.986983	1.01875	1.0247	3	3	3	3		3028.13	2601.4	2826.87	2615.48	0.732224	0.966751	2	2		2652.67	2964.58	3344.34	3523.79	3041.36	3459.98	3020.81	2757.19	2976.91	3075.7	3072.82	2825.61	0.230342	0.765705
171949_x_at	AV200064	340.63	311.05	347.04	93.79	191.05	301.55	294.91	305.92	185	612.5	387.11	282.57	0.0874476	0.151987	0.189285	0.112465	-1.70316	1.63163	1.27091	0.457338	3	2	2	3		39.9638	46.0551	42.0501	41.9793	0.774988	0.976871	2	2		69.543	34.9728	58.7221	53.8705	39.2565	21.4347	41.4847	46.6907	43.9586	31.5846	49.0611	55.1205	0.30682	0.371894
171950_x_at	AV181787	276.33	229.65	297.09	181.97	202.24	245.47	130.34	229.3	163.19	133.23	140.96	156.78	0.10217	0.0571029	0.363889	0.0294546	-1.27537	0.824302	1.53601	1.46108	3	3	3	3		29.1995	34.4781	34.097	31.0762	0.828671	1.02349	2	2		78.1927	40.9772	29.1542	31.9867	22.1955	44.545	32.9354	50.1206	47.4662	51.0352	31.971	44.8085	0.363301	0.724846
171951_x_at	AV176994	345.59	371.09	413.28	326.95	371.55	339.39	409.61	322.93	358.4	316.61	339.28	318.34	0.266625	0.70502	0.211657	0.23402	-1.08872	0.893019	1.03577	1.06534	3	3	3	3		54.9718	58.8038	63.4877	63.5424	0.074393	1.1165	2	2		73.3386	70.6218	60.514	52.5968	63.5233	47.3893	62.9559	76.9643	78.4876	78.82	60.9529	97.5156	0.0905835	0.501724
171952_s_at	AV198921	3199.69	3380.01	2593.59	4231.58	3460.88	3267.37	3006.39	2889.02	2610.78	2847.13	2919.3	1532.36	0.190797	0.448952	0.436287	0.0860655	1.19475	0.858056	1.07843	1.5016	3	3	3	3		739.003	740.598	785.468	714.476	0.801466	1.01375	2	2		829.702	641.002	520.851	379.277	714.9	584.28	477.722	624.234	565.374	671.151	494.152	760.712	0.475692	0.338286
171953_x_at	AV177632	7252.16	7083.27	7554.04	7803.27	7422.87	7233.86	7357.47	6832.18	7448.94	7982.53	7100.31	8060.66	0.429879	0.741389	0.23912	0.551125	1.02606	1.06955	1.01159	0.970467	3	3	3	3		1995.27	1740.35	1823.42	1880.47	0.914448	0.991508	2	2		1872.71	2011.5	2310.2	2411.13	2359.08	1922.63	1936.09	1843.76	1866.79	1999.74	2031.86	1907.04	0.456209	0.238836
171954_x_at	AV183189	13437.9	12555.5	13884.5	12776.6	13043.2	12547.1	13711.5	12995.2	12777.5	13234.4	13127.7	13539.7	0.292573	0.798768	0.674771	0.0538462	-1.03938	1.01057	1.00997	0.961534	3	3	3	3		2631.08	2262.08	2318.35	2352.18	0.608992	0.954502	2	2		3067.52	3299.17	3760.1	3698.34	3471.87	3733.7	3193.9	2866.87	3017.01	3120.96	2991.02	2994.49	0.303241	0.194211
171955_x_at	AV200306	2304.21	2519.99	2576.33	2633.4	1952.22	2319.75	1990.23	2257.74	3136.4	2853.3	3102.77	2321.17	0.482809	0.988652	0.513788	0.205882	-1.07171	1.12091	1.00219	0.83426	3	3	3	3		840.841	1010.36	904.586	998.107	0.815193	1.02781	2	2		1427.8	1351.88	1620.63	1586.92	663.983	1298.89	1022.1	1342.81	1176.39	1288.74	1142.46	1935.45	0.374835	0.0793813
171956_s_at	AV181769	411.81	335.74	624.36	501.12	434.34	506.73	606.35	400.56	452.07	575.06	535.03	409.48	0.806317	0.798189	0.811842	0.663689	1.05122	1.04153	0.940321	0.949078	3	3	3	3		41.3761	35.4638	35.0448	45.0306	0.806577	1.04211	2	2		60.4346	62.5323	62.7898	59.2587	47.6191	59.2473	51.6222	49.6533	54.5399	53.8258	55.8516	75.7645	0.172845	0.00339282
171957_x_at	AU114715	15095.3	15548.6	14978.7	15030.2	13604.4	16011.6	15793.9	15233.6	13838.4	13731.9	14011.8	14907.3	0.674753	0.698983	0.339226	0.443805	-1.02187	0.950631	1.01687	1.04678	3	3	3	3		3032.7	2924.31	2479.47	2902.64	0.318747	0.903492	2	2		3754.33	4042.94	4845.03	4522.33	4191.17	5066.67	4072.12	3717.85	3233.31	3699.24	3217.6	3550.27	0.411669	0.255392
171958_at	AV200983	13415.8	13019.5	13300.5	13023.4	12369.7	13688.6	12520.3	13320.6	12179	12658.8	12986.5	12336.9	0.613447	0.18556	0.975691	0.43655	-1.01673	0.999011	1.04513	1.02895	3	3	3	3		2368.58	2122.85	2219.81	2307.42	0.903424	1.00797	2	2		2697.09	2763.56	2961.76	3300.8	3817.65	3374.81	3229.46	2804.04	2921.3	2893.81	2637.35	2669.84	0.0185015	0.30147
171959_x_at	AV178680	863.2	838.26	657.55	736.91	720.22	869.8	780.67	797.61	986.23	814.88	810.84	792.59	0.900414	0.499662	0.502684	0.55876	-1.01379	0.942991	0.919868	0.962213	3	3	3	3		163.012	110.905	112.813	109.699	0.428563	0.812336	2	2		167.504	208.774	214.809	229.498	202.765	217.173	232.476	127.558	160.005	148.497	126.19	106.352	0.3102	0.528931
171960_x_at	AV176858	1434.65	1415.54	1273.58	1157.71	1253.81	1277.39	1275.33	1335.73	1242.24	1665.7	1423.21	1518.27	0.0815902	0.193255	0.0293491	0.0182794	-1.11788	1.19565	1.07019	0.800687	3	3	3	3		320.214	350.885	260.58	328.6	0.386777	0.877933	2	2		381.456	456.849	396.69	407.939	444.603	583.257	450.467	400.693	308.975	551.658	298.618	510.938	0.313746	0.626432
171961_x_at	AV179946	4635.01	4668.07	4405.55	4771.23	4492.61	4544.23	4813.06	4848.95	4196.7	4582.99	4653.52	4213.75	0.79424	0.836517	0.617423	0.499921	1.00725	0.970528	0.989171	1.0266	3	3	3	3		904.629	797.632	985.333	868.958	0.437685	1.08931	2	2		849.485	824.837	819.055	1044.91	800.931	794.677	864.384	896.231	887.982	934.851	952.142	1047.14	0.585974	0.0178905
171962_x_at	AV180653	570.6	481.71	517.86	459.07	488.75	437.77	340.13	496.94	414.56	479.76	469.4	499.14	0.107397	0.111317	0.228222	0.290127	-1.13322	1.15713	1.2545	0.956701	3	3	3	3		44.9631	90.8723	103.154	90.2433	0.350816	1.42376	2	2		72.8506	93.1547	77.3881	75.4721	76.4306	102.656	102.823	71.4052	85.6926	73.3609	65.5591	66.4208	0.748295	0.641903
171963_x_at	AU114543	3118.4	3942.02	4360.47	4154.01	3463.27	3718.84	2811.79	3560.76	2786.8	2612.37	3327.34	2927.85	0.949211	0.165154	0.781275	0.0464689	-1.00748	0.968143	1.24691	1.27838	3	3	3	3		684.865	513.272	587.133	567.013	0.822798	0.963283	2	2		616.197	656.05	676.907	601.745	867.926	755.728	743.644	608.046	677.018	578.172	576.363	603.075	0.30952	0.570859
171964_s_at	AV182539	954.53	1028.07	933.39	1023.03	1057.42	989.51	871.82	996.9	1095.37	1041.35	1124.97	1298.96	0.213759	0.831862	0.169134	0.167962	1.0528	1.16909	0.983772	0.88592	3	3	3	3		447.745	352.402	309.71	389.902	0.504394	0.874354	2	2		307.522	352.158	414.005	393.222	415.565	334.958	389.591	299.588	305.778	315.768	287.52	355.318	0.582679	0.569244
171965_x_at	AV182530	1310.14	1413.41	1364.44	1253.77	1313.75	1349.79	1401.21	1415.32	1374.72	1238.56	1382.85	1539.12	0.236705	0.344132	0.912577	0.424223	-1.04357	0.99267	0.975363	0.941541	3	3	3	3		620.503	573.164	518.02	555.926	0.18707	0.899703	2	2		476.233	395.401	388.567	423.757	471.69	343.64	415.584	460.177	419.409	468.33	494.156	386.753	0.887682	0.730614
184533_at	C17H12.8	847.73	924.7	818.21	6093.53	5318.21	4801.92	968.16	780.31	952.18	5810.77	5964.18	5853.03	0.000271518	0.618291	3.18507e-07	0.280499	6.25854	6.52731	0.959265	0.919768	3	3	3	3		186.865	200.573	959.285	1004.05	0.000881563	5.0675	2	2		296.32	278.989	289.23	1364.59	1389.29	1324.07	386.631	275	380.976	1191.63	1148.12	396.182	6.80052e-07	0.180657
171967_x_at	AV199699	145.04	158.47	144.57	119.68	110.49	120.07	82.17	157.35	120.04	163.39	111.83	145.49	0.00413141	0.254118	0.48387	0.202693	-1.27938	1.17007	1.24619	0.832497	0	0	1	1		16.8938	20.1545	9.96807	13.174	0.0932504	0.624645	2	2		28.1838	36.9071	21.4769	24.3878	22.7426	18.2542	32.8431	35.6867	33.9047	28.32	25.7911	42.636	0.217451	0.309081
171968_x_at	AV180835	1199.63	1532.56	1564.55	1278.82	1155.64	1085.93	1224.04	1750.55	1356.76	1246.78	1036.8	1837.03	0.116518	0.955996	0.818691	0.461834	-1.22053	0.951345	0.992009	0.854337	3	3	3	3		282.515	295.795	284.842	307.841	0.642594	1.02485	2	2		385.013	273.183	300.697	511.92	341.361	389.013	271.645	374.345	302.413	362.023	298.837	414.795	0.196018	0.942261
171969_x_at	AV180220	847.44	1007.18	814.12	749.04	964.95	671.07	736.93	766.92	699.33	700.92	1026	674.52	0.423516	0.0685956	0.595355	0.971407	-1.11894	1.08999	1.21131	0.993179	3	3	3	3		170.081	163.396	132.289	152.04	0.142508	0.852619	2	2		203.99	160.643	244.907	150.062	144.826	136.067	163.607	145.979	133.631	157.11	132.735	144.952	0.0733063	0.0984405
171970_x_at	AV198994	93.76	107.12	130.38	67.48	101.97	93.72	102.7	67.13	135.95	62.63	76.81	91.55	0.20284	0.72577	0.311779	0.466259	-1.25871	0.755412	1.08333	1.13931	2	3	3	2		10.7068	10.379	6.50586	7.86729	0.0408692	0.681649	2	2		10.9289	15.8122	14.9929	15.5324	11.7927	23.7884	25.9169	10.3792	12.0756	7.25209	12.0125	5.71274	0.462519	0.689448
171971_x_at	AU115528	39.33	54.33	30	30	30.09	68.15	30	30	80.42	30	30	65.71	0.921459	0.774663	0.823515	0.963683	1.03702	0.895243	0.880644	1.02013	0	0	0	0		19.6094	8.81385	13.5939	13.5482	0.916379	0.954926	2	2		486.41	60.7916	63.3502	52.451	75.2038	44.8225	59.2543	49.1882	49.1385	21.6103	75.8316	107.754	0.361125	0.346027
171972_x_at	AV177526	161.6	125.33	142.58	109.72	84.26	144.39	122.31	174.27	154.33	203.41	130.75	180.07	0.209423	0.718074	0.466031	0.100992	-1.2693	1.14043	0.95254	0.658013	2	2	2	3		31.6424	27.5758	27.0002	22.4323	0.250722	0.834753	2	2		39.8109	36.854	29.8924	34.3538	22.5148	36.2495	28.5515	37.8987	32.6006	29.175	27.9387	36.3847	0.438097	0.565163
171973_at	AV200676	961.73	781.39	1030.65	708.78	760.61	865.18	841.76	920.1	718.41	708.68	699.8	850.04	0.169219	0.359941	0.387265	0.724249	-1.18814	0.910594	1.11833	1.03367	3	3	3	3		181.634	224.842	239.533	248.09	0.20677	1.19963	2	2		314.644	213.598	204.811	165.297	174.366	195.963	173.189	282.249	256.871	252.399	185.161	235.045	0.144835	0.892965
171974_x_at	AV182050	756.63	736.62	783.63	825.35	775.46	787.97	773.96	790.87	766.91	731.9	758.03	741.52	0.139299	0.299774	0.0327263	0.0355799	1.04915	0.956989	0.976473	1.07051	3	3	3	3		149.553	167.442	163.689	151.66	0.946094	0.994808	2	2		174.722	133.957	103.291	118.126	143.498	150.356	173.949	167.048	172.828	176.97	163.038	183.193	0.99989	0.17794
171975_x_at	AV178137	343.11	359.21	579.76	466.98	530.25	295.04	514.81	373.99	442.5	322.33	371.87	277.53	0.975454	0.85879	0.0705208	0.229272	1.00795	0.729911	0.963029	1.32987	3	3	3	2		49.4785	27.6004	43.265	37.709	0.878882	1.05053	2	2		38.631	40.0737	47.9943	57.8019	55.8651	81.9908	50.4728	43.8006	44.9243	33.6296	52.6245	43.0274	0.0610409	0.307706
171976_x_at	AV200679	1780.73	1322.57	1570.81	1834.78	1226.03	1725.66	1360.26	1331.62	1317.18	1702.74	1601.52	1396.97	0.878256	0.170927	0.063949	0.897876	1.02404	1.17265	1.16589	1.01813	3	3	3	3		277.707	269.903	236.2	225.574	0.0227863	0.843252	2	2		281.282	307.488	305.317	354.015	208.947	267.906	232.639	277.365	265.073	256.523	255.255	205.749	0.649377	0.0655928
171977_x_at	AU114840	6266.61	5756.54	6846.39	6953.84	5870.15	8016.25	5621.13	6450.72	5163.99	4985.55	8190.92	5225.02	0.398049	0.329454	0.741189	0.536164	1.10444	1.06763	1.09479	1.13253	3	3	3	3		1907.4	1650.18	1703.34	1661.96	0.537332	0.945951	2	2		2281.4	2296.37	2025.76	1652.08	1927.81	1793	2651.6	2243.93	2457.28	2423.05	2235.2	2529.38	0.0257934	0.164254
184313_s_at	K11H12.4	236.17	321.92	245.46	1523.7	1582.95	1668.92	263.2	177.63	258.57	1307.03	1452.3	1515.04	1.22358e-05	0.422137	6.07464e-05	0.0888088	5.94308	6.11148	1.14891	1.11726	3	3	3	3		65.8101	43.8897	326.848	236.691	0.0393458	5.13711	2	2		38.226	44.1388	35.2379	105.32	96.3551	117.586	96.2227	75.7122	61.3727	144.59	223.517	77.5392	0.00055051	0.0209756
171979_x_at	AV183425	1817.8	1301.85	1737.14	1900.63	1293.26	1705.56	1508.9	1390.89	1411.55	1314.13	1506.46	1612.15	0.955645	0.330582	0.690598	0.478358	1.00878	1.02816	1.12652	1.10529	3	3	3	3		528.09	414.652	467.977	526.166	0.725836	1.05452	2	2		622.252	645.509	556.551	512.598	606.593	576.432	542.994	554.401	456.205	550.116	524.573	549.786	0.326909	0.0918767
171980_x_at	AV198965	30	30	50.94	38.86	30	30	30	48.96	30	40.51	30	111.19	0.623353	0.947484	0.408165	0.342505	-1.12224	1.66758	1.01817	0.544084	0	0	0	0		8.43139	1.67605	0.381216	10.3321	0.964403	1.05994	0	0		1.23744	0.666574	2.18616	1.37863	1.32996	4.61083	1.83699	1.11436	0.528849	0.896787	0.920375	4.54176	0.410568	0.744724
189578_at	T10B9.2	229.49	276.72	231.14	1201.06	1465.86	1702.72	171.97	188.15	290.03	909.1	1145.54	1090.64	0.00114585	0.508301	0.000493655	0.0649191	5.92622	4.83778	1.13412	1.38927	3	3	3	3		11.1484	10.09	22.0457	22.3343	0.00223972	2.08962	0	2		3.71594	8.89722	18.6645	10.641	9.62271	11.3894	2.86215	8.32687	7.95546	11.9448	17.2186	34.2375	0.978731	0.440156
171982_x_at	AU115936	340.37	356.89	257.45	296.51	319.66	301.97	409.61	324.03	324.3	297.9	276.57	455.27	0.718883	0.457885	0.888853	0.548134	-1.03983	0.973344	0.902424	0.891623	3	3	3	3		57.6143	44.6853	56.8433	53.5387	0.606313	1.07901	2	2		81.1553	46.2861	59.1688	55.1282	58.9967	43.3197	66.5486	54.1469	84.6786	73.4857	64.1115	82.6776	0.435056	0.667204
171983_s_at	AV198766	43.82	30	30	30	30	30	30	30	54.11	48.22	30	56.05	0.373901	0.729949	0.578944	0.128408	-1.15356	1.17667	0.909824	0.670291	0	0	1	1		1.54765	9.11954	0.355207	6.33238	0.719966	0.62693	1	0		0.691496	1.08409	3.6513	1.15479	2.78447	2.88426	1.13886	0.530521	0.793207	1.03547	0.527808	2.34551	0.689779	0.354621
171984_at	AV179943	1187.96	1214.92	1408.15	1053.95	910.5	1110.35	1151.44	1153.61	967.55	962.71	936.87	1188.87	0.0548786	0.125212	0.576304	0.965796	-1.23944	0.94373	1.16453	0.99558	3	3	3	3		173.349	184.863	195.047	162.619	0.988783	0.998476	2	2		264.343	180.946	180.897	200.61	174.085	182.647	186.1	239.449	220.76	209.379	166.603	222.897	0.471397	0.843729
171985_x_at	AV182372	68.66	30	62.81	56.32	65.8	99.59	45.81	30.19	58.51	82.11	30	30	0.322591	0.570335	0.901419	0.289979	1.37303	1.0565	1.20043	1.56013	0	0	0	0		2.03038	2.53769	6.46328	7.16424	0.00899948	2.98321	0	0		0.750278	6.60531	6.09342	10.1371	5.54965	2.40891	1.5063	1.04087	1.18253	3.1896	6.72427	2.14749	0.624164	0.159465
176601_at	F41C6.1	30	62.09	91.28	80.36	47.38	123.75	104.15	155.85	122.62	163.91	70.85	161.95	0.467651	0.0462582	0.897473	0.269918	1.37152	1.03683	0.479248	0.633939	0	0	2	3		14.6218	32.2418	25.0392	16.864	0.822298	0.894153	2	2		18.5401	38.4267	46.5773	18.8015	19.3614	24.5457	34.4493	28.5224	24.1801	23.9232	30.5386	46.8403	0.185573	0.570064
178654_s_at	W04A8.4	138.88	181.99	251.01	179.57	209.58	280.91	318.83	387.07	486.11	341.86	270.99	366.29	0.501792	0.0241811	0.276403	0.0679048	1.17167	0.821419	0.479761	0.684335	3	3	3	3		20.015	33.3744	15.5779	14.2513	0.221357	0.558708	2	2		44.4229	86.5383	84.1916	61.7814	26.7346	58.3095	56.9303	72.2383	46.097	53.7569	50.446	159.505	0.26611	0.442814
171988_at	AV180507	3547.66	2775.1	3209.3	2264.75	2280.85	3120.16	2846.17	3548.24	2264.26	2661.01	3541.21	2775.77	0.159284	0.538494	0.829352	0.330377	-1.24346	1.03688	1.10087	0.853839	3	3	3	3		613.257	438.383	552.425	427.192	0.769598	0.931514	2	2		1077.59	1077.99	801.247	1095.23	642.449	697.908	520.371	996.611	1132.65	912.685	923.671	1200.05	0.363999	0.647156
171989_x_at	AV181490	371.35	349.09	439.48	353.94	351.86	352.94	327.46	341.27	313	306.25	345.54	469.5	0.282716	0.104563	0.403684	0.693506	-1.09557	1.14216	1.18151	0.944216	3	3	3	3		64.5428	68.8223	82.8746	65.2366	0.501855	1.11057	2	2		96.9986	76.7551	82.3006	52.2587	76.1083	84.8548	57.2313	95.0227	130.011	98.6768	80.8023	81.316	0.280844	0.709888
171990_x_at	AV198973	198.04	109.75	133.9	98.94	101.75	151.42	133.82	151.9	201.06	154.9	98.59	119.16	0.395164	0.673594	0.216752	0.786918	-1.25445	0.765541	0.907371	0.944881	2	1	3	1		13.2032	14.8338	9.42293	12.7906	0.259899	0.792294	1	2		21.5712	21.8311	23.6294	27.5971	10.1634	10.6752	14.911	17.7438	17.1232	20.9707	23.421	16.291	0.342755	0.00590583
171991_x_at	AV199709	61.3	53.81	30	52.03	30	30	72.81	47.61	31.42	30	61.09	36.74	0.408608	0.890514	0.628611	0.682477	-1.29534	0.841873	0.955677	0.876398	0	0	0	0		21.312	19.8243	20.2927	20.7904	0.976019	0.998706	1	1		24.2689	12.0147	30.1754	26.1586	23.6593	18.2579	8.24805	13.7575	9.8253	18.5543	25.4463	21.8607	0.930847	0.108011
171992_x_at	AV199678	89.78	71.1	97.16	57.69	111.31	111.65	78.58	128.12	112.91	122.32	84.94	162.87	0.71929	0.283405	0.564588	0.35846	1.08763	1.15807	0.807359	0.758247	1	1	3	3		21.9927	22.5906	21.8819	54.3522	0.432553	1.70992	2	2		31.3182	25.0994	23.1701	33.7821	26.8727	21.5283	27.6043	27.8177	51.4459	31.2957	36.1977	26.8471	0.850892	0.334024
171993_x_at	AV180036	353.02	265.8	356.6	269.4	280.68	320.53	324.41	494.74	249.31	318.62	262.12	243.51	0.355816	0.712747	0.344658	0.602829	-1.12039	0.771437	0.912921	1.05625	3	3	3	3		20.2077	14.5307	30.2117	22.0323	0.220783	1.50393	2	2		44.7991	42.9701	54.4097	36.7994	26.5554	21.6372	36.0664	40.0582	45.1418	31.6842	26.6664	39.9358	0.0287812	0.189432
171994_x_at	AV183163	7515.76	7271.82	7904.85	7260.63	5765.9	6798.9	7669.19	6874.39	6118	6830.14	6627.03	7127.07	0.116642	0.234704	0.958956	0.615459	-1.14461	0.996257	1.09829	0.963136	3	3	3	3		1952.09	1397.04	1445.87	1593.9	0.644135	0.907631	2	2		1938.11	1555.09	2055.2	2269.01	1945.16	2013.58	2032.53	1968.81	1894.34	1917.14	1892.55	1716.15	0.27755	0.499812
171995_x_at	5106724	888.5	1054.45	820.21	817.01	938.92	1006.45	1147.05	889.29	976.52	821.19	812.26	797.05	0.997807	0.463526	0.0630691	0.118834	-1.00028	0.806709	0.917122	1.13655	3	3	3	3		145.895	161.817	175.564	163.492	0.257251	1.10187	2	2		111.786	221.617	177.743	168.651	194.521	204.447	208.812	152.266	137.577	146.643	155.536	171.26	0.60576	0.919302
171996_x_at	1079711	58.26	48.96	50.67	93.35	87.46	77.48	102.16	56.43	87.79	99.15	61.32	80.36	0.00354774	0.0993831	0.920287	0.649385	1.63597	0.977474	0.640839	1.0725	0	0	0	0		10.721	10.1403	13.7569	8.3325	0.842794	1.05887	1	2		13.5888	11.4268	15.056	4.86845	8.59609	11.2535	9.39877	11.3642	10.6635	10.23	17.1353	14.6974	0.074205	0.0743603
171997_x_at	871838	1918.3	1796.22	1638.81	1482.74	1721.08	1781.3	1622.24	2119.65	1738.74	1759.73	1621.74	1766.78	0.370879	0.815818	0.520431	0.624366	-1.07386	0.939354	0.976773	0.968314	3	3	3	3		262.289	233.33	293.105	228.222	0.752135	1.05187	2	2		303.743	328.578	297.065	320.621	271.517	233.325	310.276	308.235	306.805	293.105	300.138	333.247	0.269144	0.894886
171998_x_at	1237257	156.07	125.43	175.55	143.56	167.42	189.33	205.19	249.09	217.92	152.07	193.34	254.25	0.50444	0.0214795	0.497166	0.365671	1.09465	0.892086	0.679932	0.834323	0	0	0	0		19.5569	31.5227	26.8277	21.1898	0.838462	0.940054	2	1		26.7755	28.6423	27.7948	20.5905	26.7052	13.4057	16.8782	20.4281	23.9698	16.0903	28.0349	39.6269	0.12532	0.0259625
171999_x_at	6451494	648.8	652.13	628.04	656.47	717.66	811.39	667.39	697.2	755.17	733.44	680.99	877.14	0.134477	0.0769411	0.421744	0.657537	1.133	1.08105	0.909995	0.953722	3	3	3	3		123.974	102.875	129.716	114.434	0.574946	1.07627	2	2		88.1599	124.923	120.289	137.084	155.272	133.525	144.265	133.727	139.838	100.326	124.438	150.639	0.0824899	0.0781252
172000_x_at	459659	913.73	819.42	839.77	755.72	861.2	736.92	722.39	856.84	730.97	791.26	833.35	769.03	0.203826	0.167788	0.588671	0.773232	-1.09307	1.03612	1.11372	0.983373	3	3	3	3		148.563	175.029	142.128	171.803	0.830667	0.970143	2	2		213.572	177.17	160.282	150.007	192.17	152.887	170.661	200.266	194.419	204.978	224.504	177.453	0.420294	0.805453
172001_x_at	1208412	5914.81	5423	6072.76	5065.51	6181.24	5609.64	4837.51	5813.97	5619.52	4959.11	5761.96	4983.87	0.649697	0.347076	0.660275	0.408635	-1.03288	0.96521	1.07004	1.07332	3	3	3	3		948.204	906.168	1041.93	859.972	0.822863	1.02563	2	2		983.631	1075.31	998.376	921.851	1285.03	1071.89	1371.54	1082.7	1028.67	1023.83	987.473	1079.66	0.535877	0.267287
172002_x_at	9857654	30	30	30	30	39.72	30	30	30	30	39.13	30	30	0.373901		0.373901	0.966831	1.10796	1.10144	1	1.00595	0	0	0	0		0.270436	1.65216	1.76622	1.90568	0.334886	1.90986	0	0		0.3008	2.22177	0.628794	5.62898	8.93237	2.64158	0.834177	1.92315	2.92239	1.25934	1.217	1.99202	0.0703863	0.375493
172003_x_at	9857650	30	30	30	30	30	30	30	30	30	41.76	30	30	1		0.373901	0.373901	1	1.13067	1	0.884434	0	0	0	0		0.492418	0.881735	2.86888	0.826435	0.380397	2.68916	0	0		3.15082	2.94392	1.24596	0.555108	0.792817	2.38266	0.721862	0.130048	1.91453	1.18891	2.68031	5.76066	0.221894	0.129245
172004_x_at	439983	4923.46	5290.65	4296.26	4189.64	4163.69	5483.92	4575.8	5025.08	4238.62	4489.46	4546.61	4756.48	0.69037	0.577219	0.951506	0.974798	-1.04865	0.996608	1.04848	1.00324	3	3	3	3		1005.13	928.599	934.747	943.171	0.543866	0.971139	2	2		1140.64	1009.62	1224.62	1227.51	936.8	1082.51	820.711	1508.15	1203.76	1319.38	1097.77	1334.16	0.704314	0.813303
172005_x_at	987520	861.92	895.07	898.43	1047.05	874.39	863.87	781.92	765.15	1007.8	965.65	886.35	1092.2	0.513871	0.693562	0.25831	0.56426	1.04891	1.15239	1.03936	0.946033	3	3	3	3		175.633	174.118	162.535	170.791	0.18954	0.953038	2	2		133.364	146.923	194.902	193.228	190.62	164.607	197.561	153.739	172.415	158.729	169.687	138.476	0.305146	0.513296
172006_x_at	459702	1219.28	1061.2	1121.9	933.85	920.98	1062.56	989.83	1151.09	970.33	982.3	956.5	968.33	0.0663691	0.25716	0.30413	0.944075	-1.16624	0.934393	1.09357	1.00353	3	3	3	3		194.15	220.809	215.834	200.939	0.958046	1.00437	2	2		193.274	195.129	167.252	178.682	185.332	193.315	198.817	127.069	152.906	126.151	178.059	177.096	0.957964	0.324546
172007_x_at	CE172	5534.26	6168.88	5981.87	5580.18	5626.7	5693.75	5564.12	5988.2	6016.71	5391.94	5626.15	5961.88	0.243156	0.87907	0.424185	0.882987	-1.04641	0.966472	1.0066	0.995327	3	3	3	3		1283.05	1099.17	1232.32	1122.18	0.908931	0.988363	2	2		1477.79	1213.63	1297.36	1247.48	1760.94	1595.78	1721.58	1462.64	1412.44	1384.67	1195.62	1372.86	0.294584	0.176172
172008_x_at	AV200674	452.55	358.04	555.6	373.34	347.63	350.7	437.45	338.33	355.4	313.79	280.36	310.42	0.163632	0.292851	0.0800509	0.0140607	-1.27482	0.799669	1.20776	1.18473	3	3	3	3		331.503	141.052	272.351	150.269	0.845783	0.89433	2	2		1011.58	378.388	298.364	181.825	167.092	209.743	125.855	323.996	513.842	454.733	328.078	630.342	0.170908	0.391852
172009_x_at	AV176138	308.65	338.19	329.34	291.22	373.45	322.03	368.64	311.26	344.73	372.95	291.1	322.78	0.897396	0.438799	0.686985	0.999039	1.01078	0.963109	0.952715	0.999868	3	3	3	3		56.9073	48.486	46.0601	37.2924	0.21151	0.790871	2	2		56.4783	69.1291	75.1847	67.2762	62.4466	76.1106	80.1189	52.6115	55.6929	49.1054	57.7923	68.7764	0.817231	0.70939
172010_x_at	AV185026	2713.19	2354.02	2572.46	2426.28	2492.81	2490.49	2643.84	2631.74	2415.11	2506.29	2359.45	2506.92	0.512158	0.900884	0.299635	0.829907	-1.03105	0.958647	0.993366	1.00501	3	3	3	3		730.282	552.73	595.96	599.413	0.670523	0.931692	2	2		833.436	648.58	687.739	642.559	493.287	511.571	504.226	716.111	706.181	736.425	763.114	752.506	0.0763709	0.414031
172011_x_at	AV182008	298.24	272.65	327.97	243.02	268.73	251.94	251.71	274.72	297.27	270.09	313.73	401.56	0.0633334	0.292785	0.257384	0.13388	-1.17699	1.19629	1.09125	0.775021	3	3	3	3		160.805	144.776	169.783	115.53	0.75441	0.933671	2	2		139.147	158.708	113.031	102.531	119.019	116.398	96.2322	163.229	164.63	164.52	204.082	179.066	0.161694	0.874555
172012_x_at	AV183562	204.26	236.1	306.2	224.21	186.34	233.55	146.13	286.12	222.66	176.68	149.35	224.92	0.364216	0.577441	0.494108	0.304587	-1.15907	0.841261	1.13994	1.16907	3	3	3	3		7.9028	3.62003	7.99505	10.1156	0.301994	1.57172	0	1		9.79306	14.0129	12.6851	8.9148	12.8991	2.82361	7.65737	8.51306	5.72848	11.2192	10.1425	8.83855	0.282371	0.0311637
172013_x_at	AU116366	1432.98	1417.92	1405.09	1384.24	1317.26	1255.24	1471.23	1360.29	1253.53	1365.91	1301.15	1410.45	0.0589597	0.419355	0.973233	0.456891	-1.07563	0.998154	1.04185	0.970381	3	3	3	3		335.701	304.762	324.153	308.407	0.841094	0.987662	2	2		365.202	327.917	333.336	370.265	323.602	283.462	266.693	364.695	385.143	310.465	353.632	348.973	0.585515	0.935424
172014_x_at	AV175969	889.3	824.16	1007.35	1131.88	1066.76	830.85	1039.14	1011.51	1014.04	1128.93	1186.45	842.12	0.386672	0.102525	0.786574	0.776292	1.11345	1.03028	0.887793	0.959458	3	3	3	3		187.005	172.424	199.873	165.393	0.890403	1.01624	2	2		210.004	183.207	200.786	234.166	239.248	236.987	147.012	189.689	239.847	180.292	227.771	214.536	0.00832548	0.845349
172015_x_at	AV176452	133.45	151.09	128.31	97.69	141.78	136.46	192.23	204.62	107.84	82.2	146.06	249.95	0.472003	0.381758	0.885565	0.539048	-1.0982	0.947532	0.818027	0.786119	3	3	3	3		31.1703	83.1634	21.4576	34.8059	0.392429	0.492099	2	2		102.095	93.7877	170.193	80.1894	89.08	83.91	81.8381	100.455	80.4765	114.941	57.4421	125.996	0.196979	0.241162
172016_x_at	2739036	2494.08	2177.47	2339.76	2349.89	2338.3	2214.64	2134.67	2192	2091.05	2117.38	2047.91	1759.22	0.738756	0.108234	0.221014	0.0505277	-1.01572	0.923149	1.09249	1.16513	3	3	3	3		357.107	399.524	440.007	417.754	0.169167	1.13366	2	2		444.522	420.658	343.809	293.803	419.052	353.609	424.315	425.195	439.691	429.931	408.401	406.99	0.371448	0.434199
172017_x_at	9937513	1204.01	1273.35	1173.2	1294.73	1075.38	1244.94	1126.72	1203.81	1131.82	1185.55	1190.92	954.26	0.878556	0.180187	0.620494	0.407228	-1.00982	0.961985	1.05436	1.08536	3	3	3	3		262.606	267.791	299.657	259.666	0.54765	1.05454	2	2		209.707	194.695	266.967	151.768	162.559	185.793	146.89	220.062	241.603	220.31	190.759	200.08	0.0777629	0.593456
172018_x_at	6636371	635.66	734.13	698.73	545.07	719.93	642.58	677.2	786.29	720.16	642.43	756.01	699.08	0.408901	0.421066	0.563331	0.352875	-1.08437	0.960557	0.947276	0.909445	3	3	3	3		130.329	175.819	149.684	158.636	0.966891	1.00709	2	2		193.452	188.431	140.982	90.9343	122.903	146.988	211.56	214.936	147.089	175.163	149.636	234.606	0.0813189	0.574472
172019_x_at	8515822	1572.47	1655.49	1750.54	1520.48	1469.94	1671.86	1501.98	1575.63	1425.61	1470.46	1761.32	1488.09	0.255729	0.0780113	0.524283	0.872236	-1.06783	1.04811	1.10554	0.987798	3	3	3	3		270.781	365.949	349.518	320.269	0.771434	1.05192	2	2		307.476	362.494	355.731	279.49	285.511	226.851	302.706	331.645	301.948	300.714	370.349	273.564	0.03751	0.208429
172020_x_at	4558870	1569.2	1477.02	1651.91	1404.5	1293.45	1638.35	1444.54	1474.52	1368.64	1294.01	1407.4	1131.41	0.347858	0.0831162	0.15291	0.264426	-1.08344	0.89391	1.09572	1.13136	3	3	3	3		103.996	142.185	142.13	104.666	0.991871	1.0025	2	2		251.18	216.724	201.239	119.918	136.388	143.587	133.335	204.78	207.49	220.409	130.766	230.483	0.00535085	0.220851
172021_x_at	3047192	544.28	673.39	770.79	667.87	718.27	533.51	586.38	580.6	572.12	501.77	700.85	624.86	0.802205	0.274698	0.639075	0.720589	-1.03585	1.05082	1.14338	1.05044	3	3	3	3		61.5623	84.0317	104.317	81.6402	0.333492	1.27723	2	2		40.8882	83.6567	68.316	73.0989	59.4809	49.9685	78.2263	57.551	60.9514	57.7341	68.524	69.8342	0.820578	0.931307
172022_x_at	7939594	1067.76	1049.85	1071.99	945.95	935.2	1047.75	1020.86	874.38	937.84	920.96	963.01	876.8	0.0758994	0.0504893	0.649691	0.268499	-1.08901	0.974477	1.12584	1.0609	3	3	3	3		261.99	282.47	297.012	278.498	0.377581	1.05703	2	2		234.057	248.095	249.103	248.861	209.579	201.189	233.998	232.957	265.02	266.031	212.04	206.026	0.197742	0.984444
172023_x_at	6681679	182.57	174.93	197.09	140.86	148.49	241.33	185.55	232.73	142.16	192.36	150.58	187.48	0.820719	0.945789	0.749817	0.998137	-1.04507	0.946435	0.989562	1.00049	3	3	3	3		11.6472	24.9374	16.8275	20.6466	0.954565	1.02431	2	2		26.9171	43.0166	39.3669	31.9674	20.223	39.9665	28.8929	41.5764	34.1848	25.4452	30.8166	58.7179	0.489896	0.812254
172024_x_at	6467492	572.14	527.52	582.96	582.35	577.79	566.64	512.34	558.31	585.73	538.34	600.96	664.17	0.449923	0.764859	0.309544	0.523613	1.02625	1.0888	1.01584	0.957476	3	3	3	3		87.4047	71.7077	109.335	90.0749	0.246293	1.25326	2	2		62.9446	89.1221	76.0254	87.5208	112.324	109.526	127.818	103.029	131.987	90.4356	110.872	117.974	0.0676589	0.0189015
182733_at	C31A11.5	80.02	32.1	49.83	334.85	375.87	234.46	43.08	67.13	57.71	271.32	288.36	379.88	0.00413618	0.904896	0.00171538	0.973919	5.83626	5.59528	0.964447	1.00598	2	3	2	3		11.8602	13.2457	53.77	53.1623	0.0003417	4.25925	2	2		13.1988	11.6426	11.2254	18.7633	17.8961	22.6481	10.4645	14.0424	22.2298	22.6462	32.8314	22.4608	0.00801947	0.371104
172026_x_at	4680194	107.48	149.91	80.68	49.39	101.32	151.98	111.13	75.74	101.87	51.16	155.4	151	0.758513	0.51016	0.554931	0.705942	-1.11686	1.23835	1.17085	0.846543	0	0	0	0		18.0486	20.0044	23.3806	17.6491	0.671693	1.07823	2	2		15.8509	11.6307	26.4572	18.8855	22.8557	21.617	18.7666	16.6801	15.5348	14.317	16.395	13.9621	0.529273	0.837708
172027_x_at	4063373	57.27	81.96	55.51	30	35.67	34.08	30	30	60.54	38.92	60.47	79	0.0220062	0.136163	0.279242	0.0886429	-1.95226	1.47992	1.61556	0.559168	0	0	0	0		3.84929	6.4144	3.87106	5.35362	0.759312	0.898768	0	0		3.91896	5.76551	10.2494	12.6782	13.102	2.16169	8.03108	4.27316	7.09815	5.68591	5.84232	8.13662	0.545071	0.939494
172028_x_at	5002221	209.01	237.03	232.42	281.49	228.32	204.72	212.56	73.39	201.65	85.72	164.45	216.7	0.646743	0.234733	0.911966	0.136002	1.05318	0.957486	1.39143	1.53047	3	3	2	2		14.0975	13.7163	16.5038	11.8566	0.917395	1.01965	2	2		10.1905	24.0439	30.5322	33.5092	25.5424	13.3598	27.3904	19.5789	27.087	18.9122	22.8276	20.1297	0.776361	0.659623
172029_x_at	5002217	306.74	272.45	252.57	332.83	293.5	260.27	324.09	253.31	301.82	400.14	304.21	282.04	0.524826	0.578661	0.441261	0.471423	1.06593	1.12189	0.94602	0.898833	0	0	0	0		20.3973	15.8085	24.0559	15.9881	0.71934	1.10601	1	1		18.8486	39.6799	32.7542	26.4345	20.3059	7.09599	23.4333	13.3273	29.8871	18.9443	31.6988	27.0686	0.210193	0.351475
172030_x_at	4063377	106.2	63.12	48.59	59.55	30	100.28	48.28	88.8	73.83	91.75	71.64	89.17	0.74384	0.916706	0.359029	0.382447	-1.1479	1.19748	1.03319	0.751623	0	0	0	1		11.8907	8.40641	9.1783	10.9313	0.96603	0.990763	0	2		6.15613	7.46392	15.4777	20.8761	16.9711	3.24113	11.7124	10.5355	10.7674	8.62422	7.64021	6.27728	0.547465	0.679481
172031_x_at	1289521	1280.31	1161.58	1177.36	1248	1358.79	1019.99	1277.64	1034.4	1328.23	1200.56	1245.95	1170.18	0.982319	0.946455	0.93693	0.975308	1.00208	0.993522	0.994226	1.00279	3	3	3	3		352.438	356.538	402.666	381.018	0.0770584	1.10537	2	2		321.691	305.121	282.262	262.6	366.23	355.451	313.875	325.682	270.268	311.13	304.845	303.746	0.511417	0.990772
172032_x_at	5880860	82.77	103.85	99.92	135.1	105.16	118.14	152.29	98.46	92.9	114.73	97.78	49.51	0.0911942	0.395369	0.373897	0.207251	1.2508	0.762462	0.833813	1.36783	3	3	3	2		15.5195	11.8967	14.1999	9.72596	0.605962	0.872689	2	2		12.3397	15.9849	18.9036	26.5285	22.7671	24.8197	22.2899	16.3581	17.5179	16.3186	18.9447	20.1273	0.0149006	0.320079
172033_x_at	2338417	30	30	30	30	39.36	30	30	39.95	30	30	30	30	0.373901	0.373901	0.373901	0.373901	1.10403	0.90045	0.90045	1.104	0	0	0	0		0.818177	3.54451	2.50415	1.79494	0.98404	0.985423	0	0		0.656425	3.18604	3.50021	3.89487	4.09376	5.51574	10.4214	4.73018	5.67694	2.35961	0.457881	8.60275	0.118139	0.0854121
172034_x_at	10198042	92.78	30	74.83	35.18	58.7	59.34	71.34	80.51	39.19	58.63	45.33	52.44	0.506257	0.927087	0.427993	0.910223	-1.28976	0.818677	1.03439	0.979668	0	0	0	0		7.95424	7.3629	5.16295	5.53513	0.0221257	0.698439	0	0		9.7162	8.73624	8.4337	13.8604	7.25222	2.87272	15.3422	11.0368	7.31311	5.35784	7.58465	21.2753	0.778716	0.389364
172035_x_at	10198019	86.53	77.13	84.26	64.33	98.85	89.7	153.59	96.45	88.54	73.82	174	168.05	0.884755	0.217864	0.538788	0.185815	1.02002	1.22828	0.732235	0.608075	2	1	3	2		8.17464	14.5345	8.41139	9.33408	0.520674	0.781425	1	2		9.38034	18.519	9.77477	19.6885	17.6782	19.9609	14.886	14.8012	11.9248	11.6568	19.3866	28.0991	0.099634	0.697165
172036_x_at	6176435	308.76	238.89	280.8	254.58	313.71	282.41	225.23	238.4	233.61	263.21	294.39	379.29	0.793688	0.101745	0.0839434	0.498689	1.02686	1.34371	1.18818	0.908004	3	3	3	3		50.8828	51.0641	51.7784	59.1402	0.347317	1.088	2	2		55.5968	49.8535	43.0497	44.4703	42.6264	44.2649	53.2352	45.8714	43.0638	42.9193	44.5086	39.268	0.194837	0.67847
172037_x_at	156241	30	30	30	30	39.3	30	89.39	30	30	30	30	30	0.373901	0.373901	0.373901	0.373901	1.10338	0.60245	0.60245	1.10333	0	0	0	0		0.731134	1.66219	7.7897	5.64419	0.0420643	5.61307	0	0		8.78138	2.52102	10.6556	10.8464	1.86351	2.83415	1.35627	6.25852	8.96268	5.56528	0.747226	1.20549	0.600176	0.617442
172038_x_at	385198	119.8	93.17	104.86	140.03	73.39	155.1	100.94	98.35	78.93	115.57	68.23	112.68	0.554988	0.272073	0.735782	0.460057	1.15947	1.06563	1.14237	1.24298	0	0	0	1		10.7198	12.3075	10.2354	11.6809	0.656418	0.951756	0	1		16.7929	14.4691	9.33703	21.3854	10.5295	10.8573	17.7044	11.7723	13.3821	8.63138	15.0131	8.54288	0.871163	0.80302
172039_x_at	8489864	280.3	268.83	281.45	243.59	309.84	268.49	290.9	289.95	355.49	247.87	267.24	354.33	0.890787	0.185287	0.600507	0.698303	-1.01053	0.928552	0.88705	0.945344	3	1	2	2		46.6396	60.9452	41.2799	47.6252	0.355013	0.826372	2	2		51.5129	65.0255	52.7306	57.9612	58.27	38.2008	54.5259	55.8374	47.973	51.2959	57.122	83.443	0.566098	0.502764
172040_x_at	5002203	703.06	659.68	608.92	641.83	620.91	693.56	634.78	658.27	625.79	682.31	605.01	740.9	0.889934	0.574969	0.419157	0.62158	-1.00785	1.057	1.02753	0.96454	3	3	3	3		185.514	194.075	198.696	199.575	0.16213	1.04922	2	2		178.641	162.077	178.016	198.404	180.907	176.185	159.597	162.502	189.52	175.896	184.221	156.146	0.230127	0.839284
172041_x_at	3114214	121.63	100.16	116.05	158.16	74.35	91.25	81.03	111.55	30	77.06	106.94	30	0.867464	0.193981	0.93445	0.342528	-1.04348	0.961452	1.51784	1.5129	0	0	0	0		7.73228	1.58746	5.28597	4.47196	0.950076	1.04702	0	0		6.31662	7.62106	9.59861	2.50723	15.1861	5.2573	20.296	7.40739	11.6616	6.81232	3.5661	6.74402	0.963114	0.248495
172042_x_at	3769343	1390.65	1165.22	1267.12	1179.12	1261.47	1216.4	1317.07	1324.09	1148.68	1152.91	1311.2	1133.21	0.469849	0.904849	0.46937	0.761315	-1.04539	0.949201	1.00875	1.01659	3	3	3	3		234.403	276.695	263.673	276.638	0.576884	1.05716	2	2		324.831	271.887	251.905	197.137	262.948	215.896	214.737	311.496	314.726	295.408	330.779	293.983	0.120677	0.951359
174090_at	C68680	165.5	110.49	133.9	76.39	66.96	109.38	60.57	88.71	70.04	109.79	100.93	119.87	0.0627709	0.0240579	0.0200962	0.136861	-1.62186	1.50734	1.86891	0.764482	2	1	0	1		10.0135	9.3814	9.34531	10.8287	0.676691	1.04017	2	2		14.7108	11.3131	15.1162	19.645	16.968	28.9998	15.9927	15.4876	14.9592	17.6159	15.146	14.5449	0.100934	0.228072
183774_s_at	K12H6.9	55.76	68.71	45.9	69.42	75.75	93.31	129.93	100.69	124.4	108.1	106.83	123.98	0.0799753	0.00523753	0.636904	0.020688	1.39974	0.954622	0.479888	0.703668	0	1	3	2		4.7403	44.0407	3.13324	38.3471	0.902636	0.850339	1	2		12.5472	13.0041	21.7696	11.0733	10.4059	23.4227	8.53578	10.6726	6.48221	10.7691	6.03596	8.49991	0.884016	0.0897704
187053_at	C07A9.9	196.94	144.32	123.01	101.02	110.49	90.43	101.52	85.55	63.47	105.42	139.11	107.82	0.0758706	0.0442102	0.0933696	0.243726	-1.53767	1.40636	1.85308	0.856932	2	0	1	2		26.96	19.7687	15.4083	14.9638	0.151222	0.649968	2	2		20.9881	17.645	32.7898	30.1938	25.493	20.6143	15.1998	23.0927	21.5642	25.2653	24.0848	28.0729	0.77681	0.498876
172046_x_at	4100189	1925.71	1865.72	1768.42	1720.25	1683.62	2009.2	1909.27	1925.91	1616.33	1749.04	1951.55	1815.45	0.686596	0.760168	0.862933	0.787298	-1.02712	1.01184	1.01987	0.981333	3	3	3	3		376.926	266.011	304.335	260.762	0.58068	0.87893	2	2		343.812	349.646	469.358	494.738	389.135	499.663	488.326	352.06	344.018	367.416	429.517	332.937	0.248564	0.913437
172047_x_at	6681681	187.39	100.26	115.75	165.47	215.46	168.28	142.26	181.66	155.1	194.84	157.35	151.09	0.196054	0.437227	0.675212	0.510194	1.36142	1.05065	0.842136	1.09126	0	0	0	0		17.2741	19.6864	11.4267	16.1593	0.219646	0.746365	0	0		18.706	19.6529	24.6735	22.5278	13.9865	3.76728	25.0728	29.5952	29.8609	20.2741	29.0353	34.3164	0.256272	0.0413698
172048_x_at	6505766	2481.77	2216.77	2552.27	2189.46	2124.11	2200.05	2332.05	2272.15	2080.87	1804.55	2251.76	1709.97	0.0790747	0.212198	0.170341	0.213945	-1.11318	0.862561	1.08463	1.12961	3	3	3	3		495.434	410.062	467.745	392.848	0.730745	0.95041	2	2		452.721	489.406	358.617	416.314	370.381	345.299	381.383	418.988	440.632	423.365	458.77	461.509	0.271646	0.664662
172049_x_at	Y73B3A.O	45.46	51.98	30	30	74.13	37.65	30	30	30	30	30	50.13	0.767337	0.128037	0.373901	0.525291	1.11244	1.22367	1.416	1.28739	0	0	0	0		7.2325	5.26953	4.25705	4.43574	0.193	0.695311	1	0		9.0879	13.9365	19.5854	15.1139	14.7593	12.0248	11.5983	3.89807	9.29358	7.28134	8.83302	10.9921	0.944214	0.192654
172050_x_at	Y73B3A.Q	175.47	226.74	230.46	208.75	219.74	214.11	190.74	182.69	208.26	172.41	174.3	196.32	0.863226	0.427913	0.297343	0.016175	1.01569	0.933538	1.08764	1.18336	0	0	0	0		56.3907	49.405	55.1327	46.7607	0.754671	0.963115	2	2		34.2335	37.8693	31.6841	39.3071	53.4966	31.2522	27.7542	39.1003	35.5049	37.652	31.522	38.9617	0.373206	0.90635
173576_at	CEK027E1R	698.6	429.18	1024.78	653.93	1176	973.05	1655.71	1500.41	1327.08	1285	1318.1	1157.87	0.398587	0.0168018	0.0871256	0.116013	1.30216	0.838903	0.480139	0.745281	3	3	3	3		14.8021	25.3871	11.8902	19.9036	0.5918	0.791102	2	2		242.854	191.303	189.36	129.391	52.0582	93.3002	82.2569	145.498	169.444	46.4181	141.821	345.693	0.0149127	0.0738807
172052_x_at	F07B7.J	85.54	95.72	70.81	45.51	124.8	102.95	53.74	30	73.46	30	63.11	30	0.789318	0.0945817	0.534104	0.127556	1.08409	0.783142	1.6035	2.21964	0	0	0	0		2.87388	4.18133	4.59831	1.18935	0.76159	0.820337	0	0		0.812187	4.50559	6.46553	5.85803	2.67082	20.5258	0.619396	3.5225	1.42447	0.347262	1.21238	4.65315	0.372799	0.329846
172053_x_at	ZK105.G	89.39	90.21	82.1	141.06	91.98	135	103.51	152.01	30	38.99	52.85	208.15	0.0863842	0.834256	0.944233	0.708026	1.40634	1.05068	0.916573	1.22684	0	0	0	0		38.4831	76.2626	50.4726	83.1918	0.741435	1.16488	2	2		34.059	59.1086	70.4585	53.7339	63.5817	33.194	88.3194	44.7472	53.526	52.2682	90.3424	98.8696	0.770277	0.677666
172054_at	F07B7.G	75.65	63.74	68.24	41.76	45.62	55.97	81.55	46.52	99.92	81.65	44.94	30	0.0174157	0.694036	0.338785	0.795358	-1.44846	0.686828	0.910698	0.915448	0	0	1	0		7.01484	0.845085	3.39228	6.84859	0.768407	1.30292	1	1		0.635457	0.81853	8.71427	9.42755	14.6617	2.14441	7.47262	3.08864	6.70243	7.71791	1.13163	2.34563	0.29999	0.472672
172055_x_at	F07B7.D	209.92	294.26	205.49	276.07	214.11	265.23	246.64	367.03	223.99	276.58	162.8	220.25	0.682461	0.465625	0.343028	0.448074	1.06447	0.787467	0.847205	1.1452	0	1	0	0		51.1436	46.0919	68.4468	36.087	0.844349	1.07506	2	2		37.0502	48.4881	57.9239	35.9551	33.3611	45.1962	61.2582	36.2952	44.8499	33.9384	46.4933	47.3452	0.241384	0.972112
172056_x_at	Y5H2A.D	138.03	103.54	100.39	115.81	166.04	111.25	112.11	153.25	188.47	84.2	152.52	30	0.468254	0.212208	0.209537	0.346883	1.14959	0.587709	0.753498	1.47383	3	0	2	1		10.3679	2.00729	8.60454	7.64378	0.690543	1.31297	2	2		9.85997	8.1199	8.60768	13.705	18.4944	16.5586	21.444	9.20948	7.93367	7.62076	9.95984	5.85704	0.00760553	0.408648
172057_x_at	2828111	403.69	443.75	424.44	415.95	459.85	505.89	306.76	535.26	529.4	398.14	595.69	430.15	0.267305	0.685306	0.865413	0.842476	1.08634	1.03833	0.927418	0.970302	2	3	2	3		63.9426	106.491	89.1792	82.7754	0.975005	1.00893	2	2		79.5799	96.0598	83.4749	47.2109	106.722	43.4614	76.8847	65.9421	76.3959	82.8829	65.8847	107.633	0.384453	0.0955512
172058_x_at	8037936	449.9	572.26	423.29	432.55	468.46	520.89	559.54	587.03	641.57	551.16	545.02	551.72	0.88849	0.0921934	0.125581	0.0429519	-1.01656	0.921572	0.808354	0.862856	3	3	3	3		52.559	55.9937	45.9744	50.6502	0.176098	0.890117	2	2		23.2882	51.0934	56.8026	59.3442	66.7769	48.4717	33.5012	45.9817	41.7676	37.1629	43.8869	40.0003	0.281609	0.778042
172059_x_at	6714902	71.6	93.44	104.1	98.21	88.56	86.94	69.01	116.36	112.23	97.07	123.87	150.64	0.888416	0.624369	0.31814	0.108818	1.017	1.24859	0.904368	0.736611	2	1	2	2		11.1669	11.4059	10.3222	10.1204	0.0208938	0.905627	0	1		11.6901	9.87218	8.91606	8.91584	11.4451	22.1943	15.7205	10.6201	14.5012	9.6301	13.0091	13.4691	0.387077	0.118031
172060_x_at	6714904	198.64	159.5	153.07	153.66	134.82	170.9	200.88	147.98	140.83	117.92	184.82	160.84	0.382942	0.777174	0.765267	0.952677	-1.11285	0.946681	1.04395	0.99094	2	3	3	3		17.6619	13.7764	17.1202	13.3227	0.871513	0.968336	2	2		19.5264	14.5973	18.1242	20.4917	18.5647	22.3575	10.9783	13.5166	23.208	10.5697	18.6324	15.481	0.170331	0.724405
172061_x_at	5354175	302.17	369.75	284.95	342.24	266.36	282.99	334.32	307.43	363.78	399.09	397.86	392.51	0.563978	0.623791	0.0201383	0.0126929	-1.07322	1.18292	0.951608	0.749575	1	0	0	2		27.775	41.9035	35.1904	33.6201	0.956864	0.987543	0	0		27.4192	31.7072	49.3606	35.3191	26.3741	27.333	30.5328	48.4598	50.1773	40.38	40.7113	52.4459	0.423739	0.49505
172062_x_at	3452400	152.22	123.06	142.18	142.2	95.98	96.87	124.15	128.21	149.37	147.35	132.28	111.64	0.19144	0.674371	0.80138	0.366959	-1.24596	0.973963	1.03916	0.856314	0	0	0	0		9.69315	11.8297	9.81064	9.03028	0.359633	0.875392	0	0		7.00944	11.6174	8.11623	20.6521	16.0409	19.8176	10.3421	8.27075	17.1362	10.7936	11.8512	10.3756	0.00749994	0.375939
172063_x_at	8132061	181.93	175.58	164.76	94.94	122.3	215.4	237.3	180.35	178.43	144.05	187.69	179.38	0.462441	0.285024	0.294453	0.537485	-1.20715	0.857469	0.876174	0.846455	1	1	3	1		33.9727	38.9779	41.5138	42.0756	0.169042	1.14584	2	2		29.9574	29.3549	31.9566	36.2392	47.2618	45.1691	45.286	35.6342	34.601	43.665	43.7505	39.355	0.0229066	0.0815943
172064_x_at	6272677	1443.14	1333.37	1533.75	1282.74	1559.27	1186.85	1204.23	1426.91	1525.32	1318.4	1300.32	1255.29	0.49726	0.668868	0.38587	0.672091	-1.06984	0.932046	1.037	1.03997	3	3	3	3		321.018	277.055	305.698	275.812	0.784849	0.972307	2	2		275.504	278.52	265.892	266.299	270.46	245.595	236.628	236.881	274.441	235.543	324.158	253.259	0.218266	0.141636
185797_s_at	ZK1005.1	627.83	491.03	564.09	2659.66	3111.39	3790.43	650.42	598.18	759.8	4146.65	4662.1	4880.36	0.00136597	0.154462	6.28046e-05	0.0250928	5.68138	6.81593	0.837956	0.698473	3	3	3	3		154.377	161.011	462.051	486.076	0.00154805	3.00622	2	2		151.442	146.92	116.23	179.067	130.782	143.343	122.197	113.094	148.302	118.813	198.06	169.977	0.518788	0.536137
172066_x_at	1045476	108.4	76.84	119.62	141.78	110.13	143.74	116.54	96.27	118.38	111.58	168.62	169.38	0.146211	0.581014	0.125303	0.460166	1.29785	1.35747	0.920499	0.880044	0	0	0	1		7.11039	8.12006	7.24971	8.09407	0.939226	1.00744	1	1		9.65804	13.1235	13.5381	11.4369	10.0261	10.8095	14.959	11.0135	15.5354	8.66672	8.65731	25.5134	0.35669	0.409557
172067_x_at	1620740	35.92	30	32.21	78.48	30	33.92	30	30	38.59	30	30	55.1	0.398935	0.965624	0.567442	0.633448	1.45107	1.16746	0.995334	1.23719	0	0	0	0		1.02654	1.20506	1.26707	1.72059	0.261008	1.3388	0	0		1.13419	6.36078	3.22226	2.42074	4.30826	2.95556	3.79628	7.32322	8.73102	1.96044	5.80411	10.2665	0.842066	0.222919
172068_x_at	5031477	1126.81	1055.49	1069.14	1154.27	1152.7	1069.54	1518.39	1450.27	984.57	1088.32	1406.76	935.62	0.305497	0.238886	0.468511	0.904633	1.03847	0.867822	0.822477	0.984204	3	3	3	3		247.883	292.458	372.66	315.001	0.180623	1.27264	2	2		372.349	297.663	264.487	186.827	261.627	345.655	314.794	322.122	419.517	345.494	343.67	322.478	0.449416	0.430863
190693_at	K08B4.3	129.77	174	98.97	756.02	711	719.1	119.5	125.47	56.94	563.3	654.7	741.11	2.10529e-05	0.337799	0.000585129	0.227796	5.42825	6.48905	1.33397	1.11587	3	3	3	3		9.99205	10.1515	91.7567	88.6023	0.000388399	8.95369	2	2		15.271	14.0839	14.069	9.76424	12.9833	8.08606	13.4123	14.5152	12.9468	13.9559	16.6017	22.9005	0.0480851	0.237394
172070_x_at	K06A9.1B	196.34	149.79	179.23	179.46	207.75	165.65	152.29	196.85	116.13	246.82	213.46	195.69	0.644386	0.499575	0.0837222	0.151883	1.05235	1.40987	1.12915	0.842813	3	3	3	3		12.5632	11.9767	11.7854	9.39313	0.305617	0.863026	2	2		7.97265	17.7936	18.5433	19.2867	6.55052	15.2648	16.9204	11.9341	15.3801	8.11883	14.626	18.1434	0.843349	0.994954
172071_x_at	Y22D7AR.B	30	49.72	30	73.76	38.41	56.36	30	44.34	30	31.29	76.72	87.25	0.181629	0.836171	0.164264	0.678613	1.53599	1.87138	1.05156	0.863106	0	0	0	0		4.61353	7.47301	6.53695	7.60787	0.569729	1.1703	0	0		9.01497	3.73162	8.05102	10.5024	7.38832	13.9811	10.3393	3.36939	5.86067	8.01955	0.408158	6.63534	0.21428	0.882816
172072_x_at	C04A2.7B	2854.05	2635.16	3308.55	3019.99	3490.38	2773.69	2902.92	3048.24	2955.47	2827.23	2643.75	2782.18	0.604813	0.86669	0.0352875	0.189051	1.05528	0.926631	0.987777	1.12491	3	3	3	3		839.027	678.851	907.446	714.916	0.717057	1.06884	2	2		525.752	701.34	639.599	599.816	658.57	457.716	509.636	609.777	702.593	617.586	840.628	616.459	0.558451	0.853835
172073_x_at	Y69A2AR.P	30	30	30	30.62	35.48	30	75.44	57.25	30	30	45.25	30	0.305675	0.140403	0.247401	0.600451	1.06781	0.646936	0.553199	0.913064	0	0	0	0		1.85979	1.10252	0.777966	1.1461	0.34282	0.649516	0	0		1.2496	3.97369	2.10603	11.0693	8.51782	1.89809	1.95916	0.568777	1.9011	1.34868	5.38341	0.55029	0.172993	0.354295
172074_x_at	Y69A2AR.Z	30	30	38.19	30	30	30	30	40.02	55.47	30	30	30	0.373901	0.313261	0.185523		-1.09097	0.717189	0.782453	1	0	0	0	0		0.420345	2.14182	1.42008	0.90735	0.907984	0.908383	0	0		5.21044	3.3255	3.98307	0.731186	1.54646	13.2764	1.67888	0.735829	1.13383	3.96986	6.02567	0.360543	0.816821	0.00832826
172075_x_at	Y82E9BL.G	30	30	37.26	30	30	30	30	39.33	30	40.45	30	30	0.373901	0.869508	0.940118	0.373901	-1.0807	1.01128	0.97916	0.895968	0	0	0	0		0.811158	1.46695	4.80287	0.538686	0.551292	2.34473	0	0		5.44401	0.752434	1.15485	1.79157	1.39347	11.0595	2.15607	4.10163	1.84179	1.9747	0.615461	2.63202	0.546967	0.887804
172076_x_at	Y69A2AR.E	1166.37	1118.56	1270.15	1315.38	1585.17	1283.01	1370.86	1163.99	1519.68	1451.09	1193.39	1343.2	0.118579	0.212751	0.869603	0.619439	1.17679	0.983512	0.876817	1.04912	3	3	3	2		377.118	356.12	345.368	370.721	0.654341	0.976612	2	2		390.795	421.325	474.423	495.975	469.427	451.267	472.496	336.951	352.744	390.224	405.314	381.222	0.192013	0.447589
172077_x_at	Y48G1BM.H	30	30	30	30	30	30	30	30	30	30	30	30	1				1	1	1	1	0	0	0	0		0.75002	0.55525	0.64943	1.84919	0.429718	1.91425	0	0		1.38615	1.10788	1.09236	1.09829	0.88047	6.19516	6.74424	0.946683	1.6304	0.483748	0.730646	0.942402	0.428876	0.355577
172078_x_at	Y48G1BM.I	30	44.02	30	30	30	30	30	30	30	30	53.81	30	0.373901	0.373901	0.373901	0.373901	-1.15582	1.26456	1.15578	0.790792	0	0	0	0		5.3654	8.80169	5.01124	2.51941	0.25838	0.531559	1	0		2.84532	8.60367	5.53943	11.2041	3.46062	3.19604	4.05797	5.8809	5.81864	3.55282	2.79536	9.13056	0.929979	0.827824
172079_s_at	Y105E8B.QQ	363.36	225.74	239.68	243.25	323.99	219.08	244.94	165.46	317.7	377.82	316.96	229.86	0.806282	0.617111	0.346444	0.436454	-1.05402	1.26994	1.13828	0.850407	1	1	0	2		86.8634	86.9222	85.7827	107.411	0.464236	1.11168	2	2		103.363	109.792	102.788	208.913	98.8406	143.35	86.7242	87.2101	93.0182	93.6165	107.235	75.505	0.232485	0.00567418
172080_at	Y50D4A.G	30	30	30	30	30	38.99	30	30	30	30	30	30	0.373901			0.373901	1.09987	1	1	1.09989	0	0	0	0		2.98823	1.73346	0.446962	2.71967	0.609983	0.670655	0	0		1.55995	0.423271	1.92906	1.03466	0.652675	1.03111	2.05017	0.887233	0.502139	0.684561	0.599669	1.2434	0.445309	0.820231
172081_x_at	Y50D4A.D	77.65	30	49.5	41.76	83.2	120.07	74.24	39.68	115.45	34	106.05	41.59	0.331193	0.405299	0.64166	0.547007	1.55917	0.791908	0.685138	1.34899	0	0	0	0		11.0842	14.1175	5.91663	6.7306	0.057256	0.50184	0	0		4.1325	10.1742	14.7844	10.2201	9.51191	5.15244	10.3852	8.24016	3.15095	3.843	8.78566	14.1242	0.706605	0.551709
172082_x_at	Y41D4B.Z	30	30	40.23	35.48	36.32	36.03	36.8	30	30	30	30	30	0.499845	0.793912	0.373901	1.75038e-05	1.07587	0.929752	1.03543	1.19811	0	0	0	0		16.0109	14.6921	8.66538	6.97519	0.0196623	0.509415	0	0		10.9892	22.2758	20.4846	15.3075	5.83558	17.8774	5.50606	9.7107	16.3087	12.8937	12.5665	13.9255	0.387408	0.190577
172083_x_at	Y41D4B.W	14273	13870.7	14099.2	14098.1	15079.8	13609.3	14486.5	13995.9	14883	14389.1	13684.2	14051.6	0.706069	0.254921	0.275357	0.668123	1.01289	0.971396	0.974116	1.01572	3	3	3	3		2993.74	2407.24	2457.07	2575.6	0.600917	0.931808	2	2		2748.47	3562.83	4577.88	4735.33	4396.78	4229.65	4673.97	2838.7	3135.29	2996.97	3162.72	2957.86	0.208142	0.922547
172084_x_at	Y50D4A.A	130.61	99.84	128.31	98.42	77.18	135.31	126.22	158.84	151.24	110.35	158.38	179.38	0.462606	0.137862	0.870643	0.160276	-1.15392	1.02707	0.822278	0.693825	2	0	3	3		19.0047	28.8103	18.3924	21.8642	0.542994	0.841925	2	2		37.6715	39.6829	42.8008	31.5555	31.4813	35.8698	47.2213	43.4682	36.7922	35.2417	26.7745	63.4157	0.0271896	0.511743
182815_at	T24C4.4	240.77	220.23	261.53	911.65	1187.81	1466.37	282.67	279.7	267.1	1197.19	1287.88	1481.33	0.00412316	0.0500351	0.000238691	0.501039	4.93523	4.78185	0.871074	0.899009	1	3	2	3		24.3704	31.9988	259.726	176.477	0.0451818	7.73834	2	2		27.7745	40.1604	30.5298	71.9393	54.468	87.8006	42.378	55.3272	50.1818	98.8294	123.806	77.9021	0.0202263	0.0362715
172086_x_at	C06E1.5	36.85	32.1	50.48	30	30	67.3	38.42	38.5	44.16	30	49.8	40.3	0.85643	0.929339	0.95936	0.869304	1.06587	0.991906	0.986373	1.05995	0	0	0	0		0.783784	4.6349	1.2519	5.41664	0.846053	1.23066	1	0		1.00032	4.76923	3.1916	5.07889	9.59795	3.20085	5.80736	3.34964	0.94407	0.400682	1.557	1.34633	0.246344	0.841321
172087_x_at	D2007.3	30	30	30	30	30	30	30	30	30	30	30	30	1				1	1	1	1	0	0	0	0		0.208266	1.04073	1.72423	0.220206	0.724971	1.5568	0	0		1.72624	0.456076	0.784388	0.479004	0.163089	0.427046	0.509421	2.7928	0.227831	0.425601	0.496744	0.382738	0.182817	0.844396
172088_x_at	Y73B3B.C	49.41	76.64	101.06	87.71	57	80.91	73.24	30	30.92	58.39	57.75	60.05	0.978821	0.207696	0.382063	0.152411	-1.0066	1.31328	1.69283	1.28055	2	1	0	0		7.06476	5.60787	4.06937	0.850648	0.159449	0.388239	0	0		3.08453	4.05671	9.69142	8.59582	5.68886	2.06368	16.6864	4.37869	9.58437	4.42228	6.74784	5.19865	0.95671	0.326107
172089_x_at	Y55F3C.I	52.6	48.19	52.32	30	73.46	30	30	68.71	46.63	84.5	33.59	110.95	0.676043	0.829979	0.332326	0.302286	-1.14729	1.57589	1.05346	0.582693	3	1	1	0		7.28342	4.70819	5.42251	4.78041	0.569802	0.850838	2	1		7.22901	9.66876	7.8267	16.0534	5.12786	14.1702	10.3201	4.15838	13.5628	4.80848	2.9299	9.4447	0.362699	0.718212
172090_at	Y67D8B.D	30	66.23	46.77	56.66	50.98	39.82	46.35	57.34	51.27	92.04	57	52.98	0.904027	0.734002	0.287767	0.244894	1.03115	1.30369	0.922819	0.729928	0	0	0	0		0.489848	2.84162	0.358151	5.02638	0.7324	1.61626	0	0		4.76777	3.56995	6.9121	4.46756	5.90888	11.6133	4.9005	5.64753	7.76982	7.93289	2.5763	1.72066	0.400564	0.475989
172091_x_at	Y47G7A.B	30	30	30	30	30	30	30	30	30	30	30	30	1				1	1	1	1	0	0	0	0		0.762051	0.46575	0.927847	0.537407	0.675923	1.1934	0	0		0.769321	1.54325	1.31225	2.25818	1.72821	2.14387	1.26155	0.67017	1.07636	1.11539	0.497081	1.1317	0.0407416	0.515194
172092_s_at	Y73B3B.A	126.56	91.44	101.43	51.81	82.11	91.77	65.85	89.75	98.59	114.73	71.94	134.41	0.1215	0.203221	0.345601	0.222261	-1.41541	1.26315	1.25666	0.702909	3	3	1	3		33.2936	30.7548	32.5033	24.9829	0.49531	0.897542	2	2		10.3662	7.93346	15.2367	15.838	13.1837	10.7714	11.0341	12.4274	8.50423	12.0892	15.7739	16.4774	0.467132	0.840267
172093_x_at	Y54B9A.A	111.2	65.26	92.7	34.8	67.8	107.11	120.89	88.38	64.27	45.6	103.19	106.87	0.468976	0.948272	0.828269	0.623204	-1.28346	0.934635	0.983988	0.820269	0	0	0	0		51.4053	90.4922	53.622	88.1401	0.998163	0.999045	2	2		31.7042	52.5375	55.3661	49.3359	37.1653	38.1113	65.1833	43.7155	51.8534	67.2291	56.8533	92.5588	0.58481	0.509238
172094_x_at	C30A5.9	34.85	30	30	30	30.36	30	30	30	30	79.81	30	65.34	0.408136	0.373901	0.127474	0.12868	-1.04976	1.94611	1.05389	0.515901	0	0	0	0		2.79094	0.396623	0.73496	3.38135	0.819019	1.29137	0	0		0.899877	0.373677	4.78774	1.18562	0.474689	1.21504	0.737697	0.900685	1.22641	0.677421	8.4394	0.315474	0.494065	0.488824
175367_s_at	AV179123	138.35	206.37	194.38	183.39	211.29	281.99	342.6	401.79	375.48	445.03	662.17	341.74	0.272422	0.00202191	0.316799	0.0598353	1.2552	1.29385	0.481395	0.46701	0	0	3	2		6.85254	16.3356	10.9945	13.9056	0.878869	1.07383	0	0		79.5497	76.7965	70.313	45.1497	30.4161	40.3324	66.5105	73.5211	63.0262	44.8845	73.8616	277.613	0.00197409	0.129204
172096_x_at	C06E1.6	30	48.96	30	30	30	42.74	52.84	62.29	80.42	43.63	30	49.25	0.798872	0.0482623	0.0708151	0.399137	-1.06051	0.628381	0.557198	0.8361	0	0	1	1		0.259225	8.35173	0.412843	10.0507	0.896467	1.21514	1	1		3.70725	0.334562	5.97853	0.765473	1.34498	3.11679	0.740505	0.381117	0.700535	2.36612	1.49331	0.47652	0.42149	0.171701
172097_x_at	Y22D7AL.D	30	30	30	30	30	30	30	30	30	30	30	30	1				1	1	1	1	0	0	0	0		0.726525	1.75964	1.83066	1.43206	0.555749	1.31235	0	0		3.62092	0.526162	3.38943	10.346	6.35361	10.4607	0.537016	0.28948	2.38898	0.405072	0.903329	0.242106	0.017549	0.294705
172098_x_at	Y47D7A.2	137.06	181.71	202.99	105.68	184.44	180.34	127.97	108.89	229.18	127	137.15	88.09	0.622814	0.681734	0.398887	0.25449	-1.10904	0.755815	1.11956	1.33562	0	0	0	0		8.5368	4.51381	5.86671	11.0305	0.616289	1.29474	0	0		3.37236	7.42648	6.28859	8.8275	13.3274	20.0029	11.6168	7.85856	10.1801	8.18669	5.40289	7.09144	0.0733354	0.0619497
172099_x_at	Y22D7AL.V	30	30	93.08	60.38	97.07	101.32	39.62	48.7	30	54.78	30	39.23	0.227223	0.621807	0.843796	0.0391488	1.69043	1.04809	1.29378	2.08669	0	0	0	0		7.09002	3.94406	2.60863	8.22662	0.97817	0.98198	0	0		6.73289	1.69959	0.722668	10.8098	11.7568	9.06681	1.2185	3.2959	0.772982	4.50195	2.0113	5.36505	0.0207286	0.557622
172100_x_at	C36E6.B	12535.5	12402.5	11377.4	11908.2	10980.1	13732.3	11453.9	11092.8	11068.9	10488.4	11396.2	10391.4	0.914234	0.0803905	0.26334	0.171104	1.00841	0.96015	1.08031	1.13461	3	3	3	3		3010.92	2586.73	2360.72	2634.5	0.355126	0.892378	2	2		3154.03	3602.46	4327.8	5615.05	3831.73	4434.21	3523.93	3261.18	3036.6	3376	3441	3646.1	0.210378	0.318657
172101_x_at	F42G9.9A	52.04	98.25	55.01	92.24	116.97	64.44	114	73.39	91.28	58.8	85.98	82	0.344805	0.267502	0.298494	0.419494	1.33294	0.813794	0.736714	1.20668	0	0	0	2		5.75893	9.18567	9.80663	10.7146	0.256333	1.37316	1	2		9.70532	16.3416	13.2397	17.8701	10.1941	10.5603	13.72	7.06904	17.9803	9.64947	9.15514	18.6698	0.947514	0.965149
172102_x_at	ZK105.G	161.96	118.68	141.78	106.78	125.95	168.08	93.37	177.63	94.58	105.92	136.74	73.68	0.759794	0.568865	0.647955	0.334386	-1.05391	0.86531	1.15548	1.26702	3	1	1	1		41.0147	63.7042	59.9127	53.4683	0.748659	1.08272	2	2		20.9817	32.0223	39.13	33.7638	47.2745	22.0644	41.2912	33.5288	55.7498	37.1118	28.7205	51.2123	0.70524	0.201145
172103_x_at	Y108G3AL.E	1129.94	1072.8	1113	1695.61	1243.01	1307.52	1379.28	1225.49	1607.61	1348.65	1616.35	1144.55	0.0949005	0.0562941	0.855097	0.828201	1.28061	0.975589	0.787142	1.03324	3	3	3	3		319.377	316.186	310.561	321.554	0.791696	0.994575	2	2		251.578	357.699	279.126	315.772	419.678	383.029	242.672	251.518	266.515	272.941	263.658	270.166	0.156331	0.26101
172104_x_at	Y69A2AR.AA	52.86	37.01	76.85	57.01	30	66.81	45.81	34.72	65.79	30	51.87	58.96	0.801132	0.66817	0.891493	0.773156	-1.08386	0.962479	1.13942	1.09224	1	0	0	1		6.87277	4.01593	8.35323	7.48732	0.239017	1.45477	2	2		7.3631	6.72836	12.3836	14.5603	24.5182	13.0769	11.3781	8.25067	4.30973	7.34489	4.17001	5.21232	0.0998519	0.771184
172105_x_at	Y39G10BM.E	393.59	272.15	317.8	461.38	407.35	323.54	421.29	255.53	296.08	366.71	421.31	360.68	0.263291	0.956552	0.334779	0.760484	1.21222	1.1807	1.01094	1.03793	3	3	3	3		22.4583	126.624	14.066	54.9017	0.548278	0.462614	2	2		41.5244	36.2344	61.3602	45.0982	41.8744	84.1292	32.8419	29.2201	21.3263	35.1884	27.3687	21.0779	0.531515	0.0906446
172106_x_at	Y54F10AM.G	123.01	136.75	103.15	151.25	217.55	112.34	35	128.4	169.17	127.67	124.89	119.46	0.288455	0.81684	0.757593	0.303141	1.32583	1.11862	1.09123	1.29332	3	3	2	3		34.1349	52.2747	35.9631	56.6131	0.843317	1.07136	2	2		25.7219	46.4376	43.321	37.0159	33.1161	16.7984	48.6294	28.0926	46.6376	49.6696	51.8466	65.7496	0.347118	0.789096
172107_x_at	Y54F10AM.E	106.66	68.9	109.14	30	30	55.89	62.45	99.73	81.08	41.35	100.32	106.27	0.0227097	0.459407	0.949935	0.121404	-2.45679	1.01924	1.17035	0.467411	1	0	0	1		43.5674	86.7583	48.3497	77.8257	0.943966	0.968155	2	2		25.5905	45.6728	40.0272	37.8038	39.9689	27.7032	59.24	35.4643	48.0557	59.6091	67.0742	88.095	0.797661	0.313494
183527_s_at	C14C6.5	359.9	544.35	399.4	704.7	479.62	553.24	843.71	905.95	936.09	1349.87	1205.83	1427.05	0.170975	0.00178563	0.00354638	0.00127848	1.33284	1.48292	0.485395	0.436271	3	3	3	3		461.407	318.954	552.795	387.451	0.540031	1.20489	2	2		228.156	219.201	251.553	302.381	346.287	247.774	269.68	270.438	239.942	322.455	384.226	302.413	0.0938152	0.123967
172109_x_at	Y39G10AR.K	1394.18	1273.63	1335.03	1241.71	1229.96	1289.77	1238.41	1339.45	1282.42	1190.08	1218.27	1285.5	0.110118	0.354886	0.244555	0.540408	-1.06418	0.956887	1.03693	1.0183	3	3	3	3		212.167	211.891	203.123	198.667	0.0379281	0.94749	2	2		196.624	216.505	193.957	246.911	194.515	209.181	228.448	207.871	222.855	232.148	203.241	172.248	0.445266	0.138412
172110_x_at	Y39G10AR.W	90.65	97.19	48.14	83.72	54.53	91.25	99.45	83.47	87.13	66.34	78.54	30	0.915062	0.519927	0.107782	0.378034	-1.02826	0.647584	0.873838	1.31233	0	0	0	0		6.66362	6.03335	0.824117	0.774548	0.00322936	0.125909	0	0		4.43997	2.09593	2.55315	6.98993	9.70077	1.29779	10.0642	11.2162	1.17554	3.19381	0.959716	3.81133	0.313957	0.242573
172111_x_at	Y39G10AR.Z	63.38	30	42.33	30	60.79	30	30	34.93	47.6	39.06	46.97	30	0.743014	0.523469	0.878753	0.895799	-1.12349	1.0311	1.20599	1.04102	0	0	0	0		7.06629	6.9255	4.53357	6.87009	0.384072	0.815025	0	0		9.10045	4.84633	1.74882	1.30517	8.42119	3.22737	6.42787	7.18266	5.94697	4.17795	4.76058	0.485012	0.776517	0.583465
172112_x_at	Y47D7A.10	149.33	111.34	128.4	181.53	100.92	150.38	112.11	137.95	142.06	96.74	143.21	87.37	0.603555	0.947255	0.33328	0.293888	1.11249	0.834744	0.992222	1.32235	0	0	0	0		12.7147	1.79729	8.67853	6.50498	0.957384	1.04627	0	0		8.17345	2.48219	8.12601	15.2954	5.57228	13.2794	17.0908	5.95939	10.2849	6.61389	4.26137	7.00282	0.218687	0.265482
181239_s_at	C01B4.8	188.49	185.2	162.2	163.34	172.95	317.41	94.27	93.92	108.22	124.99	79.92	108.06	0.480331	0.00110517	0.712762	0.0922605	1.21982	1.05587	1.80793	2.0887	2	2	0	0		17.8224	12.9119	21.2666	15.2823	0.530929	1.18919	2	2		31.4492	35.1727	31.1642	40.9459	40.49	43.1123	19.1115	23.897	25.2611	26.9369	36.679	26.4086	0.00424715	0.0122723
172114_at	Y19D10A.A	30	30	51.04	30	30	47.91	30	48.36	46.19	30	44.55	40.37	0.915266	0.6465	0.67997	0.767126	-1.02897	0.922682	0.89153	0.939001	0	0	0	0		0.751479	0.44853	3.69759	1.62642	0.187622	4.43664	0	0		0.917461	0.888245	6.32185	1.45491	0.751674	7.25473	0.703943	4.32092	1.31196	5.96719	0.803758	1.96406	0.878978	0.792666
172115_x_at	F54H12.4	30	50.75	30	30	70.02	30	30	30	46.03	30	43.6	30	0.691046	0.865896	0.913545	0.565818	1.17403	0.977082	1.04452	1.25502	0	0	0	0		0.947749	1.83436	0.591233	2.62641	0.862585	1.15655	0	0		1.10387	1.47804	7.06349	10.4894	12.5034	9.31761	0.928576	2.74561	6.20176	4.37358	2.41941	4.86709	0.0242225	0.976679
172116_x_at	Y105E8B.OO	30.99	40.56	44.2	30.97	61.25	30	51.67	30	46.78	70.69	38.49	38.94	0.853979	0.609642	0.628086	0.59083	1.05593	1.15313	0.901129	0.825142	0	0	0	0		11.2393	2.12258	0.285202	5.63232	0.554184	0.442867	1	0		3.17445	0.468607	7.51211	0.738673	1.09411	2.62743	4.82392	0.299965	2.93976	2.57516	2.63499	2.11143	0.354234	0.693915
172117_x_at	Y38F2AR.O	105.72	46.94	91.38	61.85	84.02	37	33.93	30	30	34.82	83.62	40.57	0.412367	0.0478228	0.233061	0.718209	-1.33452	1.69286	2.5981	1.15005	0	0	0	0		1.02591	2.80524	3.00563	4.27971	0.255224	1.90161	0	0		3.92199	8.09491	3.572	2.48022	1.69379	1.45136	6.0918	4.97119	1.73961	6.10906	1.36456	7.75231	0.0890633	0.659143
172118_x_at	Y57E12B.D	30	30	30	30	31.76	30	30	30	30	30	69.86	30	0.373901		0.373901	0.393696	1.01955	1.44289	1	0.706607	0	0	0	0		0.494357	2.03521	0.636489	0.736494	0.531948	0.542773	0	0		0.562911	1.17198	3.16433	1.3788	1.40854	1.40458	2.6141	0.52164	6.15065	1.16993	0.321967	5.10471	0.779047	0.466908
172119_at	Y57E12B.C	211.74	168.72	213.17	284.5	272.66	205.83	156.43	155.22	276.44	328.79	141.58	103.32	0.118722	0.96763	0.955275	0.440964	1.2853	0.975514	1.00942	1.32997	3	3	1	3		10.4574	17.4252	13.7936	13.8292	0.973642	0.990681	1	2		15.2598	10.5581	27.4301	35.5254	27.6441	27.017	16.6247	23.8506	18.2004	14.7713	12.5976	13.8293	0.0978681	0.758059
172120_x_at	Y22D7AL.X	39.13	31.57	47.65	30	30	30	58.28	41.23	30	49.07	35.14	42.9	0.111627	0.713707	0.934572	0.037311	-1.31505	0.981469	0.913829	0.708048	0	0	1	2		17.8333	12.575	14.7505	14.3346	0.825339	0.956484	2	2		12.8905	21.5094	12.6105	15.5257	26.7149	8.30328	29.3874	13.7167	11.0479	10.5066	10.5477	7.6697	0.856313	0.729709
172121_x_at	Y47D7A.7	158.62	150.5	172.1	232.19	128.66	168.28	134.84	189.7	167.5	188.67	144.92	112.11	0.631578	0.843553	0.601831	0.498809	1.09954	0.905821	0.97801	1.18719	3	2	3	3		8.37673	9.93552	8.26591	9.40436	0.771072	0.964943	2	2		8.26444	11.5571	12.6501	8.57295	24.8202	17.8439	11.6549	11.8506	14.7678	11.9956	7.66706	8.32658	0.269739	0.308365
172122_at	Y37E11C.A	146.97	73.96	166.42	168.78	174.55	95.44	151.42	138.57	107.93	160.55	144.06	124.62	0.674955	0.914876	0.562749	0.91351	1.13276	1.07868	0.973437	1.02223	0	0	0	0		20.5966	17.4222	18.4945	18.9695	0.878676	0.985407	1	2		21.0483	20.4357	17.6567	3.12349	36.8842	28.2218	14.5101	19.3501	18.4387	18.254	17.3574	17.5449	0.780765	0.277286
172123_x_at	B0350.2C	388.54	566.27	511.31	359.26	430.11	557.35	569.6	481.89	633	707.55	722.52	793.73	0.637659	0.347258	0.0247154	0.0101415	-1.08866	1.32016	0.870364	0.605594	3	3	3	3		123.421	133.383	107.969	92.346	0.0928552	0.780034	2	2		170.855	198.627	225.229	126.133	119.395	119.826	146.389	158.334	94.0844	141.217	169.766	256.092	0.00849748	0.0606817
172124_x_at	Y65B4A.D	320.76	274.56	342.66	283.7	293.96	366.97	309.77	232.54	283.43	314.4	339.91	364.42	0.949693	0.28417	0.0748743	0.45558	1.00709	1.23372	1.13593	0.927262	3	3	3	3		76.9929	73.2648	73.6661	46.4562	0.386992	0.799442	2	2		83.7015	71.8506	51.7437	112.994	128.549	74.7541	111.469	90.7218	69.1009	63.3378	66.2388	59.0174	0.121082	0.237782
172125_x_at	F58B6.3C	707.21	806.27	753.32	781.29	769.14	779.09	803.28	764.17	823.2	791.26	874.6	753.99	0.50894	0.284826	0.818146	0.448229	1.02767	1.01221	0.948194	0.962671	3	3	3	3		104.266	99.9104	122.199	94.2821	0.705701	1.06026	2	2		62.3451	92.6707	98.2076	101.259	115.669	106.317	109.163	78.8053	77.52	76.1033	77.6576	63.1004	0.121793	0.801312
172126_x_at	W07B3.2A	887.81	1283.04	1118.6	1261.21	989.13	1299.94	1060.92	1132.39	1157.17	1247.79	1369.66	1481.11	0.594837	0.871712	0.0272231	0.198639	1.07929	1.22328	0.981785	0.866226	3	3	3	3		282.998	447.53	244.471	301.646	0.400704	0.747565	2	2		205.923	352.842	416.577	243.133	191.896	298.649	280.942	281.67	231.598	274.435	258.297	274.118	0.311349	0.402456
172127_x_at	F42G9.9B	35.01	35.23	30	30	49.51	30.75	30	36.83	44.08	47.21	30	77.37	0.639754	0.465109	0.370099	0.387364	1.09998	1.39374	0.903796	0.713288	0	0	0	0		4.90518	0.782527	3.65967	6.21587	0.478953	1.7363	0	0		5.66094	11.786	10.1429	8.13507	1.51497	1.62373	7.97911	9.65701	4.62345	4.831	5.46991	18.8834	0.12932	0.492327
172128_x_at	Y48G9A.A	68.47	30	61.66	76.13	30	30	57.78	52.36	76.54	30	37.51	72.3	0.701419	0.559846	0.354943	0.954389	-1.17629	0.748929	0.857778	0.973679	0	0	0	0		6.52201	3.18942	5.65784	6.32361	0.572923	1.23375	0	1		9.27103	9.39818	4.63852	6.02829	10.4111	10.261	6.55047	6.47387	1.02587	6.26485	8.35793	5.04747	0.622774	0.269198
172129_x_at	Y105E8B.K	620.38	490.86	499.12	460.47	476.74	528.92	499.89	548.03	457.91	568.03	474.61	628.03	0.361237	0.518713	0.347576	0.237921	-1.09837	1.10947	1.06942	0.87757	3	3	3	3		63.2125	78.3862	68.0107	70.6468	0.866173	0.979228	2	2		77.5132	89.9038	73.5021	64.3092	60.3164	50.9941	79.4968	105.953	98.3325	88.9716	91.1342	86.2133	0.0261852	0.19864
172130_at	Y34D9A.L	35.16	30	40.3	42.91	30.53	66.72	93.47	104.44	53.06	30	123.54	30	0.353432	0.0380308	0.554354	0.683336	1.32905	0.731322	0.42021	0.763648	0	0	0	0		2.24257	1.8768	5.69584	5.42093	0.00424865	2.69866	0	0		4.77353	2.12442	3.17173	3.49738	2.98406	3.1296	3.25601	5.34867	2.61707	4.22089	1.10343	7.28425	0.85513	0.750788
172131_x_at	Y73E7A.A	30	37.6	88.85	89	69.42	74.56	30	30	30	61.84	116.54	30	0.258593	0.296857	0.193435	0.767737	1.48914	2.31533	1.73833	1.11805	0	0	0	0		1.51315	0.988802	3.24879	2.25407	0.116395	2.19943	0	0		6.2383	4.20225	1.61347	1.91475	11.1921	20.7491	0.865728	2.20838	6.05607	13.1816	1.62434	6.51848	0.264118	0.659569
172132_x_at	Y24D9A.A	63.68	30	60.98	89.09	51.55	39.2	30	30	92.81	30	47.93	30	0.673371	0.980372	0.52979	0.211876	1.16279	0.706302	1.01211	1.66627	0	0	0	0		12.1504	4.07469	9.99099	5.81175	0.967177	0.973972	0	0		8.87144	5.62452	3.24645	2.37642	1.87188	5.92444	0.929879	1.49025	12.3188	4.12919	11.6013	10.8061	0.289768	0.816885
172133_x_at	F59D8.A	20560.1	22015.6	21808.3	21092.8	22451.3	22302.7	22393.4	20727.3	25497.4	20967.3	23299.9	23325.6	0.479492	0.391301	0.841428	0.54988	1.02272	0.985056	0.938295	0.974169	3	3	3	3		4733.9	4037.51	4329.08	4286.21	0.843725	0.982202	2	2		5070.42	5585.27	7425.29	7513.87	7037.05	7957.36	7364.52	4987.22	5510.77	5661.09	5732.78	5659.57	0.125058	0.946264
172134_x_at	F59D8.B	20600.8	21849.3	20743.4	21509.2	21256.7	20304	20399	18802.6	21833.9	19521.9	21841.4	22400	0.942695	0.495442	0.50474	0.820572	-1.00196	1.04469	1.03536	0.989125	3	3	3	3		4868.05	4022.44	4073.85	4261.79	0.587423	0.93759	2	2		4916.6	5626.21	7233.41	7073.06	7265.81	7281.78	6147.3	4794.86	5078.61	5197.99	5637.77	5532.18	0.136246	0.50481
172135_x_at	Y5H2A.A	30	109.86	94.04	30	30	30	44.38	59.78	48.83	63.79	83.18	30	0.120902	0.338634	0.647541	0.1355	-2.59887	1.15674	1.52886	0.508561	0	0	0	0		4.10526	2.65528	3.52178	2.54498	0.729837	0.897379	0	0		5.5359	11.6184	4.39168	8.99179	2.9942	9.09471	3.31982	5.89586	7.50319	2.51359	1.67595	4.53474	0.961451	0.56263
172136_x_at	Y71D11A.4	168.94	165.84	170.21	169.28	164.34	162.91	181.8	158.84	165.64	197.69	221.34	172.97	0.291991	0.953512	0.139733	0.0869257	-1.01703	1.16931	0.997452	0.838733	3	3	3	3		18.2781	39.5021	29.0022	32.9702	0.863988	1.07255	2	2		21.1809	36.4808	32.0153	29.6843	17.4331	24.6377	30.545	20.3076	24.8108	25.0485	27.0045	26.0498	0.358852	0.437615
172137_s_at	Y111B2A.10B	433.99	478.15	474.45	655.36	525.16	428.95	448.11	501.02	549.18	516.41	492.03	316.27	0.330376	0.314885	0.451721	0.355737	1.16074	0.884136	0.925436	1.21496	3	3	3	3		51.0936	45.7634	48.7551	35.7351	0.472104	0.872319	2	2		50.0782	70.1738	68.892	66.778	41.8227	65.1801	72.3352	57.2458	67.0232	57.9982	56.5845	53.4382	0.646868	0.767427
189972_at	C33C12.3	212.19	215.41	234.45	299.58	260.98	324.25	465.22	428.81	448.82	624.69	638.17	683.19	0.0195468	5.60919e-05	0.000615276	0.000157282	1.33646	1.44919	0.493019	0.45467	3	3	3	3		22.4913	19.8671	28.9117	26.842	0.0569805	1.31624	2	2		23.7428	28.4812	42.6655	43.3727	29.322	46.3072	30.935	26.4915	33.2451	39.6991	36.7009	29.2385	0.357301	0.826811
172139_x_at	Y46H3D.1	46.35	30	30	30	38.83	41.19	30	46.86	54.48	30	55.08	30	0.8583	0.409718	0.649599	0.860875	1.03444	0.876199	0.80973	0.956031	0	0	0	0		0.726875	5.88116	1.25146	2.92307	0.697331	0.631736	0	0		1.6123	6.2075	0.67485	3.59777	7.23102	1.79343	8.8828	3.34367	0.491172	0.900179	2.06957	1.34633	0.588266	0.663196
172140_x_at	Y10G11A.C	30	30	37.78	39.42	36.88	53.64	49.31	30	50	30	30	106.39	0.139509	0.21023	0.662782	0.664505	1.32884	1.28675	0.756167	0.780936	0	0	0	0		6.56698	7.1062	9.08225	7.76653	0.155144	1.23225	0	0		9.53586	9.70116	11.8757	13.1756	5.25553	4.87583	14.0592	6.70554	11.5539	10.7715	1.10603	6.39678	0.406665	0.868978
172141_at	K01A12.1	30	30	30	30	30	35.01	30	30	30	30	30	30	0.373901			0.373901	1.05564	1	1	1.05567	0	0	0	0		0.472389	0.420072	0.580559	0.586209	0.0348859	1.30736	0	0		0.508457	0.649588	0.974903	1.34997	1.73269	1.2335	1.04994	0.458974	0.45624	0.212729	1.00843	0.319026	0.0236044	0.827835
172142_x_at	R05D3.5	32.85	52.07	50.48	30.8	42.76	45.62	49.38	68.34	77.69	50.41	42.15	41.12	0.518754	0.125637	0.0802619	0.42198	-1.13612	0.6841	0.692902	0.891532	0	0	2	0		4.85476	3.93671	5.12833	6.48864	0.227264	1.32139	1	0		8.96472	8.96713	6.86993	4.54685	7.12121	10.113	13.1304	6.00061	2.87908	8.22502	3.29559	1.52527	0.596563	0.779891
172143_x_at	M02F4.9	49.08	30.57	43.84	33.63	34.26	43.92	30	49.55	48.62	30	38.55	34.05	0.577906	0.86202	0.280085	0.500086	-1.10439	0.800499	0.963486	1.08977	0	0	0	0		2.98977	1.34751	2.49107	0.746072	0.691227	0.746354	0	0		0.960677	3.21129	5.9446	8.2257	0.934175	5.41248	1.07373	4.04202	0.302155	2.36706	5.0376	3.36024	0.593728	0.442016
172144_x_at	F14H12.4	250.47	279.99	279.97	258.31	189.03	256.94	314.29	290.91	286.53	275.37	294.5	487.73	0.228267	0.106945	0.46404	0.175222	-1.15072	1.18601	0.908829	0.665923	3	3	3	3		81.024	93.2726	65.4858	69.1931	0.0904139	0.772699	2	2		84.2627	82.4393	90.3443	65.1807	77.4095	79.5911	76.8946	87.1627	67.0537	78.0049	68.2481	124.541	0.0841231	0.240544
172145_x_at	Y66A7A.3	30	30	30	30	30	30	30	30	30	30	30	40.23	1		0.373901	0.373901	1	1.11367	1	0.897935	0	0	0	0		0.247678	0.752782	0.211383	2.96827	0.518226	3.17819	0	0		0.559377	2.75292	0.938318	0.501678	0.473069	3.87733	5.45823	3.38955	1.9262	0.760714	0.202319	0.495341	0.886398	0.151314
172146_x_at	ZC262.1	40.93	38.57	33.65	50.7	68.2	30	36.01	31.32	30	34.57	31.17	44.54	0.349078	0.134315	0.382783	0.334668	1.3161	1.13305	1.16254	1.3502	0	0	0	1		2.31178	6.45976	2.88641	2.76517	0.530581	0.644309	1	0		1.90825	3.97458	8.6231	6.04949	1.28764	2.80284	1.15567	2.38811	0.760484	1.14387	0.189754	3.07869	0.581834	0.171708
172147_x_at	M116.5	717.59	756.47	813.95	743.58	739.4	778.29	897.83	801.84	754.03	865.32	793.57	845.31	0.785197	0.33728	0.740309	0.0304545	-1.01183	1.02058	0.932473	0.902991	3	3	3	3		141.436	163.953	167.776	166.287	0.33165	1.0939	2	2		125.974	148.348	153.949	156.296	148.777	125.102	131.571	134.761	147.24	129.669	146.06	115.289	0.962524	0.643104
172148_x_at	Y54F10AM.G	30	30	30	30	30	45.24	36.19	58.12	30	30	30	84.01	0.373901	0.251119	0.75823	0.527657	1.16938	1.15847	0.723996	0.730783	0	0	0	0		34.1228	84.9318	44.8868	81.0284	0.922432	1.05763	2	2		17.9443	49.3107	38.2445	44.9151	39.2911	25.753	70.8895	30.4741	42.447	51.621	58.6786	93.5904	0.897198	0.445332
172149_x_at	C32E8.10A	263.43	273.36	247.89	329.65	268.84	274.08	273.57	235	321.86	228.76	246.18	275.52	0.232124	0.591713	0.403952	0.161891	1.112	0.9037	0.944908	1.16271	0	0	0	0		12.8758	12.0538	12.8231	10.9862	0.633712	0.955061	0	0		16.0659	23.2582	26.1905	23.0603	33.5472	22.779	24.6814	21.0164	24.3703	12.2289	22.8906	20.7148	0.376114	0.662739
172150_x_at	C32E8.10D	244.59	270.13	201.06	226.82	196.55	224.27	296.78	185.27	244.9	250.73	159.1	241.48	0.367398	0.92667	0.592673	0.970119	-1.10522	0.895949	0.984634	0.994365	0	0	0	1		18.5392	13.1112	14.1986	16.9759	0.944876	0.984959	0	0		16.1099	16.1198	26.9149	29.2363	13.9809	12.6739	18.6102	22.8467	14.9989	21.191	21.0451	18.8227	0.874065	0.843457
172151_x_at	C32E8.10B	308.12	310.59	148.68	279.28	190.26	193.41	255.68	223.42	149.37	252.64	208.2	207.95	0.598655	0.497449	0.719003	0.955423	-1.15753	1.06416	1.22104	0.991268	0	0	0	0		14.7082	11.6849	13.5218	11.8677	0.798313	0.961975	0	1		13.6775	25.691	24.4074	26.5813	14.5952	6.51871	18.0692	12.6739	24.2655	16.7674	24.5059	17.7514	0.484304	0.595325
172152_x_at	C32E8.10F	183.32	200.93	119.1	260.07	90.98	133.38	59.39	62.86	88.07	95.91	147.58	136.06	0.916579	0.0209866	0.0355322	0.54664	-1.03904	1.80463	2.39326	1.27633	0	0	0	0		2.80503	9.5962	9.12056	8.5376	0.521216	1.4239	0	0		11.8648	8.12553	21.0328	20.9308	14.6972	16.1	12.6709	14.3941	10.5872	15.6527	20.3838	18.5147	0.450743	0.792154
182170_at	C14E2.1	84.43	117.51	78.56	34.2	83.04	119.56	47.11	55.15	54.26	95.33	45.8	53.27	0.624835	0.028944	0.464351	0.65302	-1.18454	1.24201	1.7921	1.21811	2	0	1	0		7.60912	2.59374	4.31948	4.40376	0.795816	0.85498	1	0		2.11072	7.33122	3.84731	10.6462	15.3306	14.67	11.3712	4.85343	1.28499	5.87295	5.48675	6.86056	0.0126518	0.694234
172154_x_at	Y48G1BM.H	45.78	30	30	30	30	30	30	30	30	30	56.41	30	0.373901	0.373901	0.373901	0.373901	-1.17537	1.29344	1.17533	0.773129	0	0	0	0		1.69506	1.28076	3.83915	3.30291	0.0254498	2.40002	0	0		0.948506	0.779299	1.44845	2.42609	0.678827	2.01157	5.22248	5.02792	3.84632	1.04153	0.92975	5.55207	0.31549	0.00155329
172155_x_at	Y71A12B.Q	43.72	86.02	49.66	111.65	34.97	80.22	30	96.9	91.73	88.88	114.69	66.09	0.57429	0.631623	0.543783	0.616321	1.26443	1.23341	0.820564	0.841207	0	0	0	0		2.04672	7.84178	1.6737	3.2857	0.498642	0.501531	0	0		5.07989	15.5259	12.5142	12.495	20.5193	18.1211	15.9355	11.4677	2.21861	5.26703	9.22365	6.86146	0.199424	0.830172
180810_at	R10D12.9	306.63	263.09	325.87	1072.68	1790.67	1552	680.3	302.39	424.23	1038.77	1755.59	1672.41	0.00520358	0.205638	0.0155633	0.958495	4.93014	3.17486	0.636561	0.988488	3	3	3	3		12.2976	44.6537	169.451	310.278	0.0996568	8.42349	2	2		21.2137	25.2463	30.3728	39.8915	43.2127	45.1402	23.2659	32.2812	48.9897	161.778	157.111	120.669	0.00500061	0.312009
172157_x_at	Y67D8C.M	87.78	105.64	120.75	140.96	127.62	165.36	134.53	128.93	97.27	196.21	133.23	82.29	0.0521069	0.35961	0.651938	0.841711	1.38122	1.14138	0.870928	1.05394	2	2	0	2		6.97058	6.52327	8.14267	6.29128	0.67048	1.06967	1	2		2.46494	5.03501	5.33734	12.9001	10.6079	11.8033	10.739	6.56955	9.99704	5.48798	3.19034	2.31876	0.00265302	0.0375553
172158_x_at	Y67D8C.N	48.59	30	39.19	65.15	30	30	66.61	30	30	30	79.11	91.66	0.858101	0.836072	0.332178	0.318923	1.06261	1.58574	0.930258	0.62335	0	0	0	0		0.508666	0.235324	0.17956	1.51881	0.557295	2.28279	0	0		1.27061	1.36408	1.08422	7.48982	0.739362	2.27685	1.48267	0.323756	0.47526	0.580839	2.18604	1.90578	0.330519	0.268219
172159_x_at	F41E7.4	219.92	287	330.62	451.07	391.23	316.71	273.39	431.85	310.61	466.59	256.92	365.01	0.100964	0.3609	0.769251	0.760327	1.38381	1.07154	0.824472	1.06476	3	3	3	3		44.7667	42.4821	55.168	40.476	0.629205	1.09622	2	2		48.9884	46.6324	44.2736	56.7054	56.4992	72.313	55.3713	35.3395	42.1859	41.119	35.8599	65.9583	0.0482974	0.718752
179786_at	Y51A2B.1	30	30	30	121	154.42	124.64	30	32.66	30	121.33	154.68	168.56	0.00061651	0.373901	0.00112293	0.445817	4.44497	4.79786	0.971293	0.899881	0	2	0	3		1.20207	1.12136	10.0505	11.8863	0.00866376	9.44157	0	2		6.3299	0.880384	6.75234	5.92259	1.57112	11.7714	6.82294	1.59146	6.11569	5.69694	10.7261	20.5045	0.640881	0.94337
172161_x_at	F37D6.4	30	30	30	30	30	30	30	30	30	30	30	30	1				1	1	1	1	0	0	0	0		5.3376	4.02358	4.19175	4.05164	0.486692	0.880593	2	2		2.17699	0.886383	1.41379	7.6308	7.60109	7.68092	9.41348	2.61313	3.54851	2.9659	6.17511	4.52711	8.14795e-05	0.16206
172162_x_at	F16D3.6	34.54	30	30	30	30	30	30	30	30	30	82.38	30	0.373901	0.373901	0.373901	0.373901	-1.0505	1.582	1.05044	0.632111	0	0	0	0		0.286592	1.02175	1.4123	0.770601	0.464709	1.66845	0	0		0.370319	1.62682	1.33544	4.24694	1.36275	7.33308	5.28515	3.71629	4.63712	0.814899	0.910468	6.00918	0.14374	0.00440684
172163_x_at	C06C6.8	36.23	30	38.71	99.66	30	52.95	38.12	55.22	30	45.01	30	30	0.278375	0.479384	0.532719	0.287416	1.74017	0.851386	0.850819	1.73898	0	0	0	0		1.05501	6.34596	1.41887	1.04856	0.450479	0.333393	0	0		1.04199	9.23711	2.33819	2.04776	3.19449	4.40451	1.22776	5.71554	1.83599	0.55201	6.0716	3.02649	0.725945	0.682497
172164_x_at	C06C6.9	30	30	30	30	30	30	30	30	30	30	30	30	1				1	1	1	1	0	0	0	0		0.49999	0.84713	0.961088	1.06616	0.201596	1.50488	0	0		2.82775	0.530171	0.568137	1.4891	1.86864	6.82238	1.76716	1.79227	0.870625	0.562615	0.473419	4.46174	0.329307	0.847277
172165_x_at	F21D9.3	30	118.48	51.68	69.33	30	30	38.69	30	30	30	42.55	48.89	0.470848	0.27524	0.292469	0.862425	-1.54772	1.23052	2.02817	1.06497	0	0	0	0		4.4489	0.906051	0.761209	2.11986	0.581333	0.53802	0	0		1.3147	2.39038	2.29637	3.32659	0.514286	2.31734	2.70513	5.51469	1.70377	1.02375	3.47212	0.784685	0.956073	0.334106
172166_x_at	AH10.4	30	30	39.12	39.91	30.44	30	37.33	30	43.02	42.77	51.87	60.41	0.930826	0.482594	0.0783647	0.0390625	1.01248	1.40507	0.898233	0.647211	1	0	2	2		5.16715	4.0365	3.28379	3.9055	0.258878	0.781135	1	2		3.69348	9.1138	4.55798	1.20824	8.57219	5.47472	0.996834	3.64792	6.09489	3.21789	4.16556	3.20651	0.808527	0.378954
172167_at	M60.4	30	30	30	30	30	30	30	30	30	30	30	30	1				1	1	1	1	0	0	0	0		1.08849	0.208419	0.134157	0.423311	0.508462	0.429844	0	0		0.907258	0.751025	3.1331	1.65623	1.27115	0.837755	0.1923	0.792202	3.98776	0.827007	1.78844	0.0608904	0.69267	0.967872
172168_x_at	M162.6	30	31.66	32.66	45.74	58.96	30	40.92	30	47.01	30	38.03	51.22	0.184598	0.193148	0.958458	0.646685	1.42798	1.01119	0.799796	1.12956	0	0	0	0		4.21402	4.67731	0.727218	2.18332	0.0595082	0.327346	1	0		2.76054	1.97082	1.47073	4.32384	0.580879	12.9595	2.3911	0.793341	1.19548	2.7649	2.69745	4.417	0.3509	0.375218
172169_s_at	Y74C10AL.B	30	44.95	52.69	30	30	30	54.48	30	34.87	30	34.29	69.32	0.132656	0.796299	0.759934	0.307933	-1.41819	1.11948	1.06946	0.673602	0	0	0	0		1.77775	1.89298	1.15671	0.478584	0.0977415	0.445494	0	0		2.33064	4.94444	4.75169	3.86049	1.33157	4.38758	1.39514	1.75685	3.44508	0.469068	5.6782	2.35517	0.553756	0.160412
172170_at	Y59H11AR.D	30	43.69	30	38.69	55.33	48.45	30	30	59.14	30	62.18	30	0.123533	0.656374	0.947535	0.596104	1.37396	1.02552	0.870321	1.16607	0	0	1	0		2.74842	2.33264	3.50547	1.31706	0.918207	0.949118	0	0		0.106579	0.321489	0.730997	6.50952	4.67685	5.78079	0.465594	3.0543	1.97162	2.21761	0.238211	0.258779	0.000727429	0.13497
172171_x_at	Y43B11AR.D	30	30	30	45.66	30	36.35	30	39.06	30	36.82	30	38.36	0.181967	0.373901	0.633999	0.685399	1.24461	1.06178	0.90854	1.06494	0	0	0	0		3.88871	0.382667	3.12587	0.32779	0.872156	0.808558	0	0		0.985859	0.551663	1.95205	0.963635	0.251439	0.406693	2.5375	2.28266	2.96833	0.773033	0.328586	0.936179	0.253281	0.0356234
172172_x_at	Y73B6BL.L	98.63	51.1	38.19	30	30	55.33	60.42	43.16	47.38	54	41.55	52.98	0.297588	0.553983	0.907558	0.301612	-1.62937	0.983903	1.24483	0.776476	0	0	0	0		4.16234	2.7861	5.72181	5.98179	0.0768817	1.68435	0	0		4.85391	7.84519	3.12729	10.7799	1.13273	5.57594	2.51182	12.2142	4.51393	5.1656	6.38866	0.537191	0.867252	0.74487
172173_x_at	Y73B6BL.A	282.6	194.23	203.1	255.07	112.71	59.14	42.07	244.54	185.87	98.16	175.08	171.12	0.263389	0.356383	0.892536	0.931552	-1.59266	0.940484	1.43907	0.960753	0	0	0	0		37.5551	29.8541	30.8742	24.0303	0.348726	0.814495	2	1		30.0683	38.0508	40.6963	5.64329	31.5141	32.9226	5.02795	20.3424	22.965	31.9642	27.3421	36.9841	0.242585	0.0351918
172174_x_at	Y61A9LA.N	37.06	30	30	65.07	68	30	48.36	32.39	44.49	30	30	41.32	0.151469	0.154255	0.262134	0.182491	1.68023	0.809007	0.774992	1.60946	0	0	0	0		5.13447	2.65638	3.97856	3.39528	0.884945	0.946475	0	0		8.50561	0.368639	4.19515	0.989347	7.56151	5.04407	2.16227	2.30115	6.1582	5.19812	6.317	2.83433	0.956689	0.776807
172175_x_at	Y61A9LA.I	30	30	30	30	30	30	30	30	30	71.17	30	30	1		0.373901	0.373901	1	1.45744	1	0.686132	0	0	0	0		3.74781	1.15927	0.753877	3.71764	0.921971	0.911239	0	0		0.300615	2.70198	5.20895	7.43972	0.609679	7.2268	6.5087	3.54171	1.32413	1.92182	13.2046	0.859702	0.424777	0.636511
172176_at	Y61A9LA.A	45.78	31.21	38.98	53.53	30.62	41.87	56.77	41.65	56.07	33.49	30	30	0.691149	0.11862	0.0159157	0.181679	1.08663	0.605152	0.750663	1.34795	0	1	0	0		4.29726	3.28647	4.40347	6.15339	0.279065	1.39204	0	1		4.77772	3.5696	1.16506	5.60123	5.59453	14.9182	3.97808	4.09362	7.52106	6.09393	3.52808	3.3219	0.167172	0.267362
172177_x_at	Y71H2AL.C	63.98	138.17	78.76	140.75	112.92	133.88	121.63	71.87	152.34	161.84	84.85	113.43	0.215291	0.543233	0.890556	0.722352	1.37965	1.04129	0.812254	1.07617	3	3	3	3		17.146	13.784	19.3721	23.0351	0.1473	1.37107	2	2		37.9113	28.0278	24.9741	43.5965	24.3914	28.7268	22.9335	29.4916	27.4332	30.4791	28.6902	23.838	0.796157	0.445418
172178_at	Y53G8AM.I	43.82	68.53	61.07	33.38	48.93	67.1	41.6	36.56	53.66	61.43	91.03	30	0.547184	0.19438	0.409365	0.613379	-1.16058	1.38416	1.31558	0.818864	0	0	0	0		0.724795	3.47882	4.64021	1.96739	0.595017	1.57189	0	0		3.73484	2.62885	2.23833	11.6103	3.12948	15.1836	3.75525	3.85143	2.5779	4.11616	1.14885	3.95299	0.119784	0.433868
172179_x_at	Y45G5AM.C	30	30	30	30	30	30	30	30	30	30	30	30	1				1	1	1	1	0	0	0	0		4.52343	1.05866	0.504648	1.22019	0.389441	0.308996	0	0		0.167887	2.12267	1.02036	0.895643	2.58081	1.54962	0.623497	0.581358	4.00918	0.532454	0.909814	0.481212	0.48773	0.643345
172180_x_at	Y69A2AL.A	42.02	41.9	33.74	43.92	45.98	32.37	30	30	39.19	34.63	42.63	47.23	0.775843	0.208507	0.153046	0.901452	1.03916	1.25507	1.18621	0.982167	0	0	0	0		1.11161	2.59566	0.601171	1.60876	0.491693	0.596109	0	0		3.88833	2.75374	1.34053	0.33519	6.39249	8.90758	0.559275	3.35734	5.42046	2.30941	3.18944	0.258769	0.390045	0.790507
172181_x_at	Y48G1BL.C	144.34	130.71	86	97.69	40.14	147.19	85.17	106.59	86.85	84.7	106.05	149.64	0.515831	0.219919	0.367939	0.638424	-1.26674	1.22174	1.2959	0.837334	0	0	0	0		21.9312	18.5331	19.0146	22.1351	0.895527	1.01694	2	2		12.9561	12.9524	25.075	9.56913	17.4322	25.9433	22.055	19.9259	23.4173	16.5124	15.9637	19.5334	0.921346	0.312989
172182_x_at	Y48G1BL.A	196.14	259.56	274.32	224.02	180.06	206.51	181.07	246.68	204.26	191.13	208.11	207.85	0.21677	0.347595	0.699402	0.937401	-1.19559	0.96057	1.15508	1.00577	0	0	0	0		21.2539	29.7445	17.1975	29.2748	0.788135	0.91125	2	1		15.0086	20.4312	40.3372	48.8759	27.8467	27.243	37.789	28.1857	36.892	22.9594	23.1693	20.0052	0.420713	0.337097
172183_at	Y51H7BL.A	30	30	30	30	30	30	30	30	30	30	30	30	1				1	1	1	1	0	0	0	0		0.593872	0.409699	0.138034	0.336987	0.190544	0.473331	0	0		0.291695	2.36368	8.77675	1.38181	1.20382	1.17312	0.714469	0.363247	0.695215	1.48302	0.479785	0.507307	0.373411	0.276369
172184_x_at	Y46C8AL.B	256.7	263.59	243.26	223.82	359.68	312.08	292.68	582.14	621.63	568.72	742.64	725.44	0.335598	0.078343	0.200178	0.00505307	1.17292	1.36109	0.510241	0.4397	3	3	3	3		11.39	20.9885	12.9865	21.6642	0.876775	1.07018	2	2		18.1079	13.9736	23.5803	13.7842	30.1892	38.3625	28.7674	20.6256	16.089	17.4782	28.8015	98.1665	0.314876	0.519128
172185_x_at	Y46C8AL.F	30	30	30	30	30	30	30	30	30	30	30	30	1				1	1	1	1	0	0	0	0		0.207196	0.22025	0.253398	0.170659	0.971399	0.992071	0	0		0.42012	0.375288	0.546085	0.467228	0.400101	1.48014	0.407311	0.865221	0.21584	0.600009	0.187318	0.195197	0.39604	0.818052
180612_s_at	F53A9.8	549.32	567.59	530.37	456.37	530.61	643.49	858.61	1024.27	1414.79	973.29	1005.98	1076.79	0.924372	0.0291148	0.656095	0.00159497	-1.0103	0.926733	0.499528	0.53352	3	3	3	3		42.591	72.9666	48.292	75.3481	0.860868	1.06994	2	2		73.0525	89.9238	99.2262	126.69	148.362	167.807	160.819	100.629	107.428	140.766	123.652	128.093	0.0130403	0.158085
172187_x_at	Y54G2A.F	171.09	275.77	188.58	206.4	266.05	306.08	246.19	35.78	202.36	169.53	155.29	242.29	0.333838	0.521669	0.711719	0.149394	1.22517	1.17092	1.312	1.3728	0	0	0	0		18.1439	33.9055	36.2869	29.2307	0.517089	1.25876	1	0		1.04618	17.5355	11.6107	3.1436	14.1887	23.3706	11.1108	11.2108	12.8961	15.5577	14.8369	18.476	0.667933	0.747562
172188_x_at	M04C9.2	30	30.29	30	52.39	30	33.15	48.19	50.48	37.95	30	30	58.23	0.295425	0.0160264	0.579105	0.942722	1.27964	0.865393	0.660884	0.977248	0	0	0	0		2.31726	0.726655	1.96684	4.09486	0.373792	1.99141	0	0		4.49689	3.70328	4.49298	0.564853	13.2211	9.29066	4.81866	2.60729	2.81257	4.61277	2.50431	4.64966	0.408168	0.338393
172189_at	F46A8.7	41.7	30	41.68	30	30	72.72	30	77.6	30	30	30	47.41	0.684894	0.647113	0.583474	0.612431	1.17068	0.780596	0.823983	1.23564	0	0	0	0		1.43721	3.42184	0.883289	4.64252	0.889767	1.13722	0	0		10.4224	1.25419	4.01764	5.17647	11.6299	5.26923	10.552	7.94772	1.52375	3.22809	0.923887	0.737385	0.57139	0.724601
172190_x_at	F59F4.2	1612.6	1625.99	1649.74	1476.57	1584.59	1720.08	1860.34	1945.3	1553.01	1888.07	1670.28	2505.05	0.642801	0.260275	0.444069	0.175209	-1.0224	1.13152	0.912232	0.788541	3	3	3	3		189.395	254.92	232.953	226.997	0.834299	1.03519	2	2		493.601	354.899	324.285	311.922	375.923	347.236	371.593	409.917	314.815	380.431	334.033	586.221	0.453043	0.687844
172191_x_at	C27C7.2	30	30	30	36.61	30	30	30	30	30	30	30	30	0.373901			0.373901	1.07339	1	1	1.07344	0	0	0	0		0.522646	1.05295	0.147345	0.325093	0.187312	0.299848	0	0		0.14538	0.554228	0.613959	0.775439	0.681285	7.80019	3.30745	4.00193	3.25951	2.12332	0.276734	0.334375	0.325047	0.000393634
172192_x_at	F44F1.2	30	30	30	30	30	30	30	30	30	30	30	30	1				1	1	1	1	0	0	0	0		0.504973	1.40495	0.731334	0.531577	0.555456	0.661236	0	0		0.476706	0.257694	0.65247	2.82945	0.806395	1.72939	1.13973	0.653692	0.397208	0.358527	0.475055	0.669043	0.09003	0.337088
172193_at	T12D8.5	40.73	73.69	59.31	30	30	45.43	106.05	67.39	361.48	219.91	274.65	251.51	0.103591	0.264076	0.493982	0.000214424	-1.64783	1.39473	0.324778	0.141314	0	0	1	3		24.8037	40.4601	33.1901	46.3351	0.557605	1.21852	2	2		46.4715	41.0445	34.2352	57.8124	36.7008	33.0343	43.0067	52.2506	65.131	59.8866	88.6736	120.755	0.831214	0.153629
172194_x_at	ZK262.4	30	30	30	30	30	30	30	30	30	35.25	30	30	1		0.373901	0.373901	1	1.05833	1	0.944882	0	0	0	0		0.568366	2.93062	2.70104	5.388	0.328099	2.31183	0	0		0.541065	1.40875	10.054	0.929558	2.75995	5.07949	7.04642	1.71792	3.759	3.24788	0.428341	0.496293	0.757819	0.961935
172195_x_at	T27C5.4	114.96	121.7	81.34	30	89.29	83.27	30	31.85	45.62	46.91	69.77	41.32	0.163848	0.00638672	0.167425	0.513725	-1.56996	1.47018	2.95897	1.28203	0	0	0	0		3.42548	6.19074	5.10318	4.03541	0.886798	0.950331	0	0		3.09269	1.08488	3.53607	8.19563	16.0068	12.1574	7.82434	1.80586	4.74396	1.39166	7.8275	2.05659	0.0159181	0.306191
172196_x_at	K08C9.4	502.98	395.24	561.31	506.83	409.67	756.42	753.42	950.7	519.47	806.62	662.17	732.08	0.566982	0.129697	0.956812	0.189237	1.14621	0.989782	0.656384	0.760118	1	1	1	2		44.6415	78.4969	63.0816	81.0626	0.638703	1.17059	0	0		149.184	164.727	188.945	209.773	175.459	182.724	108.728	158.946	139.8	105.009	102.228	139.147	0.236169	0.163491
172197_x_at	W05B2.1	18013.5	16401	17259.2	15628.2	17312.2	15864.2	16435.6	17605	17593.7	17259.8	15000.2	16120.8	0.245275	0.983761	0.226227	0.874342	-1.05879	0.936991	1.00076	1.00876	3	3	3	3		3810.58	2403.32	3076.44	2465.72	0.704228	0.891899	2	2		3722	4746.73	5621.37	6673.07	6193.11	5999.18	6223.7	4180.6	4403.66	4224.11	4973.38	4360.29	0.0527508	0.791926
172198_x_at	F15D3.3	472.87	452.13	374.3	440.83	479.39	385.42	562.28	446.5	514.13	511.91	407.48	548.32	0.96093	0.173223	0.750163	0.342877	1.00488	0.963754	0.853169	0.889576	2	2	3	1		30.5724	28.6371	30.0656	26.8543	0.603587	0.961331	1	0		72.0855	84.0848	108.403	110.127	82.9497	77.5402	94.4887	64.7521	63.477	48.7886	64.028	72.7467	0.897538	0.39699
172199_x_at	K03B8.4	254.43	332.34	384.76	182.62	241.01	260.93	286.34	230.47	399.57	228.57	156.73	241.58	0.0983515	0.78333	0.161712	0.615222	-1.41919	0.684083	1.06018	1.09201	3	3	2	3		83.5877	56.7095	44.2695	71.0551	0.578094	0.822002	2	2		60.6205	54.8563	71.3919	80.2598	111.597	78.3325	106.903	59.1799	53.699	63.8976	63.7956	73.3603	0.0785441	0.56634
172200_x_at	C28D4.5	45.86	50.15	32.75	67.15	42.07	63.1	51.04	54.07	63.79	30	47.23	81.23	0.196202	0.108435	0.833718	0.798558	1.33826	0.938188	0.762345	1.08747	0	0	0	0		0.762632	9.53412	0.12448	7.52274	0.838864	0.742683	1	1		5.79702	1.16925	4.36271	9.50258	9.72712	11.1028	1.82067	5.59733	0.808498	6.70234	1.73121	1.90834	0.01216	0.632131
172201_x_at	ZC376.8	30	30	30	30	30	30	30	30	30	30	30	38.65	1		0.373901	0.373901	1	1.09611	1	0.912316	0	0	0	0		0.506611	6.61068	0.446543	5.3911	0.88557	0.820206	0	0		1.07185	4.33981	2.6863	5.30581	1.87612	5.97864	1.43521	0.67986	1.35857	1.38424	2.48391	3.92416	0.346288	0.188486
172202_x_at	F11F1.5	30	30	30	30	30	76.05	30	30	30	30	30	30	0.373901			0.373901	1.51162	1	1	1.51167	0	0	0	0		0.979047	3.53913	2.52579	0.851546	0.745001	0.7475	0	0		1.94241	2.81427	4.23079	7.50797	0.292032	3.91972	4.6917	2.31101	3.17908	4.29922	4.14752	3.54847	0.69849	0.700681
174953_s_at	CEK094EXR	151.45	124.46	117.35	95.03	102.3	126.52	102.79	61.54	57.23	102.73	105.5	161.58	0.175893	0.0327239	0.109108	0.51372	-1.21434	1.66912	1.77496	0.87572	3	2	1	2		40.7903	46.6234	33.9948	44.4215	0.529976	0.897071	2	2		78.4144	54.1544	72.7362	35.9011	51.9644	57.4962	68.6032	44.196	48.6787	52.2221	46.6716	63.9612	0.110512	0.235959
172204_at	T22H2.4	199.05	230.06	206.05	206.99	271.01	136.56	165.26	267.82	179.66	128.77	220.93	125.04	0.871865	0.833934	0.362992	0.403264	-1.03352	0.774782	1.03659	1.29452	0	0	0	0		25.1312	29.8358	20.9956	20.1387	0.10162	0.748345	2	2		21.5074	20.5846	17.5372	32.5408	19.1261	19.4595	22.6067	25.2364	26.8407	23.5528	24.5744	27.2238	0.449526	0.0434264
172205_at	C29F7.7	75.33	52.6	51.86	97.28	67.5	61.62	71.09	63.72	66.51	88.38	79.3	30	0.312653	0.420224	0.950221	0.675427	1.25923	0.981919	0.893056	1.14529	0	0	0	0		4.44533	0.598776	6.38491	1.96812	0.629022	1.656	0	0		6.32738	1.41887	4.86925	5.17713	5.1965	7.81796	3.01725	4.91425	5.39661	6.67708	2.97725	5.89549	0.335468	0.890951
172206_x_at	W05H5.2	110.15	86.61	53.5	72.84	154.96	48.79	81.03	64.49	45.78	30	55.52	50.22	0.819855	0.366784	0.221819	0.228679	1.10521	0.709566	1.30821	2.03765	0	0	0	0		0.553081	2.50359	5.40836	0.791322	0.59465	2.02825	0	0		7.65351	4.82507	6.70383	8.37004	17.1502	10.755	9.49638	8.37528	15.2951	10.6144	4.3515	9.42267	0.106992	0.112602
184352_at	C17H12.6	119.46	101.75	116.63	423.18	386.59	563.78	194.87	120.81	160.9	496	614.63	563.97	0.00313366	0.10449	0.000592722	0.192046	4.06562	3.51379	0.708884	0.820226	0	3	3	3		8.44448	4.53141	32.4714	23.8128	0.0449172	4.3376	1	2		1.55129	6.80861	10.7781	7.5682	18.6402	20.1575	0.840995	8.74322	5.64804	12.363	17.0908	7.12851	0.130651	0.7306
172208_x_at	C28D4.8	30	80.28	57.46	42.21	30	34.7	65.08	30	30	43.92	75.49	75.35	0.246873	0.488372	0.213499	0.0574889	-1.56902	1.55708	1.34106	0.548932	0	0	0	0		0.825694	3.5879	1.62139	1.33089	0.651315	0.668907	0	0		5.20657	0.656331	3.54776	1.04739	10.5161	1.32885	1.68146	2.40331	0.945768	0.861425	4.14903	0.617757	0.748799	0.354193
172209_x_at	W05B2.5	18044.9	20871.8	16778.3	19145.1	18495.3	20141	20051.1	18373.6	19065.6	20782.9	21224.9	19342.3	0.621321	0.670173	0.16066	0.184632	1.03746	1.06714	0.968773	0.941831	3	3	3	3		4244.93	2874.11	3045.05	2940.97	0.496494	0.840846	2	2		3905.38	5080.69	6398.65	7561.32	6374.83	6535.08	6824.26	4485.78	4287.21	4473.54	4907.51	4774.27	0.104572	0.951176
172210_x_at	T01C1.1	30	53.47	35.54	30	30	34.24	30	77.5	73.46	30	30.66	30	0.316735	0.285721	0.118879	0.451043	-1.26288	0.500995	0.657659	1.03949	0	0	0	0		0.263975	4.47587	3.58693	1.84187	0.89375	1.14535	0	0		2.72631	3.09512	3.83175	11.2463	3.51167	8.81854	2.46109	3.5918	5.14229	2.3	1.29645	7.5038	0.114545	0.574694
172211_x_at	F49C5.3	59.14	88.9	57.37	60.3	72.11	38.29	61.69	30	55.27	122.87	80.18	78.29	0.46213	0.238559	0.0624312	0.104306	-1.20334	1.9144	1.39773	0.606739	0	0	0	0		4.73297	7.47914	5.95172	8.51427	0.609401	1.18456	1	0		10.8692	10.3016	9.94059	8.61023	1.81118	19.9685	11.3676	10.1111	4.96785	11.4443	10.4962	10.6959	0.966006	0.475397
172212_x_at	D1054.6	30	30	30	30	30	30	30	30	30	30	30	30	1				1	1	1	1	0	0	0	0		1.12163	0.461596	0.720319	0.798989	0.932161	0.959628	0	0		0.238812	0.24864	0.720963	0.609777	0.543246	1.68706	5.60241	0.272821	0.352561	0.175888	0.160454	0.617803	0.248845	0.39818
172213_x_at	C27C7.1	2645.14	3491.51	3006.97	2965.07	2944.04	3147.78	2789.35	2446.44	2599.88	2871.2	2659.54	2742.64	0.914723	0.174602	0.279463	0.0430557	-1.00958	1.05586	1.16692	1.0947	3	3	3	3		682.704	851.492	647.616	929.488	0.908042	1.02797	2	2		505.301	587.813	722.319	656.774	429.788	656.072	784.562	842.735	757.049	806.465	977.19	1085.87	0.817573	0.0495831
172214_x_at	ZK525.1	161.84	154.18	160.75	193.14	136.1	215.52	162.69	224.09	244.34	284.68	202.55	296.59	0.394247	0.105303	0.255902	0.103058	1.14259	1.24195	0.755435	0.695007	3	3	3	3		24.7349	27.4467	26.9825	23.6343	0.751258	0.970011	2	2		37.7912	27.7468	23.0211	34.52	31.6112	39.4196	39.8155	32.8585	35.3365	31.1865	35.1939	39.6843	0.313347	0.248718
172215_x_at	Y7A5A.5	30	30	30	64.07	30	39.4	30	39.61	30	30	30	30	0.226932	0.373901	0.373901	0.226932	1.48309	0.903524	0.903524	1.483	0	0	0	0		4.88609	5.93088	8.38149	2.41161	0.997214	0.997793	0	0		6.78471	6.92166	1.93334	10.0549	5.80916	6.00985	20.9766	1.0209	1.67585	5.02335	9.23244	6.18557	0.387632	0.711743
172216_x_at	R160.2	30	30	30	30	30	30	30	30	30	30	30	30	1				1	1	1	1	0	0	0	0		0.148234	0.437159	0.255586	0.473017	0.730329	1.24464	0	0		0.303934	0.754948	2.78669	1.21926	5.3279	6.97312	0.394429	0.657123	0.434017	0.227291	1.16956	0.571912	0.160327	0.363571
172217_x_at	F13E9.2	60.87	96.08	42.08	72.74	30	52.07	69.62	76.56	86.29	61.35	50.33	30	0.5034	0.537505	0.0434006	0.790119	-1.28558	0.609455	0.856153	1.09267	0	0	0	0		6.64972	4.89032	9.14062	5.97263	0.428057	1.30964	1	2		5.34918	4.01217	5.48521	16.1796	10.258	7.96296	7.95939	6.20781	6.19615	10.3375	6.50811	2.75082	0.0591026	0.0705578
172218_x_at	T20G5.7	1455.56	1817.8	1554.48	1547.93	1821.95	1863.22	1408.3	1584.59	1547.68	1556.05	1560.96	1642.58	0.408784	0.471962	0.294516	0.199631	1.08394	1.04824	1.06327	1.09949	3	3	3	3		357.303	305.238	357.135	290.255	0.874601	0.977133	2	2		240.284	308.982	299.51	347.219	280.397	294.488	276.661	259.889	276.503	249.097	270.032	280.28	0.455216	0.620195
172219_x_at	F11A5.6	41.18	30	30	30	35.73	30	30	30	30	30	30	30	0.686793	0.373901		0.373901	-1.05694	1	1.12422	1.06367	0	0	0	0		6.59196	3.68204	0.576365	0.430351	0.0862479	0.0979867	0	0		1.05521	3.67063	0.983861	2.76206	1.50579	3.16764	0.682363	1.02993	1.27134	0.602547	3.59656	5.69505	0.601399	0.369926
172220_x_at	C37A5.4	30	30	30	30	43.78	30	30	30	30	70.02	30	30	0.373901		0.373901	0.568862	1.15316	1.44467	1	0.798185	0	0	0	0		1.52971	12.8359	2.3957	15.7045	0.85048	1.25997	0	1		2.51161	16.9412	11.8199	21.7735	10.0988	4.87993	6.22311	5.01238	2.96013	1.03773	1.28914	6.90376	0.793891	0.258899
172221_x_at	ZK84.4	102.03	57.29	51.49	54.09	65.12	42.19	47.36	60.1	38.71	42.55	74.44	43.75	0.394655	0.276968	0.709668	0.98665	-1.30615	1.09968	1.44222	1.00411	1	0	0	1		1.63093	4.82673	3.88463	4.71781	0.582688	1.33213	0	1		4.66462	2.81035	7.15458	4.04198	4.29181	9.58933	8.68355	3.83409	4.87628	6.46771	1.49806	8.27788	0.644492	0.659264
172222_at	C03D6.2	50.65	30.66	60.81	50.63	48.01	49.55	57.58	53.39	30	30	33.84	49.34	0.831101	0.97669	0.424233	0.121836	1.04278	0.802866	1.00816	1.30933	0	0	0	0		7.45886	6.89456	7.80172	4.45751	0.599851	0.854098	0	0		2.3834	3.15242	11.1094	7.02298	9.14248	5.47971	3.51689	7.0846	1.52111	2.93454	5.85114	6.13704	0.606332	0.664916
172223_x_at	W02D9.5	515.47	550.04	505.82	527.83	573.39	463.67	545.39	460.09	535.19	534.03	747.07	323.47	0.953425	0.750962	0.873174	0.921671	-1.00411	1.04148	1.0199	0.975271	3	3	3	2		34.2613	63.0748	41.975	57.6349	0.951031	1.02336	2	2		48.9747	46.0093	39.5858	46.6427	76.5127	47.4321	72.1454	51.4118	53.1112	62.4172	66.1487	73.2707	0.304882	0.123121
172224_x_at	F46A8.9	30	30	30	30	30	30	30	30	30	30	30	30.13	1		0.373901	0.373901	1	1.00144	1	0.998558	0	0	0	0		1.26298	0.958531	0.71707	0.690861	0.116856	0.633771	0	0		1.35716	1.21338	1.67153	1.54916	1.40568	3.32669	1.67749	0.674681	0.907831	0.760728	0.930586	1.34881	0.342938	0.379699
172225_x_at	W09C5.9	60.87	33.59	92.42	42.59	39.36	30	51.43	37.74	31.84	35.19	68.42	30	0.224754	0.28863	0.768969	0.597686	-1.66919	1.10412	1.54434	0.837886	0	0	0	0		6.39688	7.06918	5.32362	3.76576	0.12314	0.674984	0	0		2.24231	12.3941	5.49811	15.6702	20.2899	3.69602	8.26883	1.89925	6.18887	1.88839	4.58917	1.87013	0.323201	0.739448
172226_at	B0391.7	84.16	52.6	100.2	63.04	97.17	46	79.18	82.38	30	96.65	68.61	30	0.643928	0.528886	0.96403	0.888719	-1.14913	1.01932	1.237	1.05608	0	0	0	0		7.36607	1.48971	0.503418	9.60244	0.918663	1.14116	0	0		6.07814	3.16667	5.47718	5.95843	6.86595	10.0762	1.26847	2.41871	2.25792	7.05226	1.74886	9.54536	0.149828	0.0378305
172227_x_at	K07A1.6	1499.99	1537.11	1290.96	1227.79	1299.64	1544.06	1457.1	1317.14	1153.24	1444.19	1339.83	1257.47	0.523888	0.315762	0.731094	0.931884	-1.06302	1.02903	1.10199	1.00742	3	3	3	3		183.691	191.451	221.52	205.868	0.0959741	1.13927	2	2		267.932	244.839	218.777	272.596	192.673	238.587	305.691	372.947	317.857	450.345	362.988	447.972	0.751081	0.0244646
172228_x_at	R11A5.5	118.89	110.81	137.18	198.82	197.85	142.9	147.45	123.12	108.98	144.15	101.43	190.2	0.0454835	0.772893	0.539696	0.335081	1.47069	1.14815	0.966618	1.23817	0	0	1	2		28.541	43.4808	32.9613	29.171	0.586835	0.862688	1	2		29.1338	31.9924	39.9311	36.2898	25.2063	38.5314	35.5068	23.0269	26.7918	26.693	28.3476	33.1077	0.950856	0.345538
185557_s_at	C02A12.4	1816.74	1483.88	1674.88	1705.8	1883.44	1903.14	3190.19	3104.09	3633.83	3463.76	3244.4	3339.16	0.208627	0.000972842	0.832429	7.01424e-05	1.10389	1.01201	0.501153	0.546651	3	3	3	3		338.083	452.9	380.354	527.292	0.595439	1.14749	2	2		255.113	271.852	297.949	266.819	288.654	297.908	303.944	261.433	302.194	309.626	360.683	356.683	0.573531	0.488528
172230_at	F48F5.3	30	30	30	30	30	30	30	30	30	30	30	30	1				1	1	1	1	0	0	0	0		0.275403	1.06452	0.226926	0.137795	0.344352	0.272196	0	0		0.158848	0.150214	0.989316	0.410691	0.417914	2.56177	0.852766	2.38556	0.340454	0.382826	1.07422	0.285454	0.415249	0.322766
172231_x_at	C25D7.2	30	30	30	50.41	109.31	30	30	55.43	55	74.15	30	30	0.234651	0.116145	0.907658	0.543914	2.10802	0.95528	0.640889	1.41424	0	0	0	0		1.76273	5.28616	3.27834	6.31491	0.63925	1.36096	0	1		1.82051	10.5068	1.71823	1.7649	3.92484	19.0758	3.61188	3.70473	4.67543	1.04608	6.39195	3.99727	0.593888	0.826891
172232_x_at	C40H5.1	282.42	301.34	225.53	306.32	224.23	249.49	385.67	297.86	323.94	199.06	317.72	246.47	0.784179	0.128818	0.132661	0.900828	-1.03751	0.757591	0.803289	1.022	3	3	3	3		7.57909	26.7091	7.90744	19.1228	0.774523	0.788324	2	2		19.6803	13.8069	12.8168	12.7672	29.1467	18.7328	19.0121	15.4026	9.92093	18.9292	8.84394	9.88704	0.413472	0.856457
172233_at	T02D1.7	40.02	40.29	30	41.69	38.47	41.19	64.6	51	32.32	45.6	41.75	58.23	0.356118	0.276205	0.944865	0.186848	1.10001	0.984181	0.745741	0.833562	0	0	0	0		2.54553	13.4867	0.324816	8.35766	0.642428	0.541564	1	0		2.85378	1.11096	6.28269	7.08383	2.94662	13.2961	0.590806	1.31198	0.712144	4.07333	0.607225	0.415016	0.265361	0.172867
172234_x_at	C41G7.6	30	53.47	80.68	30	69.31	30	86.51	54.25	30	101.04	30	80.36	0.586295	0.924913	0.638601	0.332367	-1.26935	1.23799	0.961291	0.611684	0	0	0	0		4.12623	6.54334	5.52996	5.80715	0.80954	1.06256	1	0		7.25001	9.50847	2.00012	19.3539	11.2173	17.9893	2.1749	5.04078	3.94951	6.3124	9.34835	3.69717	0.041623	0.346721
172235_x_at	ZK84.5	30.41	30	30	30	91.78	30	30	30	30	30	72.54	30	0.376769	0.373901	0.373901	0.810216	1.67874	1.47267	1.00456	1.14516	0	0	0	0		1.05918	1.34665	2.75562	3.17353	0.0201033	2.4645	0	0		0.470172	1.31502	2.00005	1.16952	1.28687	3.07277	2.88229	1.02931	0.63557	2.41856	1.03236	0.787114	0.486041	0.772745
172236_x_at	T24F1.5	409.63	310.37	406.08	354.5	557.34	421.9	364.64	429.79	487.17	552.46	400.55	376.53	0.365814	0.341449	0.819178	0.987067	1.18441	1.03741	0.878652	1.00316	3	3	3	3		80.7769	99.1578	102.375	104.357	0.284245	1.14893	2	2		71.7749	79.6062	65.5642	60.8063	74.1872	51.3928	76.1905	80.9053	78.9292	75.9902	103.072	87.4214	0.259617	0.212033
172237_x_at	R08A2.3	157.43	119.26	151.11	247.9	131.06	138.55	200.67	161.31	230.18	165.17	130.75	166.31	0.491831	0.0773934	0.134202	0.665303	1.20968	0.780583	0.72244	1.11959	0	0	0	0		3.36496	16.5868	11.1725	9.65629	0.953455	1.04395	0	0		9.27637	7.63887	14.8651	16.2581	15.1688	21.0146	12.7417	9.62683	12.2183	5.84392	10.3759	2.1264	0.0716755	0.715451
172238_x_at	K07A1.5	30	77.82	112.33	30.18	32.73	78.9	30	30	30	37.41	113.77	122.2	0.413512	0.143295	0.0860496	0.233432	-1.5524	3.03756	2.44611	0.518729	0	0	0	0		4.99151	22.3141	1.16119	20.7395	0.855338	0.802057	0	0		12.5128	12.6764	16.03	22.0564	18.496	12.104	10.4803	13.3553	6.07168	5.41162	9.00794	13.777	0.290014	0.19248
172239_x_at	F22D6.7	31.18	40.02	30.8	30	30	33.75	30	30	37.79	30	30	30.45	0.446548	0.741988	0.400136	0.431583	-1.088	0.924941	1.04305	1.03648	0	0	0	0		2.15829	3.75089	2.25566	3.34398	0.887253	0.947617	0	0		5.23277	5.02295	5.68912	7.30237	0.582645	6.92531	4.45562	3.88502	4.13734	2.6014	1.79694	7.10468	0.871208	0.0108155
172240_x_at	F53H2.2	158.27	162.34	138.71	86.08	129.39	137.4	183.26	147.9	212.8	206.37	161.87	212.62	0.112957	0.233633	0.643875	0.0281141	-1.30169	1.06784	0.8444	0.607496	3	3	3	3		13.9467	27.5756	14.6025	25.3752	0.937252	0.9628	2	2		14.3654	19.9471	13.1196	7.69272	15.6262	21.8628	6.10469	6.31426	4.809	1.40481	10.4619	14.6566	0.878537	0.00944874
172241_x_at	C37A5.8	91.04	137.4	184.32	189.45	150.96	135.21	123.29	169.14	134.78	159.14	96.62	65.15	0.540844	0.88119	0.314958	0.182093	1.15231	0.751176	0.966176	1.4821	1	0	3	0		7.40194	6.16549	5.37775	4.68162	0.131979	0.741436	0	1		9.97642	9.56982	3.34192	18.2674	15.8694	8.84602	16.4061	7.87818	6.87364	3.96887	7.73528	7.93189	0.132212	0.498591
172242_x_at	F36D1.4	84.71	113.27	30	128.67	202.24	64.44	93.77	30	88.63	89.86	58.63	81.52	0.298291	0.878426	0.806923	0.248983	1.7341	1.08291	1.07335	1.71884	1	1	0	0		5.64584	9.14194	7.39577	5.2167	0.650208	0.852898	2	0		4.95531	7.5244	10.4454	1.15292	6.01256	6.20722	15.1925	4.77998	4.67154	3.31235	5.68448	11.822	0.236922	0.888394
172243_x_at	Y41E3.5	362.79	348.19	338.51	237.08	303.99	326.96	481.81	464.05	228.74	323.07	290.57	541.64	0.0957606	0.637269	0.957447	0.314502	-1.20904	0.983552	0.893487	0.751359	3	3	3	3		68.803	59.5217	77.8374	56.208	0.830619	1.04458	2	2		51.9325	64.7271	53.6749	60.3485	46.9923	64.0075	43.1778	43.3263	53.1391	53.0844	44.6318	54.0138	0.961278	0.119889
172244_x_at	C11E4.5	338.77	248.17	324.22	271.88	332.56	224.18	297.77	291.2	222.33	209.87	213.84	283.55	0.549105	0.419513	0.365126	0.363075	-1.09961	0.871761	1.12309	1.17159	3	3	3	3		33.1555	30.5638	30.2376	34.2667	0.884896	1.01232	2	2		34.3366	28.9023	16.8376	28.7297	27.0465	23.8863	48.3922	26.9284	33.9718	33.7486	42.9308	31.663	0.980699	0.298809
172245_x_at	K07F5.5	299.3	502.21	236.56	261.43	354.64	262.05	451.02	272.51	402.92	427.51	357.68	534.43	0.568594	0.774887	0.433687	0.0702494	-1.18214	1.17149	0.921541	0.665434	3	3	3	3		22.8767	98.429	15.0577	81.1464	0.825876	0.793072	2	2		38.961	38.489	49.046	51.5953	55.0857	62.8622	24.4848	26.0946	19.6578	28.4515	21.491	16.6113	0.0401122	0.00897906
172246_at	T28C6.2	68.86	54.84	75.3	69.88	30	30	67.15	30	146.07	96.65	55.45	47.23	0.189713	0.693266	0.716193	0.316926	-1.5322	0.819546	0.818189	0.651583	0	0	0	0		7.94893	7.41487	5.74866	8.29849	0.66347	0.914302	1	0		9.44112	14.547	9.99268	30.5047	7.22324	13.8145	11.5151	6.58038	8.54319	6.33551	8.53027	4.55734	0.456851	0.320934
172247_x_at	F55C9.2	30	30	30	30	30	30	30	30	30	30	30	30	1				1	1	1	1	0	0	0	0		0.271408	0.0146826	0.0169555	0.0411787	0.469946	0.203202	0	0		0.728977	0.0179864	0.0696725	1.27745	0.152644	0.0673822	0.0268345	0.0908333	0.0253342	0.93432	0.229086	0.0231019	0.642074	0.383991
190544_at	R11G1.5	63.58	70.81	85.4	75.46	53.64	50.23	34.74	43.62	47.6	92.89	92.99	102.49	0.255865	0.0137685	0.000399533	0.0129924	-1.22563	2.28938	1.74492	0.621875	2	1	0	3		4.43169	11.1549	8.11444	4.53257	0.736764	0.811403	0	0		2.35635	7.97716	15.534	17.5545	11.312	12.2013	6.57541	4.00272	2.98601	4.14338	5.65987	5.9561	0.302685	0.35934
172249_x_at	B0391.9	38.29	66.91	48.67	66.3	90.19	55.89	79.68	66.21	50.81	85.11	99.3	48.8	0.212336	0.293372	0.518154	0.721421	1.38018	1.18561	0.782257	0.910681	0	0	0	0		0.771158	1.04397	0.767159	2.49996	0.494859	1.79994	0	0		5.2712	1.6292	1.46552	1.6275	6.17324	3.74658	1.09036	0.73753	3.91652	8.55234	0.769453	9.15777	0.588948	0.61367
172250_x_at	R09H3.2	30	30	30	30	30	30	30	30	30	30	30	30	1				1	1	1	1	0	0	0	0		0.567458	0.54792	0.163827	0.244375	0.01346	0.365976	0	0		0.584628	0.207531	0.728234	1.01518	0.741239	3.0328	6.25031	0.154928	0.296733	0.484226	0.283166	0.563132	0.214396	0.439581
172251_x_at	C04C3.4	289.69	114.88	377.34	394.42	231.92	210.36	231.18	257.34	172.05	234.75	295.87	264.45	0.859212	0.644412	0.219029	0.830425	1.07006	1.20361	1.18369	1.05236	3	3	3	3		38.1082	38.6615	64.8491	44.6635	0.246368	1.42651	2	2		66.4503	58.0338	76.761	73.1725	64.2091	49.9656	58.4244	46.696	67.1681	70.774	66.4173	51.1711	0.621005	0.295706
172252_x_at	H25K10.4	48.67	56.13	81.34	30	56.44	30	56.08	30	96.5	118.26	57.46	30	0.154218	0.959057	0.823896	0.340461	-1.59864	1.12674	1.0195	0.566012	0	0	0	1		5.98414	8.22217	1.12451	9.27947	0.697005	0.732349	0	0		2.74869	15.4724	2.2857	22.8043	19.9512	5.57582	18.7949	13.1787	13.3267	15.3812	11.641	12.4329	0.247884	0.153438
172253_x_at	F39E9.7	91.52	52.86	60.3	30	45.27	98.44	49.23	40.87	30	30	44.94	55.88	0.687869	0.0974957	0.72151	0.552198	-1.17824	1.08926	1.70425	1.32786	0	0	0	1		10.6025	12.2646	8.73238	12.44	0.717119	0.925889	2	2		11.2194	15.0404	11.0394	22.0449	11.4809	6.93781	15.4264	10.5284	15.4497	9.95925	7.70683	5.31099	0.832073	0.548917
172254_x_at	Y43C5A.1	120.49	179.76	77.25	112.36	84.02	93.82	245.83	210.08	166.38	100.04	191.68	247.11	0.398986	0.0955376	0.59802	0.130636	-1.30084	0.865882	0.60663	0.538574	3	0	3	2		10.6783	44.2369	8.89753	38.6919	0.885332	0.8666	1	2		17.3068	15.8571	27.6642	33.3037	31.8777	43.9719	14.4841	16.4455	9.3594	16.6205	8.60503	4.44864	0.0390254	0.184601
172255_x_at	Y20C6A.3	77.45	40.09	45.06	30	48.69	101.43	80.2	38.36	45.3	30	69.19	41.39	0.822491	0.981959	0.67884	0.617039	1.10779	0.857927	0.992311	1.28126	0	0	0	0		0.796205	0.911601	5.79057	1.85624	0.270374	4.47756	0	0		1.01198	0.774564	6.43595	1.75492	8.98892	6.73666	6.7063	6.23094	7.33046	7.14755	2.44819	2.41318	0.336187	0.0990675
172256_x_at	F59H6.7	194.43	115	199.24	174.34	138.99	195.33	144.43	161.9	205.92	114.83	132.75	129.62	0.999922	0.972782	0.0780345	0.0648949	-1.00002	0.736359	0.993011	1.34852	0	0	0	1		18.0377	15.5898	15.6849	16.8005	0.712457	0.966035	1	2		18.3108	21.0345	30.9816	30.3248	13.8418	34.3806	31.2803	19.4027	26.5957	25.3409	26.552	23.8869	0.728797	0.67737
172257_x_at	C37C3.3	95.9	45.67	43.34	30	30.18	30	69.21	52.62	51.27	86.81	60.31	86.18	0.139316	0.838372	0.127603	0.00545435	-2.05042	1.34778	1.06823	0.386541	0	0	0	1		4.28054	9.27651	9.83115	11.5701	0.276344	1.57861	0	2		3.59586	7.62303	11.8294	12.1002	5.29935	11.6035	7.11177	10.3718	5.69632	8.02472	11.8969	5.32143	0.572247	0.988034
172258_x_at	W04E12.3	32.35	30	30	33.38	30	30	30	30	30	30	30	30	0.814756	0.373901		0.373901	1.01117	1	1.02611	1.03756	0	0	0	0		0.538961	2.97874	0.276193	0.56743	0.390131	0.239822	0	0		0.838291	6.9491	0.660846	2.78449	0.957493	4.10305	0.499896	0.384915	0.419353	2.65612	2.08673	0.249798	0.933365	0.313544
172259_x_at	C31H5.4	1480.19	1900.27	1449.06	1550.14	2182.89	1668.7	2045.76	1702.46	2190.98	2105.69	2560.34	1692	0.475791	0.145937	0.654923	0.371738	1.11848	1.07052	0.81316	0.849592	3	3	3	3		427.604	496.617	379.074	426.062	0.289882	0.87115	2	2		581.315	527.352	521.049	499.975	492.599	457.865	583.797	492.313	466.706	484.923	508.996	641.623	0.0609896	0.512609
172260_at	W06G6.9	45.54	56.22	32.39	30	30	30	30	31.24	53.96	34.94	30	30	0.09959	0.576376	0.44402	0.373901	-1.49056	0.824132	1.1645	0.947967	0	0	0	0		3.72887	0.7644	2.6343	2.59491	0.827119	1.16379	0	0		2.54135	3.8118	7.84274	1.23476	7.47327	1.26882	7.71608	3.55589	0.238323	2.66948	2.4577	2.18113	0.619647	0.755959
172261_x_at	ZK666.4	214.01	184.38	174.87	263.8	324.49	185.24	254.33	224.18	236.97	224.94	168.24	150.18	0.187128	0.0319357	0.0764022	0.171921	1.34935	0.759434	0.801224	1.4236	0	1	0	0		18.2357	19.6384	22.7602	23.3613	0.0325736	1.21776	2	2		18.1975	14.7086	25.3684	28.5865	27.5903	19.28	36.1127	22.4764	23.9264	20.8799	18.2333	14.8694	0.254336	0.204967
172262_x_at	F35E8.5	202.46	109.44	163.98	94.5	247.3	137.19	131.77	152.21	163.89	174.19	130.16	127.25	0.985308	0.760217	0.77643	0.758517	1.00655	0.963672	1.06254	1.1098	3	2	3	3		14.0589	16.2883	14.72	17.0311	0.70465	1.04626	2	2		12.5592	16.3496	17.9817	16.3354	24.4543	19.4552	39.8409	16.4934	23.9719	16.4628	9.76075	20.963	0.194399	0.190186
172263_x_at	F38C2.1	30	30	30	30	30	30	30	30	42.95	30	43.92	30	1	0.373901	0.961756	0.373901	1	1.00942	0.874211	0.866051	0	0	0	0		1.12239	1.01549	0.495838	0.597475	0.0193641	0.511401	0	0		2.44566	2.8238	0.598588	7.19083	1.27442	2.62197	0.312375	3.7644	5.44394	1.09593	1.29506	0.916447	0.415628	0.503846
172264_x_at	F26F2.4	30	31.93	30.12	35.1	50.7	30.48	54.04	49.72	30	30	30	33.48	0.259286	0.13446	0.147483	0.289251	1.26316	0.698864	0.688173	1.2439	0	0	0	0		2.59586	0.612335	0.405923	2.11893	0.818689	0.787002	0	0		1.02584	4.36248	2.26153	5.68232	1.70934	11.0281	0.791283	4.73516	4.33599	0.989238	3.04952	3.8617	0.279172	0.666357
172265_x_at	C47A4.5	30	30	30	30	30	30	30	30	30	30	30	30	1				1	1	1	1	0	0	0	0		0.774984	4.56175	0.646028	1.79211	0.54001	0.45686	0	0		1.1304	1.58755	8.86443	3.29997	1.17937	2.17272	1.06573	1.12969	1.7008	0.814608	1.96475	0.806025	0.55863	0.365673
172266_x_at	C01B9.1	62	144.73	75.2	92.52	114.29	69.09	97.27	87.06	95.58	62.36	87.3	138.35	0.94769	0.980471	0.910609	0.883667	-1.02187	1.02894	1.00722	0.957953	0	0	0	0		5.67468	12.0353	5.49614	6.13611	0.442088	0.656819	0	0		8.00619	7.36968	15.5253	14.5635	12.2614	11.0942	12.3987	10.4761	6.79121	9.55162	3.18257	8.26758	0.451987	0.900516
172267_x_at	K06A4.6	97.28	87.8	52.87	105.48	55.96	37.86	64.85	35.29	51.2	185.01	47.23	49.34	0.624144	0.14508	0.402179	0.611533	-1.19385	1.86058	1.57229	0.707792	0	0	0	0		1.35909	4.71514	1.07684	3.69992	0.789441	0.786397	0	0		1.24139	7.10472	2.11809	9.18815	2.54854	4.51331	3.89533	6.85106	2.9687	1.07021	8.11533	6.80383	0.512371	0.643587
172268_x_at	D1025.4	3751.06	3923.66	3196.6	3575.8	3563.56	3957.75	3779.25	3521.75	3648.18	3778.37	4026.21	3268.18	0.782278	0.916165	0.86948	0.976406	1.02077	1.01129	0.992889	1.0022	3	3	3	3		936.166	730.811	815.715	695.009	0.579224	0.906266	2	2		991.868	840.107	933.904	1081.78	975.042	1054.47	957.032	848.69	658.673	891.828	1051.8	968.233	0.10258	0.362093
172269_x_at	F40D4.4	59.99	72.85	72.27	98.52	56.84	97.41	33.47	30	56.67	30	61.09	30	0.330021	0.038974	0.982175	0.0630541	1.23237	1.00791	1.70726	2.08746	0	0	0	0		3.32215	0.64825	3.24385	4.81207	0.318223	2.029	0	0		5.91546	4.32064	2.36134	1.14256	10.5669	16.0301	10.5614	6.07209	3.09951	6.1222	2.83282	5.91412	0.32176	0.37777
172270_x_at	R102.5B	1306.03	1167.54	1051.23	1283.41	1523.98	1828.94	1127.07	1468.51	1037.29	1250.34	1658.66	1598.27	0.10053	0.822703	0.186216	0.842335	1.31534	1.24069	0.970252	1.02863	3	3	3	3		316.29	293.726	285.53	335.565	0.858691	1.01816	2	2		254.465	285.912	281.251	341.088	290.363	293.47	299.819	301.942	316.519	287.583	295.234	269.042	0.146059	0.0441893
185425_at	Y38E10A.5	168.4	158.13	143.47	736	631.73	536.09	68.1	139.28	107.93	642.33	608.86	752.12	0.00119668	0.0774886	0.000300947	0.669611	4.0506	6.35346	1.4906	0.950337	0	3	0	3		20.6754	33.9544	333.131	563.263	0.0674891	16.4085	1	2		40.6065	39.7446	32.6113	144.114	139.337	185.51	57.6662	41.4527	52.0896	259.882	398.614	34.4488	0.0013389	0.0771683
172272_x_at	F26F2.2	30.6	30	38.57	51.22	39.07	44.96	30	30	44.33	30	30	67.2	0.0544525	0.770825	0.596891	0.845225	1.36379	1.21921	0.950542	1.06329	0	0	0	0		4.96687	2.16726	4.23476	2.48314	0.911228	0.941656	0	0		0.722698	0.811647	4.62247	0.870844	0.962957	6.95267	9.48736	5.16694	2.89927	0.419322	5.18449	0.771285	0.732124	0.176993
172273_x_at	ZK666.2	95.31	85.92	90.81	73.46	65.94	113.84	102.52	74.46	30	82.79	73.56	102.26	0.699757	0.365892	0.491361	0.921715	-1.07423	1.24944	1.31433	0.979235	0	0	0	0		11.3036	2.78245	4.3411	5.18767	0.647792	0.676468	0	0		2.59876	0.73066	10.7202	3.11764	12.8188	6.97519	5.75788	2.84775	8.70086	4.12655	4.74315	1.20954	0.517409	0.771979
172274_x_at	F26F2.5	30	30	30	30	30	30	30	30	30	30	30	30	1				1	1	1	1	0	0	0	0		2.10737	0.295897	1.22534	1.77203	0.78326	1.24721	0	0		0.363645	0.130932	3.25728	2.44119	4.1196	2.70661	3.92965	1.60037	6.07553	1.19221	1.43648	5.00144	0.179819	0.185106
172275_x_at	W07A8.3	630.79	584.86	570.86	623.75	608.53	569.94	734.78	535.94	625.4	585.32	569.87	502.96	0.839061	0.577138	0.2752	0.183767	1.00879	0.874496	0.942192	1.08689	3	3	3	3		95.8916	95.1655	105.413	83.6793	0.936239	0.989716	2	2		79.4133	96.637	95.6154	96.9266	116.742	101.195	140.204	87.1504	89.1407	86.4265	92.3207	73.665	0.154253	0.458568
193728_at	T03F7.1	149.33	136.97	152.38	149.09	155.82	259	268.02	291.96	303.88	278.42	290.36	271.15	0.309317	0.000253214	0.540624	0.0629507	1.28549	0.972299	0.507814	0.671377	1	0	3	2		12.0392	16.6076	16.7482	15.0859	0.579395	1.11126	1	1		20.3715	28.1677	19.2647	15.0335	10.622	10.6091	32.9379	23.8366	23.8073	12.4081	18.0917	35.7295	0.0293318	0.360985
172277_x_at	Y44A6D.1	40.67	30	43.5	75.83	53.64	61.24	50.64	62.02	30	52.69	35.22	30	0.029556	0.40592	0.516721	0.0622668	1.67034	0.826511	0.800294	1.61742	0	0	0	0		6.51581	0.809033	4.40989	4.47804	0.80987	1.2134	0	0		3.11259	7.25307	2.02803	6.34999	5.44427	3.75841	1.22768	6.85588	5.18804	1.97937	5.43904	1.75589	0.582661	0.905164
172278_x_at	Y47D3A.5	39.4	30	30	30	62.59	30	30	30	30	34.63	30	34.13	0.531718	0.373901	0.117411	0.508797	1.2333	1.09733	1.10444	1.24129	0	0	0	0		0.43558	1.08046	0.153198	1.19192	0.901626	0.887256	0	0		0.712489	3.08439	1.76341	0.549742	1.60539	4.82842	2.95226	2.87056	2.19616	3.15806	2.99852	0.199486	0.761257	0.322544
172279_x_at	Y51H4A.6	30	30	44.49	30	50.16	42.74	30	34.29	30	30	30	30	0.465484	0.536698	0.373901	0.135942	1.17619	0.954502	1.10818	1.36556	0	0	0	0		3.97525	0.228372	0.559084	2.55878	0.822114	0.74171	0	0		0.375695	1.9868	3.41647	4.88383	5.09506	1.04431	1.32971	0.409296	4.08361	2.84944	1.10234	2.61517	0.331311	0.992264
172280_x_at	Y19D2B.1	1876.29	1703.23	1636.76	1792.26	1663.34	1942.38	1720.35	1701.02	1536.7	1859.41	1922.3	1895.46	0.603868	0.403163	0.017152	0.323215	1.03483	1.14504	1.05208	0.950822	3	3	3	3		415.392	381.912	348.69	433.541	0.88394	0.981094	2	2		533.964	287.618	344.743	383.889	407.459	426.924	266.23	533.69	435.1	547.681	506.55	543.079	0.829793	0.842297
172281_at	F31A9.2	30	30	30	35.25	30	42.82	35.6	30	30	30	30	30	0.180811	0.373901	0.373901	0.180811	1.20082	0.941423	0.941423	1.20078	0	1	0	0		0.442653	0.267883	0.959284	3.00073	0.253638	5.57327	0	0		0.226353	1.39463	4.84408	2.90899	0.888098	10.4722	3.70944	0.725612	2.21622	0.36633	0.3606	5.23418	0.465673	0.971484
172282_x_at	T05H4.8	30	30	41.53	38.41	30	30	30	30	67.68	39.2	88.53	30	0.837647	0.543223	0.673737	0.342732	-1.03178	1.23535	0.795191	0.623914	0	0	0	0		6.57347	2.63692	0.465224	1.49205	0.216551	0.212507	0	0		2.28995	0.658817	1.79077	1.38934	2.29052	3.10048	1.9437	0.685655	1.05795	5.11652	3.28112	0.904226	0.380438	0.596071
172283_x_at	R04E5.7	30	30	46.58	40.22	78.91	46	30	30	58.74	57.48	36.98	30	0.214936	0.732562	0.887405	0.405722	1.54942	1.04817	0.897591	1.32677	0	0	0	0		6.04429	5.97602	0.689919	2.69872	0.0501772	0.28191	0	0		3.26606	5.38243	2.83856	5.77378	8.53772	4.30188	8.30425	4.6139	5.3623	6.83513	0.477834	4.47905	0.181344	0.174607
172284_x_at	T27E4.4	358.85	413.1	460.1	481.67	460.65	402.83	317.78	271.45	402.92	285.97	287.3	462.28	0.372395	0.173505	0.846522	0.177372	1.0918	1.04374	1.2418	1.29897	3	3	3	3		122.619	120.636	115.475	123.744	0.681847	0.983409	2	2		144.985	113.239	110.541	196.727	153.953	161.66	139.167	150.187	137.23	139.061	123.207	141.015	0.0496303	0.176951
172285_x_at	W02B3.6	124.84	65.07	108.96	72.24	119.16	89.7	125.02	124.34	108.98	90.99	104.4	87.73	0.805487	0.347179	0.0265428	0.965452	-1.0632	0.790088	0.83404	0.992865	0	1	1	0		33.0718	48.5903	34.1272	67.8122	0.639407	1.24831	2	2		25.5907	37.3494	42.4458	32.8886	42.8097	41.5179	70.0007	32.6992	45.5807	56.2739	48.1614	50.1268	0.539353	0.30012
172286_x_at	W09C3.8	107.48	33.84	89.48	74.72	70.69	54.41	33.01	79.81	173.72	143.84	44.16	50.13	0.676919	0.712408	0.773793	0.717433	-1.15497	0.831053	0.805472	0.839121	0	0	0	0		11.1467	2.0833	3.95163	1.40664	0.491042	0.40501	0	0		8.91394	9.44968	16.0863	1.58944	14.8453	2.97006	16.326	8.13947	15.1483	4.5873	7.29599	10.7681	0.354941	0.643311
172287_x_at	H04D03.1	352.49	270.64	279.69	200.96	300.95	316.51	323.78	231.88	354.52	199.86	318.57	322.78	0.561733	0.959171	0.695321	0.895243	-1.10313	0.924224	0.991914	0.972908	3	3	3	3		43.3861	57.4573	52.8289	43.5146	0.814705	0.955378	2	2		26.8575	26.6437	33.8079	26.3492	18.1814	30.4853	53.0948	56.6797	46.5098	52.9301	61.1743	59.623	0.395903	0.00374918
172288_x_at	B0379.7A	99.46	36.81	30	30	30	36.46	30.6	97.29	34.47	86.4	30	80.56	0.353907	0.968394	0.702197	0.136799	-1.7237	1.21311	1.02408	0.489744	0	0	0	0		9.8133	14.116	3.45668	15.5286	0.736834	0.793393	0	0		8.18097	9.06606	15.7007	5.00298	17.5426	12.4786	14.4739	5.7358	1.97065	3.2522	2.205	5.7426	0.881203	0.460288
172289_x_at	W03D8.3	99.56	62.19	69.85	115.61	156.15	116.93	116.54	132.87	122.3	43.49	133.34	102.96	0.0403461	0.0194549	0.316957	0.286601	1.67825	0.75271	0.623066	1.38922	0	0	0	0		4.59358	10.4176	2.23358	4.71139	0.330556	0.462652	0	0		6.73844	2.21117	15.7729	11.9754	23.4954	10.3619	6.66294	2.28585	7.04038	6.60513	5.53437	2.04632	0.287743	0.532674
172290_x_at	C53B7.6	44.57	33.51	48.34	74.28	67.16	61.9	76.3	58.65	80.83	87.97	60.93	74.21	0.0109417	0.021238	0.824646	0.485802	1.60846	1.03397	0.585875	0.911389	0	1	0	1		6.13528	6.66527	4.47801	2.22712	0.118814	0.523816	0	0		4.6835	7.3024	15.3157	4.83381	9.74518	10.0687	13.0602	3.11919	5.70485	5.44323	3.93988	4.19795	0.818915	0.700625
172291_x_at	Y48A6B.8	44.16	30	30	59.81	39.77	30	30	54.42	30	92.89	53.33	74.38	0.442972	0.734653	0.065176	0.102973	1.24401	1.92798	0.91033	0.587398	0	0	0	0		4.36993	10.0292	4.18708	8.81077	0.865642	0.902682	1	1		3.49173	8.73329	2.3117	9.12965	2.54471	12.2209	8.12542	8.16635	9.43959	10.8449	8.85018	11.8326	0.419394	0.138434
172292_x_at	D2092.8	65.62	117.21	65.41	74.57	83.53	103.28	112.02	63.72	76.71	102.33	114.79	211.33	0.830785	0.953211	0.191298	0.191525	1.05292	1.69717	0.983323	0.61006	0	0	0	1		19.179	15.3174	18.2389	19.8899	0.478263	1.1053	1	1		23.6459	38.2943	24.3329	23.1115	30.3902	34.9668	16.3887	21.3556	28.1371	26.8135	23.8279	24.5561	0.907115	0.310777
172293_x_at	Y26D4A.5	59.54	127.05	79.73	146.08	120.5	167.01	71.86	143.31	94.58	106.02	75.49	94.34	0.0817665	0.64451	0.647227	0.0310492	1.62808	0.890557	0.85979	1.57183	2	3	0	2		6.05318	6.92939	4.61009	5.51874	0.15221	0.780186	0	1		6.54739	7.17303	13.6872	1.27271	12.1854	19.4659	12.4863	8.34046	10.6222	6.86216	9.36247	4.53355	0.765466	0.628956
172294_x_at	Y9D1A.2	179.5	235.17	245.84	235.72	167.42	239.61	196.48	199.15	182.78	171.12	244.04	277.44	0.858684	0.265971	0.297379	0.693284	-1.02763	1.19742	1.14194	0.928025	3	3	3	3		60.9738	46.1739	57.7274	54.8995	0.75097	1.05114	2	2		51.4992	66.66	70.61	45.8448	57.5014	65.1643	73.7567	51.5615	42.391	56.4403	39.884	56.9843	0.450909	0.557473
172295_at	W07G9.1	30	30	31.27	30	30	40.78	30	30	30	30	32.09	30	0.430422	0.373901	0.373901	0.473001	1.1041	1.02322	1.01411	1.09436	0	0	0	1		2.36796	0.575346	1.80654	1.184	0.982399	1.01605	0	0		1.92315	4.40487	3.54101	0.75812	4.43846	0.483463	3.68025	1.24423	1.98758	1.77006	0.580009	5.10445	0.395346	0.390281
172296_x_at	C09H10.4	50.89	30	31.47	86.68	40.33	50.57	67.3	30	40.02	65.04	109.75	30	0.235541	0.557582	0.429741	0.754005	1.58048	1.49133	0.818235	0.867132	0	0	0	0		2.01616	4.05183	3.3775	4.20228	0.562378	1.24914	0	0		6.75114	4.3843	7.83288	10.7003	11.1903	10.4148	8.25888	6.25937	9.43592	6.2813	6.9731	5.55941	0.0130361	0.294001
172297_x_at	T23F11.2	181.08	260.87	224.6	222.08	255.41	191.88	271.84	258.95	365.08	201.92	335.15	215.61	0.976084	0.132998	0.426128	0.579555	1.00423	0.840167	0.744025	0.889316	3	2	3	3		10.7732	51.8571	10.6077	39.731	0.829924	0.803743	1	1		17.7769	23.231	24.6456	29.5873	25.475	34.1665	13.7621	14.1344	12.5926	20.3001	16.4706	6.32657	0.0740375	0.0173831
172298_x_at	F49E2.5E	283.53	272.15	294.98	208.99	213.74	268.86	230.75	307.63	170.37	200.66	258.25	223.18	0.0593991	0.305204	0.846744	0.907139	-1.23	0.962384	1.20023	1.01393	3	2	3	3		53.797	40.6543	45.6568	34.6203	0.495699	0.849931	2	2		36.2073	43.4226	37.7683	56.6021	55.6623	42.6886	55.6499	39.4216	53.3169	55.4597	50.7922	42.9487	0.0663597	0.134583
172299_x_at	F20B4.5	774.03	717.89	667.68	1245.48	797.91	734.85	1006.92	820.05	822.44	974.46	805.82	833.53	0.276123	0.0774202	0.89058	0.761949	1.28647	0.986563	0.815125	1.06291	3	3	3	3		223.87	251.998	220.669	262.91	0.89317	1.0162	2	2		187.661	278.325	266.637	315.975	232.124	258.987	441.097	303.595	334.131	329.61	435.416	647.376	0.546342	0.0842381
172300_x_at	F39B3.3	31.27	30.48	30	30	134.08	30	78.84	30	30	30	70.85	84.19	0.381205	0.389672	0.540445	0.941118	2.11537	1.33276	0.660833	1.04885	0	0	0	0		7.40189	6.65046	1.26063	0.636017	0.00639971	0.13497	0	0		1.88707	2.28229	2.84475	2.41014	3.54136	5.40754	10.5972	1.92484	1.96892	0.798612	1.45278	6.61631	0.189397	0.438108
172301_at	W01H2.2	43.12	30	30	62.09	30	36.89	30	30	90.92	83.49	30	87.61	0.465202	0.485822	0.575966	0.315386	1.25077	1.33249	0.683276	0.641372	0	0	0	0		0.588191	4.20122	1.41555	8.03866	0.599407	1.97398	0	0		1.40237	4.65896	3.14325	1.35115	20.3128	3.58226	2.24438	1.72428	0.993488	6.36086	2.3968	1.12438	0.427198	0.233437
172302_x_at	F07E5.4	67.98	30	41.25	41.03	33.21	30	48.68	66.96	42.73	129.59	30	43.75	0.376346	0.659218	0.663862	0.351197	-1.33566	1.28396	0.879144	0.512639	0	0	0	1		5.49913	1.74813	3.65259	4.85894	0.778739	1.17445	0	0		0.944226	6.78641	4.3461	8.4591	2.78877	1.95804	4.4057	4.15691	0.827125	7.78913	2.78822	1.8395	0.894069	0.684668
172303_x_at	W05H9.3	404.58	480.2	516.63	545.07	499.5	486	427.37	443.79	408.71	586.49	531.26	589.32	0.315228	0.305657	0.00266946	0.0864946	1.09216	1.33378	1.09496	0.896606	3	3	3	3		74.6112	149.669	88.9567	125.718	0.918993	0.957169	2	2		36.6722	126.44	94.1343	99.3709	74.9476	83.1979	90.7051	107.609	79.6238	138.214	115.852	119.275	0.997515	0.814201
172304_x_at	C32E8.4	50.48	139.81	47.65	67.85	64.98	57.07	34.34	43.31	48.97	41.97	40.16	30	0.626559	0.291412	0.441431	0.0062441	-1.25297	0.885563	1.87917	1.69357	0	0	0	0		3.82172	18.1449	4.38026	13.1177	0.81492	0.79657	0	0		3.36193	10.532	14.5992	17.6715	9.23187	13.5321	5.21002	7.95773	3.62759	3.36605	7.47217	6.2112	0.385506	0.3301
172305_x_at	Y40B1B.7	732.82	588.87	670.33	505.02	442.09	640.35	520.75	757.18	426.68	584.48	672.95	627.37	0.133639	0.420336	0.586113	0.195407	-1.25486	1.10571	1.16861	0.842243	3	3	3	3		205.875	221.688	231.991	244.752	0.13659	1.11502	2	2		307.129	283.407	298.579	295.952	302.788	219.858	265.125	244.148	218.963	275.059	238.687	250.477	0.440358	0.0234635
172306_x_at	Y26D4A.9	50.15	30	40.52	30.09	42.14	30	41.37	30	43.47	30	35.92	48.72	0.434224	0.79969	0.992785	0.577909	-1.18038	0.998258	1.05077	0.891748	0	0	0	0		0.385045	2.74324	0.174267	2.61485	0.929509	0.891581	0	1		1.6584	0.341261	5.4751	7.86897	2.98728	1.12433	5.62229	2.30402	0.292782	0.208009	1.19165	1.75235	0.585053	0.915152
172307_x_at	F20B4.7	86.98	93.81	66.85	102.52	76.48	57.86	88.7	34.29	62.41	63.7	68.42	94.83	0.825535	0.305515	0.494724	0.848129	-1.04548	1.22411	1.33571	1.04367	0	0	0	0		7.91005	7.29525	6.736	4.66231	0.220454	0.749627	0	0		3.7676	6.1277	3.30992	3.72522	3.59095	3.07556	13.1458	1.21571	9.31107	5.69721	8.08569	10.2477	0.353946	0.390074
172308_x_at	F53C3.9	30	30	30	30	30	30	30	30	30	30	30	30	1				1	1	1	1	0	0	0	0		0.717987	0.339824	0.488977	0.575438	0.987963	1.00624	0	0		0.856624	0.397778	0.83465	1.43164	2.30478	8.70353	1.86292	0.799089	1.27292	0.83816	1.13722	0.977516	0.20752	0.146456
172309_x_at	C08E3.1	30	61.6	84.88	30	30	59.04	48.03	137.5	41.97	74.56	63.76	35.32	0.36187	0.650064	0.615587	0.296925	-1.48252	0.763253	0.775736	0.685556	0	0	1	0		7.35788	18.5548	13.3717	12.6354	0.994052	1.00364	1	0		17.398	27.9222	22.8613	11.2474	2.69657	19.2559	14.2739	6.18178	37.3723	1.04296	17.3112	75.6732	0.10866	0.743148
172310_x_at	Y9D1A.1	84.9	79.66	96.9	45.13	100.13	90.32	58.99	83.92	55.94	64.95	48.97	145.76	0.651291	0.110839	0.551691	0.826883	-1.10977	1.30591	1.31486	0.907193	1	0	1	0		17.7178	14.705	12.7905	14.8265	0.317214	0.851779	1	1		21.4601	19.9769	24.0652	44.8685	30.1906	19.4046	24.7746	13.9592	22.7627	13.5017	11.828	29.7271	0.266134	0.724425
172311_x_at	F39E9.6	30	30	30	30	30	30	30	30	30	30	30	30	1				1	1	1	1	0	0	0	0		1.98375	1.55228	0.16819	1.84908	0.473773	0.57049	0	0		0.0705376	4.52615	0.684107	1.57261	0.542923	3.35781	3.14457	0.779097	2.86013	0.183427	0.291866	0.990838	0.970271	0.767189
172312_x_at	K09C6.7	133.45	45.26	34.08	30	96.62	95.55	57.58	83.29	80.58	69.52	91.03	72.2	0.938983	0.933427	0.740234	0.885789	1.04405	1.05103	0.960894	0.954544	0	0	0	0		7.59322	11.1855	4.86314	4.92934	0.129518	0.521467	0	0		7.23651	1.15841	0.66483	2.2745	11.9523	2.04073	17.6556	7.05422	10.6382	3.27755	1.32051	1.11566	0.570211	0.0803566
172313_x_at	B0546.5	65.34	30	52.23	53.32	30	30	46.27	30	49.17	50.99	72.34	30	0.426655	0.569376	0.531809	0.409302	-1.3022	1.22234	1.17642	0.73906	0	0	0	0		1.63384	4.58516	5.44509	2.25147	0.766385	1.23759	0	0		3.09855	6.68506	3.76339	10.5844	9.16167	4.19141	6.80252	0.47552	4.09265	4.37036	3.10663	5.03083	0.195205	0.751473
172314_x_at	F54D8.5	30	30	30	30	30	30	30	30	30	30	30	30	1				1	1	1	1	0	0	0	0		0.138571	0.17247	0.296254	0.476494	0.128148	2.48439	0	0		0.172308	0.374803	0.971314	1.05803	0.346261	4.65119	0.291071	0.257673	0.805675	0.247261	0.183695	1.79229	0.326482	0.863493
172315_x_at	E02H9.4	30	30	30	30	30	30	30	30	33.13	30	30	30	1	0.373901	0.373901		1	0.966391	0.966391	1	0	0	0	0		4.21163	6.49669	0.817061	3.07075	0.167492	0.363065	0	0		2.81256	6.26917	8.85609	7.1584	2.7609	14.4908	10.41	4.95911	4.8785	4.50265	1.29696	1.01248	0.604506	0.776304
172316_x_at	W02D7.9	54.41	30	43.67	45.96	68.41	30	46.61	30	40.22	75.96	37.51	30	0.701705	0.683979	0.586502	0.987553	1.12714	1.22802	1.09629	1.00627	0	0	0	0		4.31395	7.71723	6.80135	5.74566	0.898168	1.04287	0	0		1.42442	1.55147	3.28333	1.83631	4.06144	1.91521	1.16172	6.76866	15.2142	2.77272	4.01564	6.77603	0.61238	0.244415
172317_x_at	Y67A6A.1	30	30	42.75	45.13	31.15	30	30	30	30	30	30	30	0.864294	0.373901		0.326974	1.03438	1	1.14167	1.18089	0	0	0	0		3.22273	3.57072	0.252107	3.12515	0.359203	0.497134	1	0		2.33853	1.68207	8.38008	3.44042	5.80255	7.88414	5.65247	0.602175	0.272248	2.54928	4.77321	0.429726	0.561033	0.51614
172318_x_at	T22H2.5B	178.97	279.34	299.79	242.45	303.52	285.38	199.27	191.71	231.84	230.53	272.27	198.31	0.587859	0.315305	0.350251	0.196472	1.09664	1.1257	1.21721	1.18576	3	3	3	3		44.853	54.5072	59.3903	54.2322	0.3224	1.14354	2	2		33.1664	40.9011	42.3132	54.0187	66.0224	54.701	60.1088	49.165	37.4717	47.2043	40.8342	50.0993	0.0156567	0.22861
172319_x_at	F02C12.3	30	30	33.29	38.21	30	62.09	30	30	30	30	38.87	77.88	0.271802	0.373901	0.267743	0.77064	1.39674	1.63056	1.03656	0.887905	0	0	0	0		6.88644	5.69377	4.83518	4.71686	0.127396	0.759292	0	0		4.39918	1.17105	12.2807	9.92658	3.65941	5.13356	8.08437	4.56162	9.39042	7.86797	2.69195	4.41396	0.942972	0.718155
172320_x_at	C05E4.8	55.34	30	38.19	30	30	40.78	30	30	67.49	41.58	66.66	30	0.411849	0.932108	0.838985	0.334918	-1.2258	1.08432	0.968939	0.729022	0	0	0	0		2.44434	3.80498	3.66733	3.74253	0.484124	1.1857	0	0		7.94581	1.62612	1.22276	1.77157	10.547	8.56825	8.66783	7.07876	6.15607	1.73532	6.26459	3.60381	0.382896	0.182292
183115_at	C34H4.2	245.65	308.56	289.83	1070.86	1087.15	1260.6	344.46	334.09	298.89	1144.18	1130.05	1165.12	0.000173618	0.127692	1.13987e-06	0.915998	4.05032	3.51873	0.863521	0.99397	3	3	3	3		26.5593	18.7053	156.708	108.924	0.0450513	5.86842	2	2		22.1991	26.8564	33.3024	43.5801	36.7224	51.0574	29.901	31.1205	27.2903	34.3882	56.0163	57.6367	0.0357022	0.591961
172322_x_at	Y43F8B.6	30	46.27	51.22	62.78	40.33	30	40.55	44.26	54.26	40.14	49.04	33.97	0.879598	0.638496	0.425797	0.770164	1.04408	0.885525	0.916733	1.08088	0	0	0	0		1.94416	5.48086	1.75756	4.15441	0.757081	0.796222	0	0		1.8854	9.65025	7.02463	1.67229	0.672318	3.71189	10.3771	3.95337	6.28333	4.69875	8.41982	5.16226	0.164053	0.828117
177038_at	Y94H6A.D	980.98	1390.03	1350.73	5399.23	4674.36	4931.12	1325.89	1194.84	1785.2	4319.34	4752.71	5417.51	0.000111994	0.428757	0.000752379	0.677445	4.03164	3.36502	0.864329	1.03555	3	3	3	3		263.004	197.211	869.866	746.147	0.014382	3.51143	2	2		154.848	182.964	288.39	135.942	222.167	219.471	171.765	337.935	135.286	342.678	174.658	1021.36	0.75991	0.937007
172324_x_at	F42F12.7	9757.76	9642.27	8868.18	8680.62	8189.35	10010	8798.84	8865.35	8144.6	8879.46	10002	7747.63	0.49124	0.0861	0.712206	0.926199	-1.05164	1.03179	1.09529	1.00942	3	3	3	3		1448.07	1429.98	1649.01	1362.05	0.689112	1.04621	2	2		1693.73	1693.98	1553.99	1927.85	1842.07	1982.48	2044.63	1661.99	1924.15	1775.28	1649.44	1900.9	0.0120739	0.133333
172325_x_at	C02E7.7	306.63	215.83	338.51	308.81	177.9	113.64	169.58	296.35	246.65	287.99	337.47	295.57	0.271587	0.395885	0.157051	0.146578	-1.43412	1.29253	1.20824	0.651825	3	3	3	3		17.869	29.6778	20.6309	19.1882	0.582608	0.837473	1	0		71.4479	114.957	128.954	122.608	90.7923	82.3042	101.672	63.5883	73.1758	29.2389	68.9098	82.2191	0.772909	0.284177
172326_x_at	T20D4.9	82.12	54.76	60.21	93.97	33.05	84.15	30	55.15	71.04	30	53.81	50.4	0.831367	0.402758	0.630081	0.274854	1.07145	0.859274	1.26186	1.57343	0	0	0	0		3.85612	1.2592	4.85026	5.75522	0.183998	2.07328	0	0		4.87085	9.24477	8.81691	12.1992	11.1608	3.76822	1.1525	8.32922	4.33472	6.71316	8.67179	5.00236	0.66505	0.290966
172327_x_at	F44D12.7	634.92	1016.68	724.29	804.17	656.66	806.78	1051.85	891.72	1024.18	1039.46	1202.7	890.26	0.787947	0.190843	0.621899	0.0488257	-1.04775	1.05549	0.800569	0.723916	3	3	3	3		44.3535	250.585	25.1537	189.748	0.790284	0.728632	2	2		86.0342	70.0435	103.037	132.217	103.77	150.163	63.0433	76.6051	31.7213	66.5066	49.5258	34.9609	0.0625001	0.148178
172328_x_at	T11F9.14	58.75	102.38	49.66	50.78	86.82	72.81	127.42	50.14	150.36	71.07	106.38	66.93	0.995093	0.319858	0.443687	0.526242	-1.00181	0.745243	0.642809	0.860995	0	0	2	1		5.13684	5.94647	3.35814	6.05353	0.61277	0.849176	1	1		4.69135	8.25498	9.57536	8.18151	9.96242	15.6059	8.67673	1.25831	1.88831	5.96233	12.3877	6.24328	0.233791	0.269875
172329_x_at	F31A9.6	54.24	75.5	30	38.63	30	47.55	33.77	34.58	30	30	30	30	0.360899	0.19655	0.119846	0.160094	-1.37497	0.915099	1.6242	1.29089	0	0	0	0		4.97512	4.77262	4.0112	3.34046	0.0758983	0.754191	0	0		1.30793	1.17871	2.45843	2.36655	3.21906	3.04347	12.5003	3.28878	6.03981	7.7901	4.68754	5.29184	0.0637044	0.111074
172330_x_at	C17B7.6	39.06	49.64	30	40.43	30	30	36.1	34.58	30	43.49	57.46	30	0.411944	0.37084	0.282724	0.305074	-1.18191	1.30066	1.17898	0.766934	0	1	0	0		0.186351	0.386526	0.360756	1.60913	0.384323	3.43858	0	0		2.82551	0.266713	3.41668	0.616475	5.8941	3.23068	9.98847	3.09392	3.98625	0.407592	0.187029	2.97466	0.582567	0.211804
172331_x_at	F55C9.11	30	74.24	30	40.36	46.96	30	38.76	30	39.01	39.2	30	34.21	0.735194	0.588976	0.733533	0.45471	-1.14419	0.959543	1.24562	1.13451	0	0	0	0		2.3885	4.09421	4.35461	0.429929	0.72983	0.738045	0	0		3.92983	7.06343	4.39107	1.29601	5.02893	12.3667	0.69452	3.44985	4.90366	3.8443	5.2634	2.05087	0.761688	0.250754
172332_at	T24D8.6	35.92	30	30	30	30	30	39.03	30	32.08	30	30	49.95	0.373901	0.634628	0.702877	0.373901	-1.06581	1.08743	0.94867	0.818554	0	0	0	0		0.360167	1.65601	0.165848	0.347177	0.369493	0.254454	0	0		1.32729	1.87028	1.19804	2.69894	4.94924	4.04789	12.3059	0.517621	2.04415	3.96468	2.80391	7.09976	0.0238044	0.399696
174621_at	CEK004AXR	39.13	32.1	49.42	71.94	53.91	32.97	83.03	63.05	89.2	54.7	64.31	54.15	0.360501	0.0150609	0.0727005	0.704585	1.31656	0.735974	0.512793	0.917186	0	0	2	1		1.98855	4.55531	4.11661	3.5545	0.70971	1.17226	0	1		2.62376	5.39691	3.46765	2.45793	6.35035	6.93791	5.97432	5.79156	6.28743	5.94031	7.40896	8.70208	0.432448	0.0584435
172334_x_at	F42F12.6	9043.04	9703.15	8098.09	9046.32	9223.77	9977.89	9054.97	8241.21	9271.62	9224.95	9878.42	8062.82	0.440041	0.877595	0.762553	0.581966	1.05229	1.02252	1.01041	1.03982	3	3	3	3		1456.4	1428.14	1390.77	1372.55	0.0690603	0.957978	2	2		1587.17	1515.42	1599.24	2037.13	1779.02	2005.48	1564.99	1529.86	1645.09	1531.04	1499.13	1756.52	0.0119532	0.782255
172335_x_at	F56A4.8	179.18	197.63	227.06	145.87	124.07	197.98	149.9	164.18	174.09	206.48	194.45	165.19	0.156094	0.0689038	0.139747	0.262512	-1.29056	1.15968	1.23701	0.826539	3	2	3	3		15.1916	31.8957	38.423	26.2251	0.485284	1.37294	2	2		27.1571	44.1292	35.8153	29.9793	53.2127	47.8595	22.1665	31.8731	33.5462	25.5478	32.4702	27.3017	0.404026	0.342735
172336_x_at	C34D4.5	232.91	230.39	148.06	232.65	116.62	100.17	137.26	135.54	264.72	175.53	139.11	174.19	0.342396	0.654936	0.733256	0.777132	-1.36028	0.909417	1.13737	0.91942	0	0	0	0		10.8312	7.52341	12.5949	7.07077	0.857486	1.07143	0	0		16.7059	17.0183	12.5382	19.1137	20.2922	19.2526	18.111	19.2705	11.0686	8.15501	12.7203	13.9269	0.0502817	0.81641
172337_x_at	C18B12.1	75.89	82.61	45.81	30	68	53.98	30	40.52	32.32	86.07	35.85	30	0.332776	0.0451397	0.416689	0.999285	-1.34424	1.47725	1.98668	1.00039	0	0	0	0		4.01234	3.15464	0.561051	4.56166	0.666883	0.714766	0	0		4.66264	0.84734	3.44593	6.63985	4.06673	4.85019	11.6548	3.12759	4.98315	2.9593	5.00531	0.146112	0.180663	0.270905
172338_x_at	C34D4.1	41.7	32.85	34.08	30	30	41.19	33.16	39.33	30	30	57.75	57.81	0.621681	0.626999	0.211297	0.212594	-1.07352	1.42024	1.05991	0.695177	0	0	0	0		4.80954	0.523402	1.27393	1.63825	0.630267	0.546073	0	0		4.63876	3.01849	1.70551	1.45622	6.48765	0.810767	7.54049	6.46395	4.05853	1.18866	2.88213	4.44936	0.92357	0.0953501
172339_s_at	C07E3.1B	56.99	116.82	122.55	60.3	78.57	89.09	61.85	68.43	46.71	89.21	103.41	95.41	0.36989	0.143777	0.00833951	0.0992047	-1.30014	1.62738	1.67444	0.791445	1	3	1	1		38.7324	30.5056	37.4331	32.6768	0.935254	1.01259	2	2		16.4727	24.1726	20.5644	18.0427	21.2129	16.4725	25.6743	16.5274	25.1852	15.574	25.2017	15.9801	0.524723	0.608575
172340_x_at	C35B1.3	30	30	30	30	30	30	30	30	43.25	68.31	30	30	1	0.373901	0.569902	0.373901	1	1.24271	0.871671	0.701426	0	0	0	0		0.421819	6.12661	2.11482	9.78374	0.631976	1.81701	1	1		3.2379	0.321504	1.31212	6.99026	0.950779	4.06498	0.641703	0.250172	0.904662	0.92834	0.353492	0.443768	0.288042	0.307432
172341_x_at	F49F1.4	30	30	30	30	40.39	37.43	30	30	30	34.94	30	85.73	0.126974		0.319599	0.473644	1.19805	1.67411	1	0.715604	0	0	0	1		1.33555	5.0137	0.585626	0.736374	0.305355	0.208214	0	0		4.60966	1.99551	2.98051	10.4825	1.3008	2.51211	2.93391	2.42685	3.05824	3.87059	1.24645	1.57864	0.62609	0.646831
172342_x_at	C07D8.3	67.4	46.44	49.17	71.44	50.08	55.17	43	41.37	30	30	32.34	33.89	0.646394	0.104465	0.227192	0.0148416	1.08397	0.841392	1.42529	1.83612	0	0	0	0		0.389372	0.799384	2.15342	1.70061	0.0487224	3.24207	0	0		0.532704	1.85751	1.13252	10.0206	1.16858	2.45285	6.94412	0.557281	3.39299	4.68733	2.15975	5.43331	0.292949	0.262743
172531_x_at	Y46H3C.5	76.25	67.01	91.85	72.44	72.01	124.08	46.86	50.31	38.89	49.71	61.63	118.65	0.584276	0.0145199	0.219742	0.663705	1.14222	1.69036	1.72799	1.16757	3	3	1	3		18.4624	18.5804	16.1445	21.7175	0.896641	1.02211	2	2		23.761	21.9419	20.324	17.2513	25.9726	18.8293	21.7851	14.2069	13.8954	19.8231	20.9308	30.4486	0.667435	0.123468
172344_x_at	F09F7.8	33.92	30	39.53	36.43	36.16	58.55	75.14	55.72	128.4	76.14	30	30	0.308475	0.0767019	0.197987	0.926942	1.26772	0.52511	0.39902	0.963273	0	0	0	0		1.58706	0.761867	1.78462	3.17796	0.247877	2.1127	0	0		10.4358	15.6338	9.90962	13.2064	4.72641	13.834	13.9112	6.89269	10.5618	6.72202	11.8911	25.7368	0.705533	0.603105
172345_x_at	B0034.2	30	30	30	30	30	30	30	30	46.03	30	30	30	1	0.373901	0.373901		1	0.848816	0.848816	1	0	0	0	0		1.76005	1.74399	7.97678	2.34313	0.349933	2.94515	0	0		1.38207	7.69417	1.19887	11.1014	1.57273	8.33649	0.594669	7.39869	3.90806	6.16399	2.43996	5.86176	0.369908	0.860877
172346_x_at	R12E2.7	134.71	139.48	199.58	196.57	159.6	208.61	185.75	287.94	184.35	257.32	393	297.61	0.300892	0.200808	0.141586	0.0407077	1.19209	1.44054	0.719971	0.595803	3	3	3	3		6.94321	6.38389	3.90709	4.53823	0.028569	0.633695	2	0		22.8079	38.5558	36.0232	23.3102	22.9916	24.2888	26.3497	22.6052	34.6154	9.97996	29.5471	84.0494	0.142267	0.487926
172347_at	C36A4.10	30	30	30	30	30	36.03	30	30	30	30	30	30	0.373901			0.373901	1.06701	1	1	1.067	0	0	0	0		0.444224	1.47485	0.2748	3.57974	0.632361	2.00854	0	0		0.179345	3.29237	0.901846	0.989551	1.02865	1.90179	0.428507	0.264675	0.280962	4.16473	2.53463	2.73182	0.885636	0.295392
172348_x_at	F40G12.7	41.12	30	30	30	55.57	47.55	54.71	67.21	34.14	38.5	33.92	30	0.273529	0.150904	0.146713	0.266936	1.3164	0.656286	0.647956	1.29975	0	0	0	0		1.97606	4.50781	5.59356	4.50832	0.319474	1.558	0	0		0.338467	1.21646	3.17429	7.72478	2.35255	1.73877	4.03046	4.55887	5.99752	1.45913	2.95791	1.35522	0.319073	0.0325973
172349_x_at	T04B8.4	36.13	41.76	85.3	34.58	30.62	89.7	40.1	38.02	65	32.67	31.42	31.07	0.91596	0.725987	0.139347	0.355418	-1.05343	0.664897	1.14023	1.62778	0	0	0	0		3.71924	1.80707	3.02721	6.61952	0.417867	1.7456	0	0		5.14069	2.511	2.75904	7.32482	8.17371	18.8954	13.4803	1.86408	1.1937	4.02629	1.902	2.0022	0.104285	0.642598
172350_x_at	T22D1.2	30	30	30	34.58	30	30	30	30	30	40.08	30	45.47	0.373901		0.133509	0.217768	1.05088	1.28389	1	0.81852	0	0	0	0		1.3734	0.495926	0.493417	3.38488	0.574548	2.0747	0	0		1.7368	2.58282	2.98105	4.02635	2.44619	4.34876	1.27895	1.1476	3.57933	1.68093	6.21101	1.17462	0.165602	0.646098
172351_x_at	T02H6.3	30	30	30	30	30	30	30	58.47	30	30	30	30	1	0.373901	0.373901		1	0.759686	0.759686	1	0	0	0	0		39.1558	85.6855	53.7767	83.9563	0.837809	1.10326	2	2		15.5301	44.8734	39.1541	34.1228	44.8384	41.0708	81.112	36.8658	46.5578	47.9943	56.0007	79.6884	0.512801	0.251079
172352_at	C33A12.4	81.36	104.38	132.25	68.13	115.45	175.84	148.49	143.57	83.46	124.54	141.78	234.07	0.709143	0.494872	0.355918	0.365946	1.13033	1.33253	0.846799	0.71828	3	3	3	3		16.9801	26.5377	17.6561	22.1191	0.756654	0.913997	2	2		26.1028	26.6913	31.8413	22.5442	19.3633	11.8307	11.6508	29.1331	22.8297	18.7558	24.8233	49.3016	0.048213	0.266201
174552_s_at	CEK022F8R	1810.28	1854.46	1959.52	3538.65	3853.08	3174.8	4569.47	2496.63	3851.84	4719.86	4279.14	4485.29	0.00120523	0.0443037	0.240357	0.0141256	1.87874	1.23506	0.515139	0.783618	3	3	3	3		545.242	739.708	614.046	729.464	0.819885	1.04557	2	2		486.893	562.101	506.276	1068.48	720.415	812.825	1348.11	977.577	981.251	1042.26	1128.24	1089.61	0.0306446	0.00949828
172354_x_at	ZK757.3C	30	30	30	30	30	30	30	30	30	30	30	30	1				1	1	1	1	0	0	0	0		0.580729	0.641021	0.242608	1.26256	0.807524	1.23198	0	0		0.91032	0.434348	1.09815	0.698094	0.500432	1.7529	2.21146	0.353705	0.795655	0.237836	0.360258	0.268519	0.717247	0.633672
172355_x_at	T20D4.8	97.8	30	172.58	53.67	41.1	93.41	120.15	83.11	30	52.43	98.39	82.65	0.444075	0.670319	0.998216	0.507106	-1.59616	1.0009	1.28775	0.806014	0	0	0	0		11.6911	7.97584	8.00242	11.8463	0.975961	1.00924	0	0		6.90341	3.92377	8.20886	7.64445	3.16515	4.15864	12.971	8.19654	6.49423	14.0092	8.51905	5.72873	0.505986	0.282337
172356_at	K02E11.7	30	30	30	30	41.35	42.35	30	30	31.84	51.84	30	45.05	0.116824	0.373901	0.14584	0.592603	1.26331	1.38164	0.979965	0.896052	0	0	0	0		8.3989	6.74388	3.06624	6.08247	0.223592	0.604163	1	1		7.02306	3.04311	4.84156	13.3766	8.20608	6.41039	4.58064	9.49807	3.81202	5.99314	4.04743	7.42303	0.141319	0.663543
184273_at	Y32B12B.3	104.17	79.39	90.24	92.43	48.85	66.62	39.16	48.36	71.4	74.56	39.45	66.65	0.205444	0.0329611	0.639388	0.611949	-1.31699	1.1368	1.72288	1.15078	3	0	1	2		6.83473	0.528959	5.25925	4.05577	0.789863	1.26499	1	0		3.15597	2.79679	1.35104	2.30046	7.99881	12.6842	7.14981	4.56308	5.22012	4.04772	0.636851	4.9363	0.162022	0.0280299
172358_x_at	Y43F4A.4	30	106.27	48.05	30	30	30	48.6	30.54	32.89	30	30	30	0.243641	0.366787	0.264906		-2.048	0.803356	1.64527	1	0	0	0	0		16.9206	15.6376	9.02645	9.98923	0.0137413	0.584051	0	0		8.92834	7.20729	1.09194	7.01839	16.8536	19.7383	11.6678	12.3819	15.389	9.27882	6.28614	8.31454	0.123902	0.0484342
172359_x_at	ZK993.3	32.76	35.66	30	39.64	43.44	30	49.15	45.1	36.77	30	30	61.2	0.321296	0.0529414	0.781226	0.820024	1.14888	0.92505	0.751183	0.933003	0	0	0	0		0.607408	2.99965	1.37653	4.69922	0.607802	1.68441	0	0		0.330162	1.8934	3.29094	0.354813	1.06507	1.71641	2.9986	0.230198	2.14814	2.84897	1.86787	2.01616	0.447058	0.970961
172360_x_at	C03A7.4	288.4	293.02	282.28	307.39	384.29	398.5	285.64	362.22	297.7	394.36	452.8	289.37	0.0568872	0.318619	0.299088	0.794734	1.26222	1.20196	0.913427	0.959218	3	3	3	3		16.7573	15.2714	18.2033	17.3194	0.180682	1.10909	2	2		35.5431	72.6362	79.6631	51.5418	38.4204	51.7147	47.5717	43.43	49.9115	21.4869	54.774	103.757	0.344761	0.320843
172361_at	B0547.2	84.9	51.01	63.02	82.38	49.02	30	52.76	63.05	82.4	103.23	39.51	64.31	0.530532	0.986352	0.892547	0.561236	-1.23253	1.0446	1.00363	0.779522	1	0	1	0		5.57364	4.72032	5.41945	4.0167	0.653463	0.916668	0	0		7.40406	7.22195	1.1659	15.2207	8.7536	3.08462	7.10069	2.48068	4.47139	5.83253	6.86691	5.52284	0.407417	0.824416
172362_x_at	B0350.3	30	30	30	30	30	30	30	30	30	30	30	30	1				1	1	1	1	0	0	0	0		2.41626	0.412898	1.04569	0.382278	0.575017	0.504733	0	0		0.213127	0.271125	0.13407	0.699447	0.463376	0.413024	0.248028	0.734097	0.102426	0.711757	0.25457	0.209182	0.0300205	0.470223
172363_x_at	F53A9.6	307.8	374.21	172.86	364.76	491.66	497.3	501.98	388.19	579.09	712.05	588.8	766.57	0.086035	0.065073	0.0594627	0.0250411	1.58353	1.40712	0.581837	0.654787	3	3	3	3		110.859	147.918	143.716	157.188	0.397224	1.16279	2	2		148.145	165.519	190.795	229.966	195.921	238.017	159.219	96.0561	135.404	156.968	184.299	168.98	0.0410566	0.162626
172364_x_at	R08C7.1	30	31.85	30	30	30	30	33.77	30	30	62.18	45.88	30	0.373901	0.671255	0.19041	0.159713	-1.02051	1.47233	0.979524	0.65189	0	0	0	0		1.18513	1.39259	1.09377	6.25985	0.453144	2.85276	0	0		7.43664	2.94615	1.93634	2.30104	2.50125	2.36849	9.80064	6.97359	1.49893	1.50183	1.98383	5.04235	0.367692	0.540009
172365_x_at	T03F1.4	30	30	30	30	30	54.41	30	30	30	30	30	30	0.373901			0.373901	1.27127	1	1	1.27122	0	0	0	0		0.431173	0.232392	0.560887	0.274857	0.670044	1.25947	0	0		0.262146	0.587646	0.795742	2.58367	0.807043	1.67813	1.04702	0.299654	0.34608	1.39783	0.537373	1.06938	0.100279	0.958941
172366_x_at	C17B7.9	47.27	30	30.6	30	69.42	30	36.98	30	30	30	35.92	30	0.641985	0.584937	0.91338	0.447985	1.19974	0.98907	1.11229	1.34925	0	0	0	0		5.5597	0.502549	2.12009	0.990157	0.626351	0.513051	0	0		5.35477	3.06733	0.634704	7.12195	0.616062	9.55802	1.75789	0.665924	3.56719	4.9146	6.65422	0.895428	0.411278	0.558696
172367_x_at	F36H5.1	151.06	30.57	95.25	200.86	30	155.66	48.11	95.55	143.74	70.6	153.04	144.86	0.586327	0.940884	0.516911	0.921759	1.39597	1.28219	0.963396	1.0489	0	0	0	0		10.7737	10.682	15.5688	13.1346	0.0968333	1.3378	1	1		15.5969	15.5365	26.9754	16.2751	25.3809	28.206	22.7141	9.21646	16.9732	13.8298	14.3688	12.6741	0.495948	0.60382
172368_x_at	R09D1.14	30	30	50.58	30	30	30	39.23	30	30	30	30	30	0.373901	0.641261	0.373901		-1.22861	0.906984	1.11438	1	0	0	0	0		0.439304	0.50898	3.11669	0.212166	0.498681	3.5104	0	0		6.54513	0.537898	10.0579	0.536016	0.920911	18.5867	0.520536	0.259741	0.623178	1.59955	0.20473	0.317484	0.890054	0.132372
172369_x_at	Y51B9A.3	92.88	147.78	151.92	189.23	166.26	109.08	129.42	113.12	135	134.79	97.07	46.54	0.475331	0.815571	0.278768	0.150445	1.18339	0.737405	1.03984	1.66871	3	3	3	3		7.388	10.4203	6.91514	12.5601	0.819083	1.09361	2	2		9.56722	9.00167	14.5779	22.9207	28.3477	24.6644	26.3633	7.96947	14.1498	11.6607	13.3902	11.1292	0.00394423	0.419561
172370_x_at	K07H8.4	30	43.23	30	39.31	30.62	30	30	30	30	55.79	30	30	0.846763	0.373901	0.373901	0.592701	-1.03301	1.28656	1.147	0.863028	0	0	0	0		0.176526	0.290729	0.383064	0.288201	0.303126	1.43661	0	0		0.230827	4.0166	0.545768	0.129053	0.232734	1.98179	0.31595	0.199599	2.33692	0.441088	0.582227	0.329159	0.57889	0.667452
172371_x_at	F44E7.3	244.5	215.72	257.64	227.11	123.13	151.23	231.48	201.74	175.22	261.6	248.94	253.16	0.0971529	0.14873	0.0360638	0.0490759	-1.4315	1.25518	1.17984	0.656632	2	0	1	3		10.2499	10.1004	16.6168	15.7203	0.00570106	1.58902	2	1		13.2129	8.84179	26.0471	19.98	11.6379	14.4751	20.8314	15.7663	11.0329	15.4457	6.99323	8.44472	0.912372	0.979993
172372_at	F15A8.1	41.12	60.71	34.7	41.29	34.39	30	30	62.67	37.79	62.36	50.26	33.08	0.292216	0.880016	0.716059	0.216878	-1.29184	1.11682	1.04653	0.725326	1	1	2	2		1.64207	2.67204	3.14095	1.58401	0.846228	1.09523	0	0		4.24812	2.96844	7.39252	6.8437	0.985804	1.21442	0.547391	2.64244	4.70342	2.01065	2.27173	1.29035	0.469315	0.276849
172373_x_at	T24A6.2	30	31.3	30	30	37.27	30	40.25	30	30	30	30	31.31	0.464216	0.43523	0.435754	0.465011	1.06539	0.910823	0.910723	1.06527	0	0	0	0		2.15209	2.36943	3.85735	0.785205	0.972222	1.02677	0	0		1.36294	4.1516	7.06874	3.9755	0.462284	2.0263	0.794249	0.290117	2.46604	3.32277	6.25779	3.33777	0.351397	0.16482
172374_x_at	W03D2.8	30	30	30	35.33	46.05	30	30	30	30	34.82	30	30	0.205547		0.373901	0.330301	1.2375	1.05356	1	1.17465	0	0	0	0		3.12586	2.95289	0.888705	1.44178	0.0230783	0.383383	0	0		3.78697	2.66905	1.23219	0.766703	4.43336	3.50613	0.501701	3.9529	4.05563	4.96119	4.89393	2.48053	0.81065	0.852536
174012_s_at	F53B2.8	84.71	119.95	79.73	328.97	356.52	410.58	141.69	126.42	66.03	316.72	411.42	404.95	0.000566097	0.563143	0.00224683	0.766524	3.8541	3.39106	0.85111	0.967328	0	3	2	3		13.1947	19.1868	42.9478	48.0443	0.017541	2.81	2	2		25.9351	24.7753	25.9461	29.5322	32.2985	39.9225	11.4442	23.8776	26.9894	30.51	31.6505	50.7915	0.0556952	0.372365
172376_x_at	Y43F8C.9	30	48.62	30	30	30	30	30	30	33.61	30	30	30	0.373901	0.473001	0.373901		-1.20685	0.961436	1.16035	1	0	0	0	0		1.87219	1.90903	1.91482	3.10246	0.407463	1.32689	0	0		1.33233	2.47521	8.31745	4.5945	2.97773	6.72073	1.73535	2.14248	2.53962	2.21586	3.9436	1.91007	0.780061	0.431226
172377_x_at	D2062.6	96.58	157.91	60.55	30	61.78	71.86	159.23	107.14	53.66	165.96	159.2	146.57	0.179896	0.970073	0.178204	0.0017578	-1.92511	1.47402	0.984408	0.346893	0	0	0	0		4.52968	35.678	1.26423	27.0532	0.796443	0.704281	1	0		12.0195	5.94994	8.78144	31.9212	15.1824	22.5787	16.0635	13.5904	0.944436	7.88226	1.08122	0.643733	0.0498994	0.810211
172378_x_at	C32H11.7	243.06	201.61	209.29	166.88	182.88	173.22	133.1	135.71	138.05	30	138.9	141.68	0.0322472	0.00300966	0.432372	0.128724	-1.25045	0.763358	1.60733	1.68388	0	0	0	0		18.8883	16.4062	7.84749	15.5359	0.278342	0.662523	0	0		23.0881	27.0871	26.8617	40.0938	6.58482	27.5743	22.1272	16.9362	25.0368	25.8659	28.2952	27.6805	0.929552	0.185605
172379_at	F10C1.1	32.01	35.14	30	45.59	34	30	30	30	30	30	30	30	0.445771	0.18623		0.234978	1.12797	1	1.07944	1.21767	0	0	0	0		3.83291	2.60032	1.98323	2.19443	0.213057	0.649388	0	0		1.81237	2.00553	3.54534	4.77288	3.44118	5.13362	3.55099	1.52041	1.94642	1.84065	2.50932	2.10712	0.0568253	0.895914
172380_x_at	F47B3.2	30	30	30	30	30	30	30	30	30	30	30	30	1				1	1	1	1	0	0	0	0		0.79477	9.81254	1.16805	7.37635	0.867931	0.80552	0	0		5.7317	1.66893	1.89757	0.850095	1.77956	3.72905	2.08541	4.84373	1.12403	1.00996	1.82037	3.77139	0.565737	0.82181
172381_x_at	ZK484.8	247.92	390.95	302.09	168.38	204.38	227.48	479.44	269.68	334.13	296.47	387.42	515.57	0.0654743	0.560185	0.685216	0.0386344	-1.56763	1.10728	0.868645	0.500425	3	3	3	3		15.443	105.235	14.8162	105.636	0.998747	0.998124	2	2		33.2899	31.5229	54.9947	53.9443	39.1247	70.1948	21.5446	33.284	22.4402	27.2671	12.4886	18.096	0.284238	0.168135
172382_x_at	F07G6.5	30	30	30	30	30	30	30	30	30	30	30	30	1				1	1	1	1	0	0	0	0		0.269449	0.233014	0.475368	1.89218	0.318781	4.71189	0	0		0.193417	0.589984	0.713455	0.819971	0.359541	1.06663	0.277856	0.277625	0.182848	0.147476	0.31136	0.192141	0.390957	0.18926
172383_x_at	F07G6.3	117.07	99.52	82.7	30	135.88	88.88	30	74	30	34.51	140.44	114.19	0.668731	0.0358223	0.214284	0.808166	-1.17474	2.15776	2.23351	0.881096	0	0	0	0		5.05359	7.17089	4.72306	3.42472	0.242412	0.666514	0	0		3.26032	9.73188	5.19176	11.7812	13.5793	9.00648	9.3107	5.23951	7.92785	4.02559	6.81012	4.99149	0.0819359	0.560912
172384_x_at	R05G6.3	49.83	77.33	64.16	51.44	54.05	30.66	64.15	68.62	80	60.27	57.66	50.04	0.16547	0.482095	0.0567935	0.256103	-1.40515	0.789444	0.899187	0.810561	1	0	3	0		1.44533	7.51437	2.92094	4.27859	0.803758	0.803545	1	0		4.16265	5.10477	3.98308	3.67535	4.51067	1.52519	1.56922	4.33011	8.5543	5.33197	8.9438	2.3239	0.284241	0.855178
172385_x_at	F41G3.1	110.5	237.84	162.42	123.41	154.74	216.22	205.84	183.94	150.36	163.52	150.27	174.79	0.911053	0.820103	0.384617	0.948657	-1.03316	0.904543	0.945607	1.01185	3	2	3	3		30.2251	38.4033	36.6285	35.5523	0.708688	1.05176	2	2		38.9806	30.0411	18.4123	35.4107	40.0236	56.1112	38.651	38.8358	34.7881	40.0017	36.9498	34.513	0.164382	0.246112
172386_x_at	B0213.5	410.03	409.67	353.72	478.68	452.28	430.05	381.98	304.2	413.28	475.8	523.45	476.52	0.0556871	0.546187	0.0253776	0.144349	1.15987	1.34227	1.06727	0.922237	3	3	3	3		37.3581	49.2331	40.5336	44.0516	0.886216	0.976834	2	2		60.8434	54.9554	46.8021	25.5612	49.5951	45.942	33.585	45.0536	36.8776	34.5926	39.4451	65.8397	0.179497	0.0417303
172387_x_at	M01D1.5	243.64	132.74	156.76	219.95	231.49	169.15	224.91	264.1	207.49	240.36	193.9	197.89	0.493711	0.221276	0.392271	0.881409	1.16402	0.907609	0.765456	0.981713	3	3	3	3		44.3973	109.446	73.3475	78.4164	0.977468	0.986482	2	2		47.4411	83.5745	64.5255	65.1502	41.3455	45.5674	95.1361	55.2833	86.841	75.5062	74.1656	127.539	0.319307	0.434051
171902_x_at	AV199629	45.14	49.04	61.49	30	53.23	55.17	30.52	30	30	30	44.7	59.17	0.57611	0.0116726	0.161372	0.90333	-1.12477	1.4789	1.71973	1.03384	2	1	0	1		3.00319	5.03117	4.59737	4.57986	0.629833	1.14225	1	1		7.80713	5.03034	8.6379	14.1362	0.717278	12.0052	6.7412	7.86293	7.15258	12.7577	4.06204	3.49183	0.698141	0.93833
172389_x_at	Y43D4A.3	682.75	754.85	762.8	767.15	812.51	756.74	611.86	683.75	670.8	664.09	693.11	637.09	0.213609	0.0818208	0.751587	0.00839	1.06181	1.01418	1.11899	1.17154	3	3	3	3		198.823	232.08	247.75	203.999	0.740945	1.04838	2	2		99.7265	138.263	133.051	120.276	91.0396	93.6865	93.5727	130.502	140.611	122.516	137.394	108.206	0.222623	0.915308
172390_x_at	ZK673.10	274.1	168.43	261.88	222.37	192.51	116.73	176.26	190.7	184.24	129.91	173.23	113.81	0.277398	0.203526	0.0700633	0.349448	-1.32507	0.75644	1.27796	1.275	3	3	2	1		24.897	27.8506	23.1828	25.8953	0.456757	0.930433	2	2		23.9004	31.7539	29.545	32.5443	27.4082	30.1717	32.6595	18.8434	28.9529	23.5351	20.9865	22.3968	0.585239	0.755686
172391_x_at	F39D8.1A	234.15	275.97	225.62	307.51	283.04	279.01	234.29	339.95	239.68	289.18	373.33	295.27	0.0676005	0.527593	0.334642	0.36073	1.18187	1.17675	0.903946	0.907891	3	3	3	3		22.5813	18.5703	22.7603	16.5916	0.829581	0.956267	2	2		22.861	30.9864	30.4353	36.3563	30.916	38.3532	49.7552	16.2047	22.1568	16.2622	22.7143	30.7856	0.107217	0.910376
172392_x_at	C36F7.4B	123.24	147.57	152.49	145.97	32.73	215.17	218.14	198	232.77	218.47	194.34	167.44	0.864526	0.00514385	0.269169	0.323188	-1.07474	0.894192	0.652325	0.678794	0	0	0	1		11.0924	11.8954	5.24408	10.0493	0.255026	0.665287	1	0		22.1861	23.389	17.2871	26.0913	13.5945	30.3431	21.0757	29.9793	20.8935	21.8474	19.4089	54.7721	0.678972	0.439489
172393_x_at	K02F6.1	41.44	46.61	40.52	43.86	128.24	93.82	129.52	57.86	82.15	80.64	87.54	38.29	0.135855	0.0902014	0.465317	0.531015	2.06837	0.766037	0.477016	1.28794	0	0	0	0		8.94089	6.97104	6.90933	6.07112	0.304379	0.815768	0	0		2.0011	3.12366	2.66646	17.2261	7.56774	4.32699	3.90117	7.87948	4.38652	10.6036	12.9263	11.0619	0.141439	0.0972838
172394_x_at	Y65A5A.3	30	30	30	30	30	30.57	30	30	30	30	30	30	0.373901			0.373901	1.00631	1	1	1.00633	0	0	0	0		0.391272	0.307541	0.300855	1.46574	0.457082	2.528	0	0		0.162448	0.816414	0.690002	1.59762	1.21748	1.43422	6.88961	0.303822	0.860109	0.556812	0.356904	0.394286	0.019712	0.371866
172395_at	F22F4.4	104.41	71.29	89.48	51.88	58.7	67.39	90.98	41.51	46.34	51.42	60.16	88.45	0.0514434	0.193374	0.73292	0.574455	-1.49	1.11855	1.48286	0.889717	3	2	3	2		12.1242	10.8926	12.6754	13.7988	0.173779	1.15021	2	2		6.21727	12.6415	14.7299	14.3266	16.6511	17.7175	18.035	13.7971	9.0783	10.299	10.5889	10.2246	0.14106	0.539316
172396_at	F27C1.9	30	30	30	30	30	30	30	30	45.95	30	30	30	1	0.373901	0.373901		1	0.849457	0.849457	1	0	0	0	0		0.155215	2.03446	0.201962	0.508164	0.51844	0.324307	0	0		0.895782	3.85956	0.908932	0.34069	0.864878	7.67325	1.17591	0.164872	0.340142	0.21764	4.36405	4.91111	0.696939	0.268399
172397_x_at	K09E3.4	39.68	30	30	30	30	30	30	30	30	30	52.36	39.74	0.373901	0.373901	0.173649	0.173649	-1.10754	1.35667	1.10756	0.737101	0	0	0	0		3.04544	2.87643	1.24434	6.2872	0.779949	1.27182	0	0		0.925833	1.06321	2.02751	0.638816	6.84134	1.67033	2.36936	2.77517	5.58403	0.466562	0.504668	2.53226	0.42969	0.104372
172398_x_at	F31E3.6	158.51	146.15	188.17	116.53	154.31	162.26	204.22	133.61	152.12	175.63	161.05	228.21	0.3499	0.970671	0.442999	0.15118	-1.13793	1.15295	1.00588	0.766698	0	0	0	2		17.5498	16.5968	13.4952	15.9619	0.218163	0.862664	1	2		24.9977	36.4771	28.5498	23.1261	20.076	36.3412	19.8007	22.8567	22.0178	23.7014	20.6956	16.0282	0.593717	0.0739535
172399_x_at	T23B3.5	109.33	209.76	125.2	143.35	142.68	122.09	223	120.13	109.55	138.54	165.07	96.19	0.725006	0.956111	0.691983	0.902404	-1.08864	0.883185	0.981466	1.02081	1	1	2	2		11.2658	25.367	6.2227	16.9784	0.527902	0.633342	1	1		13.6585	7.02831	2.35154	25.9459	11.8681	14.5489	13.2963	10.8363	3.13645	3.38626	7.15979	9.26283	0.145696	0.768964
172400_x_at	F22A3.6	12292.5	12076.5	12316.1	11892.2	12464.4	10519.2	11994.8	11245.8	13854.4	11337.6	11276.9	11410.3	0.358741	0.869311	0.25788	0.64955	-1.05188	0.917233	0.988949	1.02501	3	3	3	3		2919.43	2206.14	2359.3	2291.64	0.575819	0.9074	2	2		2925.63	3707.54	4226.09	4251.8	4638.51	4003.57	4913.42	3251.06	3376.23	3242.27	3703.39	3686.47	0.182236	0.746084
172401_x_at	F08B4.3	95.8	101.22	83.22	97.17	114.5	72.72	86.02	81.68	76.62	41.82	105.72	163.61	0.921816	0.115974	0.562013	0.82229	1.01485	1.27353	1.14702	0.913996	3	2	2	2		21.1527	26.4822	20.0856	20.0157	0.293087	0.841848	2	2		18.2794	24.2223	26.7834	18.718	10.5587	19.6748	14.5941	14.7677	15.7414	20.4802	28.1249	18.3579	0.151939	0.0339036
172402_at	R13A1.1	30	30	56.91	30	34.26	37.32	30	30	54.18	43.63	30	30	0.60886	0.943471	0.723203	0.898194	-1.15086	0.907602	1.02391	0.980218	0	0	0	0		1.19677	0.539403	0.663332	0.907432	0.835478	0.904729	0	0		0.665595	1.23811	1.48106	1.05296	2.25162	3.34442	1.04903	0.549192	0.904721	0.584044	0.800377	1.09766	0.197353	0.358702
172403_x_at	F36H5.2	121.75	77.53	114.19	156.32	119.04	109.87	107.99	91.2	79.43	176.88	157.24	109.98	0.291519	0.507351	0.0623753	0.46653	1.22893	1.59393	1.12508	0.86744	0	1	0	1		10.4112	7.92804	9.64368	6.88524	0.673944	0.901285	1	1		15.9605	9.46724	16.2747	25.3896	16.3436	17.2897	14.6631	9.34495	1.22508	15.5953	11.6825	12.5626	0.186745	0.288865
172404_x_at	T07F10.5	190.26	211.82	231.22	166.88	316.83	258.12	175.17	211.32	191.07	289.55	225.09	341.36	0.468341	0.304596	0.0578665	0.527633	1.17137	1.4821	1.09651	0.866624	3	3	3	3		27.8538	18.9056	22.9032	22.3637	0.883084	0.968082	2	2		26.958	20.7564	41.5602	36.9238	32.3969	35.2153	21.9545	26.1947	27.6581	30.1	27.2401	18.1921	0.465084	0.521661
172405_x_at	R09B5.8	397.15	417.22	347.21	387.53	467.54	398.5	409.15	471.85	531.04	462.13	482.96	473.32	0.399687	0.1107	0.955428	0.0998288	1.07919	1.00451	0.822625	0.883785	3	3	3	3		36.8208	49.5935	49.9989	56.6763	0.295017	1.23446	2	2		66.3766	50.1025	52.3315	39.7655	62.705	69.0213	61.976	68.0363	59.9652	71.8838	65.8381	87.7578	0.93467	0.279263
172406_x_at	Y50E8A.8	177.7	144.02	151.45	191.95	245.67	99.02	195.41	85.09	104.36	147.25	127.72	113.15	0.656016	0.453845	0.976998	0.323083	1.13414	1.00847	1.22946	1.38267	3	3	3	3		15.0559	11.1822	12.3041	12.1186	0.685755	0.930809	2	2		8.20496	11.4341	15.7244	16.3331	17.6697	20.4186	19.0636	12.994	15.3591	4.60905	15.8154	13.6456	0.0630725	0.225188
172407_x_at	C07G2.2B	2134.8	2078.3	2044.28	1823.41	1924.22	2022.61	2027.94	2203.31	1813.81	1733.98	1874.9	2139.44	0.0622249	0.573724	0.578358	0.95852	-1.08442	0.950912	1.03512	1.00381	3	3	3	3		389.643	421.996	446.494	456.379	0.114382	1.11241	2	2		253.585	384.034	387.906	417.733	357.382	402.122	462.088	347.174	345.263	328.149	321.577	363.857	0.348869	0.504154
192699_s_at	C01G6.1A	1541.97	1703.83	1895.74	1462.51	1774.52	2534.76	2912.59	3834.21	3113.44	3185.91	3181.52	3010.87	0.56397	0.00617042	0.603907	0.0205627	1.12258	0.951123	0.521442	0.615441	3	3	3	3		151.333	230.161	143.318	154.506	0.403553	0.780679	2	2		396.254	625.422	711.332	365.382	269.508	439.61	629.276	651.439	460.945	411.713	533.262	1039.82	0.107484	0.980624
172409_x_at	ZK402.3	222.41	194.8	184.72	201.88	116.73	187.18	164.53	172.14	96.58	101.24	124.21	133.09	0.325093	0.101413	0.389508	0.153791	-1.19008	0.827559	1.38934	1.41069	2	0	2	1		56.585	59.7597	39.3485	33.9655	0.0204477	0.630144	2	2		39.6121	43.8734	43.4451	24.2419	20.4037	20.9441	24.7874	44.6895	46.2415	51.9202	55.3573	36.8448	0.000349516	0.623554
174075_at	C68240	996.74	803.72	1452.88	1219.72	1684.98	1766.49	1754.44	2467.82	1968.32	1948.47	2470.63	2055.77	0.139754	0.0266567	0.738359	0.0614007	1.43582	1.04592	0.525531	0.721434	3	3	3	3		6.5317	44.7245	30.9293	45.9783	0.595843	1.50046	2	2		250.189	267.817	186.644	58.9959	56.6209	116.306	113.158	195.787	186.971	43.5357	150.269	516.591	0.00742571	0.125203
172411_x_at	T24A6.1	163.04	106.59	110.03	72.24	87.01	124.3	65.31	93.02	114.61	30	119.21	94.34	0.252051	0.199683	0.761648	0.687067	-1.33895	0.892321	1.391	1.16424	0	1	0	0		17.7702	13.1345	19.0333	18.987	0.264572	1.23024	0	2		22.3377	18.4434	30.2636	19.2801	7.55673	22.8473	22.4892	15.0471	25.9354	24.2991	24.8431	21.5295	0.285575	0.622177
172412_x_at	ZK402.4	57.57	39.2	30	67.94	83.28	30	30	30	78.85	110.57	74.52	40.64	0.365263	0.835636	0.326749	0.594109	1.42965	1.62571	0.913	0.802818	0	0	0	0		4.09783	4.11909	0.435693	0.833248	0.00326727	0.15443	0	0		0.709509	3.27182	1.38842	1.25436	0.832957	13.7436	9.52108	0.465491	1.25936	2.5999	1.01273	1.4389	0.463263	0.548808
172413_at	F52E10.3	47.51	39.54	30	50.19	44.7	30	30	33.11	56.67	30	50.11	30.13	0.756527	0.930651	0.78207	0.616169	1.06699	0.920354	0.977208	1.13289	0	0	1	0		3.34179	1.07946	3.76653	1.09084	0.912326	1.09864	0	0		6.1839	2.25128	10.2942	5.76833	7.15257	12.9699	4.89923	4.41524	10.1069	5.46008	3.63628	4.00012	0.497514	0.941461
172414_x_at	K12B6.7	30	30	30	32.02	30	30	30	30	30	30	30	30	0.373901			0.373901	1.02242	1	1	1.02244	0	0	0	0		0.52096	0.52359	0.254441	0.466421	0.266349	0.690117	0	0		0.414367	0.356807	0.825563	1.33213	1.00471	2.28894	1.57767	0.253674	0.78202	0.607006	0.480647	0.306573	0.0706564	0.457119
172415_x_at	F56C9.2	217.44	120.34	132.8	225.57	201.88	125.08	77.23	118.09	197.4	132.09	191.9	157.98	0.559907	0.607525	0.491177	0.537576	1.17416	1.22726	1.19826	1.1464	0	0	0	0		25.1138	22.7806	23.5266	17.1589	0.399154	0.849484	0	0		15.5246	16.6487	29.1252	40.3507	46.114	38.4126	30.3	28.8472	22.0951	20.9822	22.4312	16.8446	0.0126922	0.257468
172416_x_at	B0391.10	62.79	65.26	77.15	70.16	53.57	55.09	36.63	64.11	30	85.51	47.32	80.36	0.271846	0.0939042	0.158558	0.430656	-1.14751	1.63064	1.56953	0.838782	3	1	1	3		7.48767	8.31603	7.93865	13.7231	0.42169	1.37068	2	2		8.60395	6.54941	12.4712	7.32914	13.5161	6.32439	10.2539	13.677	11.8686	14.2946	11.1411	7.02489	0.959987	0.244269
172417_x_at	F38A5.5	68.08	86.21	48.59	98.11	130.01	79.87	52.45	47.61	46.86	92.89	95.44	45.05	0.127135	0.165254	0.155266	0.32115	1.51805	1.58848	1.38089	1.31969	1	1	0	0		10.2232	11.5694	11.5493	4.95312	0.514294	0.757249	2	1		11.474	17.7095	14.5593	16.1428	15.9607	20.2772	8.47792	27.9345	22.4467	14.7715	7.85023	13.5291	0.276364	0.452807
172418_x_at	F47B3.5	30	30	30	30	30	30	37.33	30	30	45.52	30	30	1	0.373901	0.658146	0.373901	1	1.08415	0.924689	0.852919	0	0	0	0		0.760487	6.76416	0.125106	2.82999	0.559482	0.392722	0	0		0.548431	4.64997	7.64371	0.899553	0.414472	2.83383	6.85295	0.477316	0.416199	5.87894	3.13338	0.450498	0.255435	0.597366
172419_x_at	K03F8.1	131.13	98.46	87.6	167.78	181.58	79.17	153.49	43.01	88.26	53.23	122.86	56.13	0.344443	0.770528	0.679011	0.171466	1.351	0.815494	1.11389	1.84536	2	2	0	1		4.14886	2.23663	5.9411	6.6218	0.0931286	1.96741	0	1		2.98364	1.6256	9.92193	2.75539	9.58916	15.2464	0.968154	6.1303	10.0401	6.16601	5.61488	7.11585	0.381583	0.824643
172420_x_at	C24A3.8	30	38.99	31.47	30	30	30	30	30	30	30	30	30	0.278682	0.278682			-1.11615	1	1.11622	1	0	0	0	0		0.204987	1.27333	2.38614	0.817651	0.45921	2.16719	0	0		1.78797	0.827076	1.20387	4.66124	1.08438	1.02866	3.00913	2.68082	2.4193	1.08535	0.534548	1.64946	0.469321	0.0119981
172421_x_at	B0554.1	30	30	30	30	30	30	30	30	30	30	30	30	1				1	1	1	1	0	0	0	0		0.121202	1.64734	0.159594	0.605798	0.59259	0.432783	0	0		0.598203	0.67328	0.483834	1.36214	6.60887	1.86388	3.05269	0.263462	0.793643	0.961763	0.533914	0.516375	0.182621	0.411574
193903_at	C47A10.1	180.56	152.4	124.2	395.19	490.42	424.87	93.37	80.98	92.36	234.37	302.03	428.73	0.000939243	0.0192592	0.0151349	0.144219	2.86664	3.61865	1.71407	1.35783	3	3	0	3		14.2254	13.3477	30.795	40.0466	0.0431647	2.56922	2	2		17.0574	20.5092	17.0304	18.5166	13.6423	32.8792	15.3208	13.4022	20.7691	18.9253	16.2518	11.4202	0.586265	0.531993
172423_x_at	C07D8.2	30	30	30	30	30	51.01	30	30	38.41	30	40.37	30	0.373901	0.373901	0.890392	0.673291	1.23348	1.01992	0.914541	1.10601	0	0	0	0		5.66818	4.6458	3.39606	4.12843	0.156808	0.729543	0	0		9.02288	1.09538	0.878688	6.9035	5.2271	13.7052	2.41413	5.26292	2.77227	2.83719	5.04514	3.2086	0.255258	0.951583
172424_x_at	T15B7.6	33.1	30	30	30	59.21	30	30	30	30	35.62	30	45.78	0.424292	0.373901	0.197287	0.820983	1.28055	1.23778	1.03444	1.07011	0	0	0	0		0.837811	1.41298	1.66747	1.68702	0.19516	1.49036	0	0		0.316324	2.9444	0.15438	3.02612	3.44579	9.80799	0.200361	0.0255034	1.82741	1.00094	0.93398	1.39687	0.145041	0.693441
172425_x_at	Y80D3A.6	30	30	30	37.96	30	30	39.69	45.18	37.62	32.6	31.33	30	0.373901	0.00863934	0.0160673	0.651635	1.08843	0.766838	0.734754	1.0429	0	0	1	1		2.47164	1.75512	0.857439	1.14917	0.103004	0.474739	0	0		2.45836	7.43814	4.6983	0.576018	6.09793	6.76876	9.3003	2.87501	4.81409	5.54789	0.473645	6.21225	0.882263	0.754804
172426_x_at	F20A1.1	776.69	980.89	838.52	857.55	1041.66	768.25	992.42	942.37	1163.85	971.82	967.89	926.94	0.824816	0.137143	0.32254	0.462312	1.02749	0.925132	0.837819	0.930515	3	3	3	3		170.002	174.467	180.047	189.135	0.134752	1.07174	2	2		207.94	182.773	180.098	181.629	209.272	162.331	147.029	158.944	170.344	148.196	148.836	165.794	0.736705	0.047385
172427_x_at	B0213.3	1649.53	1523.65	1723.97	1593.3	1785	1870.77	1941.12	1706.57	1560.29	1991.55	2049.79	2414.92	0.308883	0.455033	0.0737042	0.0611715	1.07187	1.23969	0.940317	0.81302	3	3	3	3		196.95	185.755	231.251	180.116	0.638924	1.0749	2	2		237.805	222.526	206.246	215.356	245.454	268.792	241.897	182.417	229.622	199.755	217.813	224.564	0.306846	0.845644
172428_x_at	F08F1.9	142.93	132.64	185.23	215.82	116.2	129.42	103.6	167.3	134.24	151.09	182.37	89.72	0.995447	0.490021	0.863639	0.773564	1.0014	1.04453	1.13738	1.09041	3	2	2	3		15.7774	17.6663	17.6329	21.9546	0.322507	1.18371	2	2		17.6762	21.3373	24.1315	26.6432	13.2399	26.2017	26.8619	21.2195	20.9829	23.0907	14.7167	23.212	0.847483	0.502521
172429_x_at	F52E10.4	89.39	120.73	90.62	161.36	51.69	117.64	94.17	71.59	66.9	54.78	118.92	105.68	0.780419	0.16222	0.50495	0.67113	1.09961	1.20081	1.29262	1.18366	0	0	1	1		7.07499	12.1558	15.7591	9.59184	0.523769	1.31825	1	2		7.52388	17.8926	10.8641	22.3967	20.61	12.4836	19.4254	13.7179	15.4893	11.9607	18.3418	6.51198	0.212213	0.303497
172430_x_at	C08F1.9	50.89	69.56	42.41	97.69	30.8	88.37	111.92	42.86	83.46	185.42	74.36	30	0.466713	0.30906	0.750253	0.656889	1.33149	1.21634	0.683596	0.748361	0	0	0	0		7.48126	1.51407	3.61961	2.48182	0.680769	0.678289	0	0		5.14743	3.04966	10.7111	11.0671	10.8895	14.555	1.6629	2.51901	8.71813	1.74654	7.24805	1.42077	0.0851999	0.564006
189328_at	ZC443.1	121.75	105.01	97.16	61.11	95.8	69.56	64.69	69.09	56.07	78.34	34	97.86	0.0629824	0.00550143	0.742669	0.814019	-1.43028	1.10719	1.70619	1.0774	2	2	0	0		10.2907	10.6767	8.894	7.98937	0.0533949	0.805219	2	2		11.1069	8.00985	14.3147	22.8419	11.4535	4.69867	22.1002	9.3433	12.581	8.53533	10.7124	16.0579	0.75711	0.451716
172432_x_at	D2024.9	142.31	31.85	68.72	37.71	66.08	80.39	86.81	134.15	88.82	173.21	95.89	94.34	0.604024	0.568753	0.586448	0.107513	-1.31874	1.17322	0.78404	0.506769	1	0	0	0		10.7855	8.82778	10.512	19.3125	0.374887	1.52063	2	1		16.5013	17.0175	12.6798	30.432	6.42851	19.9745	35.3232	11.9576	9.13234	13.7343	14.3926	10.2247	0.642911	0.706349
172433_x_at	F40E3.3	69.93	83.13	80.3	56.8	135.13	67.01	117	61.46	88.63	32.37	87.3	86.89	0.749364	0.533691	0.452824	0.598966	1.10961	0.773372	0.873713	1.25358	0	0	1	0		6.52642	4.23105	2.73829	9.47229	0.857058	1.13508	1	1		7.11133	6.55343	9.08093	7.82911	5.07763	11.2204	11.6008	3.91679	5.27038	2.9974	5.30415	4.70418	0.823577	0.806142
AFFX-r2-Bs-phe-M_at	M24537	120.95	133.71	111.1	90.28	100.43	69	57.07	78.01	81.49	65.82	72.84	39.74	0.0356209	0.00777038	0.370791	0.118641	-1.40834	0.823752	1.68888	1.45577	3	3	1	0		16.3268	22.5337	20.0374	19.4089	0.933748	1.01507	2	2		13.1303	11.4266	10.3354	11.2181	9.36889	20.8996	10.1846	9.8054	11.5192	9.79997	12.6967	10.6062	0.581165	0.307528
172435_x_at	C16C4.8	40.73	35.92	30	48.06	34.91	39.47	30	30	42.42	42.62	30.58	34.13	0.347468	0.798707	0.779601	0.392145	1.148	1.04794	1.0413	1.14078	0	0	0	0		0.480339	0.214083	0.347063	1.18104	0.441456	2.20054	0	0		0.980492	1.47995	4.30973	9.18538	2.08063	2.36601	2.22301	0.222195	2.78551	0.187042	1.90285	4.62783	0.41927	0.712344
172436_x_at	C04F12.6	153.47	85.4	108.7	64.07	73.15	57.86	109.87	119.45	66.43	158.88	94.44	114.56	0.0678999	0.539659	0.391815	0.0420952	-1.78165	1.24389	1.17522	0.530282	0	0	0	2		11.8559	15.6344	7.74145	15.3036	0.651477	0.838294	2	1		15.2794	21.2572	11.3545	9.91883	8.53779	21.5847	16.9556	10.9251	9.22731	5.16749	7.01616	7.55496	0.631119	0.387859
183526_at	C14C6.5	480.32	460.02	355.2	509.51	427.7	548.03	854.29	824.88	782.92	902.67	887.93	877.14	0.29522	0.000901285	0.0356226	0.000405646	1.14642	1.08353	0.526195	0.556741	2	2	3	3		317.995	257.375	468.873	284.199	0.457094	1.30885	2	2		158.843	162.28	152.936	193.993	230.624	198.515	210.98	179.033	187.414	240.665	256.64	208.767	0.0137666	0.025708
172438_x_at	C06E8.4	67.2	32.43	50.48	79.63	76.74	30	60.02	61.22	95.17	132.4	30	65.99	0.558466	0.221678	0.907081	0.701752	1.24146	1.05536	0.693637	0.816016	0	0	0	0		7.20092	1.00502	4.01602	6.4766	0.764293	1.27866	0	0		8.78672	3.00004	14.0866	1.61067	10.3695	2.33169	10.3439	6.02324	2.39847	5.24456	6.34367	5.20222	0.416597	0.580036
172439_x_at	R09B5.2	30	50.93	30	30	52.82	30	30	30	30	30	30	58.23	0.954258	0.373901	0.373901	0.888737	1.01711	1.31367	1.23256	0.954242	0	0	0	0		0.246144	2.80818	0.88218	0.234248	0.539679	0.365523	0	0		0.835423	2.35013	2.54353	2.0915	2.32845	0.851647	5.90375	2.17792	5.93854	3.57396	0.206748	1.42293	0.84001	0.11187
172440_x_at	F46F5.6	154.62	113.5	186.45	127.8	197.5	132.06	108.3	91.38	136.53	94.83	248.05	159.37	0.97743	0.188062	0.298181	0.778846	1.00611	1.49386	1.35204	0.910622	0	2	2	1		9.98604	12.0249	5.96724	10.3158	0.355326	0.739769	1	1		8.46505	13.2382	13.4045	14.8477	13.3757	23.0778	7.44029	9.73952	11.8182	14.2859	6.85416	5.42417	0.190227	0.377676
172441_x_at	Y49E10.7	30	30	30	38.41	30	39.47	30	41.94	30	30	32.26	31.31	0.117513	0.373901	0.527181	0.194799	1.19866	0.917893	0.882872	1.15293	0	0	0	0		2.61253	0.419203	3.63893	5.29267	0.164793	2.94603	0	0		0.204724	2.94146	1.55536	7.51454	2.92534	11.6892	0.433368	5.38206	5.65568	4.87006	2.75487	2.68471	0.0935802	0.294455
172442_x_at	Y73F8A.8	153.85	84.16	90.81	128.88	46.96	123.64	92.37	107.51	179.94	87.23	65.67	64.19	0.7912	0.652352	0.125062	0.374529	-1.09798	0.57156	0.865726	1.37952	3	1	2	0		10.8686	7.35758	8.55827	7.02576	0.561659	0.855034	1	2		10.9806	9.32663	17.8169	16.9217	14.7412	20.6017	25.3072	8.55798	12.5614	11.4366	12.045	8.13897	0.204309	0.65155
172443_x_at	Y73F8A.9	99.56	88.6	93.43	140.03	132.52	101.32	93.37	100.9	91.55	72.3	121.88	92.09	0.066254	0.757907	0.992342	0.192615	1.32771	1.00157	0.9852	1.306	2	0	1	1		4.4769	5.05042	11.0222	8.54924	0.0583459	2.05425	2	2		6.27366	7.36184	13.9196	17.2752	21.9018	13.0106	20.0339	11.8693	14.0868	11.0242	10.6473	7.83873	0.0792267	0.146104
172444_x_at	F29C4.4	32.43	43.53	57.85	52.03	51.13	30	30	30	35.92	55.07	32.59	59.49	0.984214	0.172663	0.116756	0.693617	-1.00499	1.53409	1.39502	0.904927	0	0	0	0		3.13984	0.261693	2.14663	1.44969	0.953539	1.05726	0	0		0.347503	6.38939	3.15596	7.50666	8.97812	2.22045	5.78943	4.10669	2.64298	1.93614	0.46224	0.966955	0.336808	0.67722
172445_x_at	F20B6.7	30	30	41.32	30	50.24	30	30	30	46.03	31.64	30	30	0.72008	0.822119	0.422313	0.411508	1.08805	0.864284	0.955579	1.20297	0	0	0	0		5.8512	4.44371	5.16776	4.72347	0.810114	0.960787	1	0		6.64137	0.38605	7.70609	1.5819	6.36925	7.60608	6.06523	2.06094	1.29967	5.36317	4.57056	3.50328	0.929857	0.550872
172446_x_at	T16A1.5	30	30	30	30	30	30	30	30	30	30	30	30	1				1	1	1	1	0	0	0	0		1.10973	0.864417	0.550875	0.448073	0.067	0.506016	0	0		0.191481	3.62902	0.497087	1.21511	0.756023	1.35042	0.225089	1.09957	0.451659	0.658846	4.52193	0.125378	0.780341	0.494898
172447_at	M03D4.3	30	30	30	30	30	30	46.35	30	43.77	30	60.01	120.78	1	0.119027	0.328487	0.206083	1	1.75483	0.749251	0.426965	0	0	0	0		7.622	9.60336	8.28741	10.1473	0.699829	1.07021	2	2		10.3464	3.55557	10.5937	7.46753	11.0962	18.1382	4.5617	9.74282	6.57678	6.85215	8.96261	10.9876	0.354581	0.684487
172448_x_at	C29F9.4	53.81	77.92	42.92	90.28	113.34	30	49.7	84.46	44.98	85.31	85.64	38.87	0.50561	0.930761	0.634527	0.799986	1.33767	1.17126	0.974936	1.11343	0	2	1	0		4.69711	1.54976	10.0142	4.7013	0.303842	2.35566	0	2		5.9561	7.97929	4.80271	5.64043	7.88879	3.67116	8.05336	4.49191	3.28259	3.91998	2.90758	4.53462	0.754721	0.600122
172449_x_at	K06B9.4	710.84	744.16	896.4	748.54	805.82	687.75	1050.27	779.01	868.54	851.84	880.81	952.07	0.613028	0.304559	0.961571	0.0310981	-1.04874	0.995144	0.871593	0.835137	3	3	3	3		117.983	140.612	123.126	141.556	0.854076	1.02354	2	2		86.3865	116.523	93.7014	87.2774	76.8874	90.3669	80.2639	104.113	121.938	99.3508	96.0846	92.999	0.231402	0.840895
172450_x_at	R09A1.4	106.9	187.31	166.23	170.69	115.03	79.96	203.04	126.23	109.83	112.94	173.9	69.82	0.42671	0.85872	0.545691	0.943854	-1.25912	0.812252	1.0486	1.02529	0	0	0	0		14.1499	13.1467	12.0753	10.4308	0.130727	0.824499	0	1		14.438	11.87	12.591	17.0812	12.0209	10.3764	17.9181	10.6658	9.13963	14.6071	12.0622	14.3589	0.932978	0.895974
172451_x_at	W05H7.2	132.19	31.76	54.39	134.68	90.68	30	140.15	34.15	90.01	85.9	105.61	179.67	0.788213	0.74046	0.442681	0.406545	1.16961	1.40434	0.826075	0.687968	0	0	0	0		11.5781	11.2483	8.16335	9.46985	0.0612106	0.772492	0	0		9.69469	14.7288	15.9547	5.87983	7.76619	12.0998	2.21279	3.16029	2.82186	11.4842	9.88603	4.01191	0.140279	0.00517952
172452_x_at	F29D10.2	30	30	30	30	30	30	30	30	30	30	30	30	1				1	1	1	1	0	0	0	0		1.62386	1.54767	1.23031	1.43022	0.139512	0.838881	0	0		6.81063	1.03178	11.3918	1.08452	1.02741	2.47525	2.31229	1.37156	0.932573	2.41898	0.443772	3.35324	0.18291	0.182499
172453_x_at	Y39B6B.M	30	42.53	64.96	30	30	42.9	65.85	47.44	32.16	30	50.41	77.58	0.357333	0.860111	0.816564	0.272292	-1.3361	1.08622	0.945273	0.651307	0	0	0	0		3.57773	0.469009	6.84653	1.07101	0.614888	1.95652	0	0		0.82322	0.45817	0.942821	9.71285	1.19852	3.58615	7.03153	0.624831	0.349035	0.677176	2.25677	2.82716	0.182518	0.428167
172454_x_at	F18E9.6	33.92	30.48	30.12	91.31	38.95	30	79.47	69.09	30	89.86	36.54	71.16	0.316513	0.137352	0.784885	0.641013	1.69548	1.10641	0.529346	0.811197	0	0	0	0		1.35337	17.5043	10.1039	19.3884	0.625693	1.56394	0	0		4.24627	1.4618	16.5178	9.98714	2.24768	4.10446	22.8884	10.251	9.57228	19.5208	12.9552	31.253	0.724081	0.341777
183086_at	T04C4.1	210.26	210.17	163.76	270.26	205.45	103.49	94.67	134.68	122.09	100.94	121.4	121.89	0.97552	0.0163514	0.869086	0.185384	-1.0086	0.979484	1.66228	1.6826	3	2	1	2		28.3504	13.012	18.8559	17.7153	0.784883	0.884163	2	2		16.3261	22.9472	23.3096	24.7347	24.3087	17.0228	13.099	24.0784	22.0719	23.0787	22.7781	30.7131	0.748415	0.798241
172456_x_at	ZC178.1	44.89	30	30	49.97	30	38.57	37.77	30	32.97	64.69	39.58	30	0.58267	0.812319	0.350691	0.681035	1.13012	1.33284	1.0412	0.882848	0	0	0	0		2.08832	1.66416	2.37989	4.28356	0.274103	1.77575	0	0		3.53707	3.45976	0.422733	1.18885	7.36627	4.54993	4.39499	0.615028	5.64164	5.65904	0.242261	3.86171	0.409455	0.586962
172457_x_at	F21E9.1	47.35	79.83	91.85	120.23	91.28	74.03	143.11	129.46	44.16	121.5	94.98	73.03	0.306527	0.388486	0.802676	0.949003	1.30365	0.914059	0.691535	0.986287	0	0	0	0		2.19187	5.23097	5.1425	1.3868	0.870325	0.879622	0	0		1.29009	1.06487	5.39062	11.0788	1.2282	12.8351	2.09833	1.12943	4.44778	2.05959	6.07995	3.36978	0.208961	0.989802
172458_at	B0554.3	30	30	30	30	30	30	30	30	35.79	30	30	30	1	0.373901	0.373901		1	0.939555	0.939555	1	0	0	0	0		0.261525	0.346189	0.375625	2.02424	0.391073	3.94901	0	0		3.3043	0.259309	0.514368	0.448616	1.63334	3.46337	2.11738	3.087	0.476354	0.884928	0.574188	0.609427	0.728118	0.688217
172459_at	C16E9.5	39.95	32.43	30	30	50.08	30	40.92	30	40.16	41.64	30	54.74	0.743974	0.564399	0.55686	0.608512	1.07511	1.13774	0.921678	0.871024	0	0	0	0		3.145	3.05495	4.51926	2.62244	0.669082	1.1519	0	1		3.12047	1.34627	2.87369	1.06725	4.44561	9.95535	9.17735	6.67681	4.28547	2.14061	7.03197	4.94055	0.364247	0.0482329
172460_x_at	F46F5.9	91.81	67.01	66.67	97.28	127.62	75.35	120.52	60.98	117.8	53.15	197.71	118.85	0.222938	0.30876	0.637304	0.629962	1.33149	1.23525	0.753391	0.812123	0	0	1	1		7.47848	7.54118	6.93765	5.62781	0.202169	0.836601	1	0		16.3207	10.0771	15.6705	15.427	12.1033	22.7681	5.95796	10.6629	4.88288	6.10967	7.20967	5.85335	0.501978	0.061542
172461_x_at	K09C4.2	30	30	30	30	30	30	30	30	30	39.4	30	30	1		0.373901	0.373901	1	1.10444	1	0.905433	0	0	0	0		0.82845	0.252296	0.130766	3.00737	0.555738	2.90368	0	0		2.17185	0.528456	0.717228	0.241024	5.09852	4.46946	0.432821	0.248018	2.59672	0.517216	1.56135	0.289564	0.25659	0.961794
172462_x_at	F07C6.4A	411.02	445.82	413.38	419.44	333.06	392.26	389.7	405.71	389.13	412.01	337.47	335.22	0.20777	0.0838859	0.266737	0.606543	-1.1096	0.915714	1.07233	1.05537	3	3	3	3		105.852	108.346	96.5657	91.4095	0.0445485	0.877578	2	2		64.6655	87.6302	101.207	81.8756	76.0656	72.6268	106.261	102.887	78.7624	67.0291	95.4181	86.2498	0.525328	0.450721
172463_x_at	Y17G7B.2C	1453.98	1426.23	1493.37	724.77	964.19	1603.52	1013.42	1557.52	1265.5	1340.22	1624.05	1419.78	0.242498	0.321546	0.364286	0.25719	-1.32836	1.14274	1.14001	0.751013	3	3	3	3		226.627	315.301	284.925	308.011	0.633725	1.09412	2	2		177.184	268.141	290.441	136.339	159.049	158.475	135.987	239.115	205.952	216.248	231.533	249.897	0.0568801	0.325779
172464_x_at	F54D12.4	478.85	436.58	345.06	433.05	289.89	362.03	332.31	402.8	189.23	236.3	305.47	328.7	0.363885	0.205556	0.806664	0.22426	-1.16177	0.941721	1.36366	1.24642	3	3	3	3		21.2889	29.6261	30.9477	27.2857	0.505917	1.14374	2	2		42.5465	28.8173	29.9186	19.1956	13.0463	39.9789	22.4802	39.0146	33.6086	34.2781	34.241	32.8623	0.354663	0.76938
172465_x_at	C12D12.6	100.19	39.33	49.99	30	57.16	56.68	73.44	74.53	74.87	30	30	30	0.504802	0.585732	5.39794e-08	0.116148	-1.31752	0.403877	0.850431	1.59822	0	0	0	0		4.75048	7.37881	7.32142	4.96783	0.967957	1.01319	0	0		3.29224	0.75895	0.874166	2.08856	1.92215	15.505	14.0503	7.44629	9.68983	3.76032	12.4082	6.09489	0.347706	0.0142157
172466_x_at	C40D2.1	30	30	30	30	30	30	30	30	30	30	30	30	1				1	1	1	1	0	0	0	0		1.84633	0.930462	1.53464	1.96101	0.550535	1.25888	0	0		2.67621	2.14978	0.29218	0.789416	0.669282	1.34796	7.50318	3.92904	1.81067	0.66919	0.19117	2.78327	0.363874	0.209259
172467_x_at	C34G6.3	30	41.76	30	55.21	30	44.2	48.52	38.5	33.05	30	47.93	61.74	0.328198	0.365913	0.558316	0.785175	1.2718	1.16324	0.847506	0.926541	0	0	0	0		1.11681	3.4659	0.261075	2.63113	0.662766	0.631113	0	0		3.5103	2.41814	3.20441	4.2323	3.13887	2.21627	1.5172	1.08895	1.26762	1.40403	0.714753	3.45846	0.831502	0.00730915
172468_x_at	K01A2.9	344.97	338.52	390.66	370.37	284.43	354.81	374.59	390.75	504.49	337.08	545.94	365.11	0.527366	0.212748	0.929824	0.323021	-1.06393	0.982911	0.845901	0.808898	3	3	3	3		34.646	47.6512	38.4358	31.1396	0.483462	0.845417	2	2		67.4712	85.3512	68.2901	30.6261	43.0563	32.9652	68.4774	85.1834	63.1836	71.5928	74.9149	165.837	0.00540595	0.879771
188032_at	R07A4.2	124.73	112.81	121.78	91.96	74.65	105.45	238.61	200.59	240.14	198.72	210.05	128.71	0.0388771	0.00135785	0.172849	0.0304285	-1.32077	0.79118	0.528925	0.506177	3	3	3	3		10.9858	7.60969	9.70584	7.14691	0.720681	0.906279	2	2		14.0269	11.0723	15.672	19.5251	16.1967	19.1166	16.9611	14.4043	21.2068	8.38276	12.5149	20.239	0.0514176	0.176146
172470_x_at	F55A4.6	41.38	31.21	38.64	30	56.2	50.57	70.22	47.61	30	30	39.7	30	0.374364	0.367888	0.254897	0.223865	1.22973	0.674423	0.752418	1.37182	0	0	0	0		0.529503	0.410052	1.79334	0.45481	0.432881	2.39278	0	0		1.95656	2.67198	0.432287	11.9201	10.2991	2.42389	10.1322	2.77997	0.463294	4.259	2.77006	2.15405	0.095673	0.406211
172471_x_at	ZC178.2	48.01	43.23	38.5	37.37	30	30	65.24	63.82	47.16	30	30	73.5	0.0428621	0.0733221	0.413487	0.458824	-1.33239	0.757576	0.736239	0.729363	0	0	2	0		1.49012	12.995	0.731643	6.98502	0.656715	0.532732	1	1		1.7292	2.39057	5.85106	2.88252	7.67645	7.67496	1.89545	0.419793	1.60125	3.09008	0.434594	0.416807	0.249465	0.210702
172472_x_at	B0222.6	11140.8	13259.7	11779.6	11307	9540.55	13101.8	13996.4	13650.3	11827.1	12951.9	14242.7	14724.5	0.570394	0.29871	0.394932	0.0831557	-1.06571	1.06195	0.916559	0.809877	3	3	3	3		2252.98	1874.03	1591.98	1827.67	0.25382	0.828602	2	2		3912.13	3879.71	3663.34	4775.09	4066.9	4014.05	4634.37	3438.25	2795.69	4232.11	3273.84	4262.25	0.143943	0.737495
172473_at	F28F5.4	30	30	30	30	34.52	30	30	30	30	30	30	30	0.373901			0.373901	1.05024	1	1	1.05022	0	0	0	0		1.40779	2.58246	1.57025	1.29262	0.448901	0.717467	0	0		1.44876	7.32361	2.64951	2.33123	1.338	1.98496	2.17932	1.39594	5.4227	1.05591	1.15406	2.55349	0.349321	0.729118
172474_x_at	F35C5.10	63.28	154.18	158.09	273.61	208.48	149.06	151.85	132.33	212.58	263.77	146.25	149.1	0.14709	0.361827	0.672347	0.673103	1.68056	1.12553	0.755999	1.12883	0	0	0	0		2.80139	11.258	1.35125	9.02939	0.777949	0.738343	0	0		7.48848	20.2526	13.5157	11.0365	16.1639	22.2324	21.5647	8.35474	5.99409	10.6541	10.411	14.9069	0.608092	0.784413
172475_x_at	B0222.7	1180.57	620.85	1356.69	607.25	980.76	1297.05	1019.93	1596.56	684.89	1287.91	1078.81	981.25	0.775457	0.89705	0.958604	0.519784	-1.09464	1.01411	0.956603	0.861734	3	3	3	3		107.131	111.943	111.504	87.2182	0.497466	0.9071	2	2		190.828	278.925	303.344	248.941	200.058	262.517	213.039	192.254	287.893	124.832	233.037	306.613	0.627178	0.58449
172476_x_at	R07E5.15	281.22	282.05	218.68	273.71	267.08	248.42	360.44	264.54	493.29	322.86	331.38	263.79	0.918846	0.18234	0.392129	0.129747	1.00929	0.820938	0.69925	0.859678	3	1	3	2		20.0733	61.5709	12.5643	50.6499	0.774586	0.774265	1	1		38.5146	26.4029	28.3317	42.5817	43.8106	45.1643	29.5036	28.1882	19.1446	23.9839	15.4705	21.723	0.0290109	0.332927
172477_x_at	K01D12.7	156.26	114.08	172.2	139.83	71.45	83.46	158.8	95.73	97.08	133.96	207.91	136.69	0.145378	0.325697	0.25555	0.128909	-1.50145	1.36105	1.25861	0.615889	1	0	1	1		16.3578	32.471	12.845	31.5228	0.873157	0.90864	2	2		16.1912	22.69	13.7279	26.1214	21.7504	29.3732	12.4172	15.4032	15.1108	19.1213	15.2166	16.2505	0.0769586	0.318992
172478_x_at	ZK250.8	57.27	55.02	44.49	67.85	30	41.87	50.56	35.92	47.67	39.68	42.79	60.23	0.656378	0.274535	0.733527	0.942216	-1.12208	1.06373	1.16869	0.979117	0	0	0	0		3.90384	0.922605	4.31121	5.5656	0.25881	2.0464	0	1		7.01371	4.86154	9.53625	0.922583	4.25295	0.785442	2.84168	1.54518	5.77231	5.95974	7.13735	16.1726	0.0432284	0.111233
172479_x_at	F46F5.8	30	45.26	30	30	30	30	30	30	30	30	30	30	0.373901	0.373901			-1.16956	1	1.16956	1	0	0	0	0		0.530594	0.797758	0.904267	0.70034	0.497504	1.20797	0	0		4.66673	1.5698	1.29338	0.464396	1.33137	3.3914	1.45564	0.488053	0.356525	2.23802	2.03557	0.443226	0.603388	0.199527
172480_x_at	C41D7.1	30	30	30	30	30	30	30	30	30	30	30	30	1				1	1	1	1	0	0	0	0		0.0508158	0.164961	0.121079	0.44793	0.414921	2.63702	0	0		0.183084	0.235057	1.6331	0.655882	3.52253	3.20196	0.0427931	1.80443	2.3462	1.2781	0.472356	0.612333	0.157706	0.444189
172481_x_at	C08F1.4	152.6	85.4	118.89	105.09	97.07	180.44	132.79	149.21	112.57	124.21	144.54	119.36	0.807266	0.600267	0.877462	0.95023	1.07201	0.983628	0.904504	0.985803	3	2	3	3		13.1442	16.7151	24.1265	15.7137	0.388799	1.33426	2	2		16.2568	17.6543	19.8763	18.0894	42.9106	24.5187	16.8666	18.646	27.7018	17.6868	19.9293	20.6616	0.231877	0.422025
172482_x_at	Y53F4A.2	34.24	53.12	35.31	73.91	55.17	30	35.13	64.95	30	30	30	30	0.43844	0.852977	0.287397	0.144524	1.29679	0.691882	0.943035	1.76756	0	0	0	0		1.58585	5.70402	1.40028	10.5601	0.687617	1.64068	1	1		7.15288	6.72384	0.844442	5.38902	18.8314	11.2372	19.5747	10.6676	5.49172	6.8824	2.56165	1.71375	0.190596	0.201605
172483_x_at	F02D10.2	42.22	47.28	30	71.15	57.33	34.39	63.16	30	56.61	82.38	43.28	30	0.290667	0.424727	0.921468	0.905586	1.36293	1.03933	0.79789	1.04632	0	0	0	0		2.00003	2.77111	1.89415	0.667674	0.266762	0.536942	0	0		4.67935	2.96355	1.36334	3.55034	1.86762	12.2739	1.46042	3.9241	10.6166	6.69039	5.16232	0.869274	0.437991	0.466203
172484_x_at	F22D3.5	221.12	356.4	263.21	249.87	397.58	180.44	169.49	195.41	123.35	247.01	216.47	202.39	0.9575	0.0600302	0.0757767	0.455116	-1.01552	1.36379	1.72193	1.24332	3	3	2	2		23.6971	29.2277	25.1764	15.7991	0.386872	0.77422	2	2		19.7743	28.5936	13.8137	16.5131	29.3092	24.2388	17.1499	19.5262	21.2261	13.6875	18.0745	23.1781	0.667869	0.764733
172485_x_at	C07D8.4	30	30	30	41.16	30	30	39.16	36.56	30	30	30	63.72	0.373901	0.126882	0.631296	0.559843	1.124	1.17026	0.851305	0.817653	0	0	0	0		1.06608	1.40317	4.80964	4.82447	0.00221035	3.90163	0	0		1.08856	0.64733	2.04314	7.35646	0.937039	12.1919	13.6381	1.48509	6.1463	0.783288	0.907543	7.55149	0.165342	0.177187
172486_x_at	T23B7.1	220.26	294.26	184.32	161.11	98.55	154.44	339.82	248.99	284.83	250.92	333.36	405.9	0.0667384	0.235553	0.496402	0.0172247	-1.68761	1.1334	0.799918	0.418207	3	3	3	3		12.2253	122.416	10.6201	86.4266	0.805055	0.720777	2	2		36.835	39.8472	52.1316	70.2598	47.2182	65.5443	28.5863	33.254	14.8748	29.8303	21.5624	15.6012	0.0990541	0.0742637
172487_x_at	Y54C5B.1	30	45.26	30	42.14	30	67.1	30	32.48	30	30	69	38.8	0.40036	0.4549	0.270999	0.977623	1.3229	1.49005	1.13819	1.01045	0	0	0	0		5.15909	6.03039	3.24971	4.93574	0.254286	0.731531	1	1		9.25313	7.75105	4.99478	8.00111	9.44202	8.70226	13.3333	6.78329	9.09129	0.633755	5.91782	6.15221	0.352369	0.352824
172488_x_at	F09C11.1	74.93	46.69	33.29	30	57	44.01	30	40.45	33.37	64.78	30.92	47.41	0.612872	0.24954	0.27043	0.763176	-1.18239	1.37844	1.4921	0.91545	1	1	0	0		1.68148	2.9373	1.73085	1.92916	0.529476	0.792419	0	0		2.77744	0.910672	6.84041	1.12595	1.02759	9.44638	5.78401	3.35646	0.97938	6.18754	4.60785	3.95053	0.918876	0.95429
172489_x_at	K08H10.2B	753.5	808.03	843.5	935.02	925.08	814.1	917.25	782.56	817	1030.34	990.71	1236.87	0.127489	0.482112	0.0458808	0.0854102	1.11192	1.29446	0.955587	0.82083	3	3	3	3		157.183	130.99	134.394	160.07	0.87961	1.02183	2	2		147.658	151.243	151.472	157.135	169.239	156.929	188.873	161.395	142.113	136.443	166.785	150.032	0.0612466	0.362112
172490_at	F39F10.4	30	30	30	30	36.64	33.58	30	30	30	30	30	30	0.15048			0.15048	1.11349	1	1	1.11356	0	0	0	0		3.93573	9.50284	5.73301	5.60093	0.741817	0.84339	2	1		12.8043	6.91122	5.31629	9.87079	9.68114	23.965	6.54462	7.20631	8.04634	13.739	8.54886	12.1841	0.305615	0.666068
172491_x_at	F39F10.1	85.45	116.61	71.1	121	33.61	85.03	85.17	46.35	93.84	61.68	56.34	81.9	0.71685	0.466936	0.635306	0.643892	-1.1399	0.887114	1.21211	1.19868	0	0	0	0		9.0873	6.1518	3.59963	7.064	0.419723	0.699754	0	0		5.22912	2.55165	13.0486	14.3582	10.1684	19.0085	13.9448	5.53037	7.31722	6.11018	8.67815	6.78901	0.135309	0.64992
172492_at	C46H11.1	54.59	80.54	120.44	73.39	150.21	92.8	75.14	122.36	70.52	111.47	147.96	99.95	0.535882	0.877758	0.238405	0.626574	1.238	1.34087	0.953548	0.880405	1	1	2	1		7.64931	5.56201	9.99022	9.56948	0.0964896	1.48053	0	1		15.8409	7.0436	15.4155	17.1445	9.86435	33.859	11.1942	5.51797	13.5819	16.4739	12.347	13.3689	0.381594	0.514008
172493_x_at	Y17G7B.2B	1228.65	1497.94	1315.79	1333.39	1221.19	1504.86	1364.62	1420.79	1190.28	1534.72	1511.96	1491.25	0.962752	0.843269	0.0565371	0.128494	1.00422	1.14142	1.01677	0.894558	3	3	3	3		196.44	343.918	256.071	304.366	0.908892	1.03716	2	2		160.685	244.112	252.323	164.359	177.826	185.539	181.408	229.088	175.456	217.543	201.676	213.9	0.222882	0.521907
172494_at	H12I13.3	30	30	30	30	30	30	30	30	30	46.77	30	30	1		0.373901	0.373901	1	1.18633	1	0.842933	0	0	0	0		0.126061	0.144473	0.192417	0.0797301	0.99001	1.00596	0	0		0.0887025	0.249524	0.158611	3.62988	0.149182	6.63655	0.316727	0.287355	0.182564	0.784869	0.19776	0.0627517	0.152619	0.193349
172495_x_at	T06C10.5	46.85	39.95	60.47	59.37	40.33	77.48	45.21	44.42	65.32	74.89	33.67	74.73	0.463203	0.792785	0.570946	0.91251	1.2031	1.1829	0.950436	0.966665	0	0	0	0		4.18039	1.26582	2.7286	3.0002	0.931894	1.05189	0	0		6.57975	1.75893	8.23259	3.72332	0.760314	12.2267	1.00551	4.20719	1.37254	3.63158	1.0609	4.32118	0.991191	0.203096
172496_x_at	M01A10.4	62.39	48.96	45.81	47.02	89.39	52.33	30	56.79	43.77	60.85	52.77	47.75	0.50146	0.392327	0.299578	0.5464	1.20099	1.23598	1.20374	1.16961	0	0	0	0		0.587933	2.26685	4.71116	4.06751	0.0810821	3.07508	0	0		4.20704	7.1225	6.1753	5.95786	8.55187	14.4581	16.1809	1.09748	5.68286	1.66665	6.51666	4.93217	0.223889	0.709548
182974_at	T01C8.3	94.54	70.91	81.63	70.55	63.43	69.66	48.91	60.98	40.16	46.1	93.81	55.02	0.114251	0.0238383	0.398414	0.854186	-1.21325	1.2991	1.64665	1.04468	2	0	1	1		12.3246	12.5447	11.5916	9.11276	0.236186	0.832526	2	2		9.81239	9.04693	12.794	16.8341	16.9534	11.746	4.41703	11.7915	6.65666	11.4423	6.97043	12.7306	0.0882551	0.300245
172498_x_at	Y49E10.26	30	35.75	48.59	30.8	42.14	35.77	67.3	48.19	49.93	35.62	30	34.37	0.783946	0.106777	0.0262156	0.47578	-1.05181	0.604461	0.69121	1.08721	0	0	1	0		4.86768	3.79768	8.11125	7.16399	0.0437011	1.7628	0	2		12.4838	7.59429	4.89911	21.6393	8.32992	23.2787	10.349	5.70194	5.68911	8.2005	4.13298	12.3403	0.145815	0.71065
172499_x_at	F07G11.2	30	30	30	30	30.8	30	30	30	30	32.6	30	30	0.373901		0.373901	0.544341	1.00886	1.02889	1	0.980562	0	0	0	0		0.343758	0.262471	0.488976	2.11926	0.344814	4.3024	0	0		0.122068	0.198771	3.26447	0.345934	4.19247	1.01929	3.61949	0.389995	0.839453	0.323722	0.426426	1.17763	0.697622	0.785316
172500_x_at	T12E12.5	30	30	30	30	40.72	30	30	30	30	30	30	30	0.373901			0.373901	1.11906	1	1	1.11911	0	0	0	0		0.123114	0.0790463	0.0154293	1.0027	0.495806	5.03624	0	0		0.570586	1.99244	0.41765	5.21453	7.4445	11.0444	3.88616	0.0619247	0.196966	0.306962	2.11131	0.364092	0.0175297	0.787925
172501_at	F19B10.3	30	30	30	30	30	30	30	30	30	30	30	30	1				1	1	1	1	0	0	0	0		0.699235	0.442169	1.07957	1.22562	0.0588966	2.01961	0	0		2.35124	3.65251	0.501913	2.6628	0.280589	1.86347	0.901705	2.5779	0.835402	0.0919438	0.367739	2.064	0.648596	0.535062
172502_x_at	F23C8.12	30	30	30	30	30	30	37.68	30	30	41.58	30	30	1	0.373901	0.792882	0.373901	1	1.03993	0.921376	0.886001	0	0	0	0		2.29782	0.506983	0.832643	0.432931	0.489833	0.451216	0	0		2.75075	1.51454	4.4898	1.33993	1.72511	3.72979	4.18266	1.85	0.164674	0.213615	0.501615	2.07059	0.59638	0.588064
172503_x_at	W08E12.3	181.72	122.42	162.42	367.19	171.03	249.3	234.49	156.06	150.69	235.33	248.67	169.9	0.147206	0.482929	0.360665	0.512172	1.68794	1.20815	0.862021	1.20434	1	2	2	3		7.69711	4.09236	9.60633	7.88056	0.290068	1.48326	0	0		14.345	18.7474	23.9687	22.4963	12.9547	13.4247	21.8235	13.5541	14.8942	9.87185	23.5093	33.9307	0.548511	0.581807
172504_x_at	F59E12.4	3913.75	4407.79	4009.37	4470.32	3703.99	5065.34	3717.78	4479.26	3673.95	4286.05	5209.31	3943.93	0.512631	0.638476	0.318797	0.908864	1.0737	1.13211	1.03874	0.985145	3	3	3	3		608.292	654.758	689.615	761.656	0.159302	1.14902	2	2		780.572	645.703	691.619	524.397	646.688	671.618	513.172	753.175	641.569	739.065	700.564	708.092	0.202882	0.430193
172505_x_at	Y40C7B.2	30	30.2	30	30	41.54	53.38	30	30	30	30	30	30	0.161562	0.373901		0.159689	1.38495	1	1.00222	1.388	0	0	0	0		0.348527	0.757567	0.259742	0.442776	0.462856	0.635135	0	0		1.32558	2.66951	2.83228	2.52112	0.410814	4.20515	0.307099	0.222891	0.157381	0.317696	0.27371	0.173232	0.935411	0.0129569
172506_x_at	E03H12.5	210.6	249.58	172.29	121.65	203.54	255.47	250.89	70.5	182.02	123.65	208.2	148.28	0.720023	0.493097	0.900446	0.509637	-1.08921	0.953755	1.25637	1.20938	2	1	2	2		11.9777	17.3322	8.57697	21.7832	0.947961	1.03583	2	1		11.8001	5.47333	12.2675	9.11307	14.0437	19.9739	14.5739	6.0564	8.28621	12.7445	8.57071	4.04481	0.302255	0.953599
172507_x_at	F54A5.3B	30	30	59.5	31.15	39.66	30	30	37.02	30	31.22	30	30	0.577714	0.499654	0.461321	0.357039	-1.18546	0.940219	1.2317	1.10513	0	0	0	0		3.39845	7.65674	1.59244	0.266954	0.175331	0.168192	0	0		0.876841	6.57268	1.05818	5.04721	1.81581	7.92003	1.83063	4.24424	1.34697	1.43691	5.98588	5.9182	0.461284	0.869861
172508_x_at	F07G11.7	39.82	47.78	64.26	82.02	59.3	30	30	38.85	63.95	30	30	50.97	0.717306	0.636891	0.587067	0.292266	1.12816	0.835617	1.14352	1.54384	0	0	0	0		2.20919	3.73307	2.32355	2.07323	0.422358	0.739917	0	0		5.16418	3.87412	3.86314	5.16632	7.25625	0.689558	5.98093	5.79533	3.32326	1.10064	5.67054	0.685679	0.973464	0.487579
172509_at	M01A12.2	46.85	46.19	56.83	91.4	30	84.84	54.48	56.36	32.81	30	56.26	30	0.395662	0.815116	0.473961	0.232642	1.37614	0.809328	1.0433	1.77395	0	1	1	1		4.75664	3.79118	3.60441	4.48609	0.759909	0.946499	0	1		3.89453	5.42211	6.02752	1.95689	13.2347	10.2034	9.02437	2.73493	1.55837	3.64709	5.13324	8.70013	0.38386	0.792564
172510_x_at	Y17G9B.6	174.95	232.61	159.76	119.35	158.85	203.95	123.72	120.23	132.61	199.86	94.62	117.44	0.43826	0.047493	0.73267	0.591903	-1.17664	1.0939	1.50659	1.17049	1	1	0	0		8.72142	3.80588	7.0685	5.57578	0.9839	1.00934	0	1		8.43827	12.3497	11.9286	22.381	14.5632	12.1757	13.8509	7.7421	6.59694	12.0685	9.9635	7.07499	0.175111	0.588699
172511_x_at	Y51H4A.24	451.76	469.58	435.19	475.38	376.81	362.03	491.14	356.7	519.03	420.03	481.68	351.09	0.268382	0.949448	0.577081	0.816326	-1.11721	0.916547	0.992435	0.969205	3	3	3	3		72.6144	61.1469	68.0017	57.5891	0.650531	0.938918	2	2		78.5546	74.6353	90.4291	78.0688	61.7389	103.588	74.6919	70.7183	66.5668	67.3441	64.3815	70.2459	0.995736	0.117239
172512_x_at	R08C7.11	53.03	30	47.26	69.33	106.74	80.65	39.43	30	30	31.29	65.87	30	0.0320661	0.247276	0.489536	0.0555296	1.97022	1.27889	1.31037	2.01887	0	0	0	0		0.442889	2.28181	1.46739	0.653425	0.792295	0.778367	0	0		5.56146	0.613266	2.27037	2.12241	1.4467	3.15169	0.870849	0.509094	1.01706	0.931927	0.911434	0.669531	0.727304	0.239989
172513_at	C54A12.3	30	30	30	30	30	30	30	30.54	30	42.84	30	51.38	1	0.373901	0.145203	0.140275	1	1.37199	0.994036	0.724521	0	0	0	0		0.627759	0.970155	1.12052	2.29884	0.275982	2.13989	0	0		2.49527	3.61332	1.56696	4.88328	0.988041	2.30495	1.415	1.19102	6.91952	0.798584	0.507967	0.554649	0.903139	0.769281
172514_x_at	F46F11.4	790.89	624.4	761.83	818.11	603.82	710.17	750.14	637.91	499.84	818.89	708.28	823.87	0.861006	0.338397	0.131544	0.370817	-1.02111	1.24533	1.1532	0.906875	3	3	3	3		267.028	256.534	225.655	282.881	0.820365	0.971303	2	2		312.683	253.406	300.151	287.627	243.004	252.242	222.287	262.291	210.569	263.415	269.597	215.384	0.286024	0.0753537
185993_at	ZK1248.2	438.27	319.7	542.96	378.85	523.91	687.03	765.92	850.86	829.98	833.6	1050.86	1006.95	0.430505	0.00530746	0.105389	0.0174155	1.22203	1.18173	0.531695	0.549832	3	3	3	3		4.6066	17.0116	6	8.36725	0.623829	0.66459	1	2		95.2558	148.06	138.688	49.6976	32.8354	68.4578	95.0345	82.7121	62.5978	24.5872	62.4933	154.274	0.0161174	0.0660649
172516_x_at	Y39G8B.1B	517.12	491.98	536.48	678.16	485.3	568.51	401.6	592.91	306.05	582.42	583.74	572.03	0.339326	0.392603	0.159036	0.972226	1.12061	1.33649	1.1884	0.996422	3	3	3	3		112.667	156.643	117.522	126.788	0.633965	0.907173	2	2		122.222	115.682	144.28	136.441	168.459	147.297	144.781	130.658	95.914	142.109	121.009	132.008	0.14176	0.841297
172517_x_at	Y39G8B.1A	617.94	543.12	513.28	629.74	469.49	789.65	470.83	646.11	549.18	535.5	520.5	771.49	0.50404	0.965471	0.604407	0.876015	1.12813	1.09685	1.00493	1.03359	3	3	3	3		147.26	156.648	167.069	150.991	0.52659	1.04657	2	2		113.967	147.282	162.341	139.474	145.194	155.119	180.98	143.548	103.082	146.831	132.992	156.556	0.737163	0.962297
172518_x_at	Y73F8A.32	204.96	155.96	110.66	147.96	233.61	110.96	138.6	141.78	151.35	124.99	110.42	121.79	0.88519	0.654291	0.0131946	0.285142	1.04441	0.827369	1.0923	1.37886	0	0	0	1		7.84653	11.0731	8.39248	6.44523	0.391957	0.784252	0	0		9.97408	8.62161	8.06	2.70462	16.6483	6.26525	3.95398	7.7935	6.59867	11.0169	5.41693	8.4586	0.93864	0.0944018
172519_x_at	F52F10.1	44.65	30	30	58.93	40.27	30	30	30	30	30	39.83	30	0.449593	0.373901	0.373901	0.341605	1.23455	1.10922	1.16278	1.2942	0	0	0	0		3.4833	1.97168	5.20244	3.74015	0.239122	1.63935	0	1		2.87151	1.15987	3.52451	10.0956	5.42628	5.28049	0.432489	1.78842	0.273702	2.84737	6.59692	4.55282	0.0632844	0.119187
172520_x_at	Y62F5A.1A	2093.97	1758.03	1911.52	2072.1	1968.11	2176.59	1859.02	1842.74	1836.94	2052.33	1852.91	1754.85	0.256507	0.484243	0.66874	0.155543	1.07865	1.02192	1.04059	1.09836	3	3	3	3		574.78	472.144	503.915	505.883	0.752241	0.964538	2	2		460.194	572.038	599.666	665.451	686.048	587.08	657.241	448.828	571.09	475.392	574.515	439.943	0.121889	0.848373
172521_x_at	Y47H9C.12	68.76	115.8	30	30	54.46	30	57.28	30	30	30	43.68	33.32	0.270434	0.286997	0.748692	0.798932	-1.87462	0.912347	1.82947	1.06972	0	0	0	0		4.32037	10.2292	4.33483	0.774054	0.304615	0.351138	0	0		8.74674	7.59669	4.02903	8.67273	16.1005	11.0167	11.3947	11.2791	1.99679	2.07434	6.47695	5.4257	0.120526	0.696973
172522_x_at	F14D2.10	147.94	130.28	208.32	196.57	123.55	164.31	161.82	166.23	165.64	166.76	80.36	195.07	0.983358	0.924632	0.645148	0.745353	-1.00433	0.895684	0.985517	1.09552	3	3	3	3		46.6742	29.6233	31.6511	47.6654	0.909119	1.03957	2	2		31.0849	39.9785	43.6456	39.5758	29.8016	32.202	41.5496	37.1012	37.7162	40.8553	45.4436	38.5392	0.40892	0.896283
172523_x_at	T24A6.17	247.35	175.39	227.74	214.29	225.94	196.77	187.54	221.48	182.21	236.69	213.55	236.71	0.855191	0.469567	0.0928996	0.220028	-1.02118	1.1619	1.10021	0.927287	3	3	3	3		5.744	11.2575	8.73684	9.84411	0.805202	1.0929	2	2		25.1125	27.2094	15.3034	30.0612	28.6462	24.8138	39.0729	19.7835	32.0508	28.1148	30.0374	22.0143	0.254915	0.312806
172524_x_at	M01B12.1	172.17	230.56	186.14	138.49	118.43	115.33	143.86	165.75	140.73	30	136.44	148.92	0.019233	0.0747814	0.307924	0.647511	-1.58192	0.700271	1.30761	1.1804	0	0	0	0		16.9162	10.0521	12.0653	12.2505	0.736505	0.901644	0	0		12.9847	9.04069	20.7354	24.3004	3.87446	12.4943	12.6942	14.2591	12.5126	18.1373	9.70342	2.35506	0.923766	0.768055
172525_x_at	T19E10.1B	1408.97	1645.08	1484.44	1798.02	1493.89	1575.08	1629.5	1441	1476.21	1602.04	1829.68	1797.54	0.393109	0.977304	0.0681207	0.354569	1.07238	1.15012	0.998192	0.930723	3	3	3	3		227.494	237.845	225.942	228.485	0.413562	0.976548	2	2		159.129	198.622	236.193	200.68	155.368	205.778	237.495	172.392	194.56	182.336	183.34	140.1	0.71607	0.910743
172526_x_at	K01A2.8A	636.3	702.82	553.66	477.38	505.21	661.89	741.33	535.17	830.83	672.13	824.99	577.02	0.31339	0.504295	0.92703	0.195594	-1.15099	0.98425	0.898189	0.792849	3	3	3	3		49.5117	67.964	45.9233	40.1321	0.245734	0.732538	2	2		79.8084	100.799	92.3941	45.5965	64.6891	49.0645	74.7671	97.2121	78.8648	67.9269	75.6105	197.611	0.0110369	0.467522
172527_x_at	C24D10.8	460.89	596.16	370.24	365.82	377.76	386.93	727.41	638.55	610.6	550.3	790.82	694.52	0.207848	0.0698474	0.81372	0.0126404	-1.26252	1.02989	0.722108	0.555359	3	3	3	3		31.4941	167.527	21.6907	143.003	0.867994	0.82752	2	2		55.9015	56.2036	84.8057	75.2941	83.9204	117.154	39.3334	46.2621	19.4593	46.8263	33.4533	16.8875	0.172341	0.0705665
172528_x_at	R01B10.2	56.99	38.78	36.23	66.15	46.47	35.7	30	59.78	43.85	55.93	30.41	53.47	0.648425	0.962306	0.87028	0.825647	1.12355	1.04625	0.987802	1.06087	1	0	0	1		5.50673	4.58412	4.48642	3.74999	0.256797	0.816226	1	0		5.32287	3.31497	3.18517	10.8756	6.35526	12.8659	20.6315	1.55284	5.33776	5.76035	6.98012	3.55442	0.0408953	0.423258
172529_x_at	K08D10.6	120.72	124.79	115.17	146.29	122.72	80.74	102.88	137.77	90.37	114.31	84.58	60.41	0.859972	0.531538	0.319988	0.289373	-1.03126	0.783336	1.0896	1.34882	0	0	1	0		6.73565	6.6283	9.37418	11.0569	0.0524824	1.52882	1	0		7.28602	7.20692	11.7865	24.5668	0.738521	6.37703	1.78523	9.08268	3.37202	6.32293	9.96904	7.75903	0.818423	0.209101
172530_x_at	H27D07.2	30	61.52	36.95	30	76.91	70.13	51.98	39.68	30	54.78	51.06	50.97	0.406862	0.852937	0.144993	0.670078	1.37804	1.28892	1.05598	1.12901	0	0	0	0		3.04701	1.61715	4.7362	5.68668	0.0785597	2.23468	0	1		5.00851	4.93544	2.45383	9.05323	12.2547	0.954707	9.1424	4.2881	4.82901	5.32428	2.85092	4.39862	0.396461	0.326845
173098_at	AV180073	180.45	150.97	149.14	211.46	157.11	245.67	340.64	354.97	207.82	181.1	347.88	290.61	0.183081	0.0423536	0.701069	0.283517	1.27816	0.907198	0.531928	0.749448	3	2	3	3		36.3934	44.6999	22.1405	20.5586	0.0452382	0.526543	2	2		82.0513	36.0395	37.9639	25.8632	15.3569	16.1195	38.8713	66.1563	54.6268	69.6248	38.9247	79.4766	0.0994994	0.947058
172532_x_at	ZC239.13	30	30	41.25	32.36	30	30	45.59	30	38.35	30	36.71	30	0.482457	0.510398	0.317157	0.573878	-1.0962	0.84878	0.888626	0.95502	0	0	0	0		5.40363	2.39941	6.35286	2.70222	0.815942	1.16045	0	0		5.74569	1.05057	0.766779	10.3076	6.05625	11.0779	4.98104	2.65864	6.33997	0.90337	4.68566	3.6041	0.0419576	0.331992
172533_x_at	Y105C5B.3	30	30	30	31.06	30	30	44.83	30	30	30	32.84	30	0.373901	0.373901	0.471605	0.588619	1.01179	0.885624	0.858533	0.980827	0	0	0	0		0.722489	2.28049	0.73953	0.683361	0.417481	0.473826	0	0		1.68991	1.71757	0.463312	1.81922	6.7297	5.56876	9.23142	2.70389	3.53786	1.3195	1.09052	3.47666	0.0905816	0.138242
172534_x_at	T13A10.1	49.74	71	30	30	65.6	30	30.29	46.52	30	30	30	30	0.643369	0.324182	0.362697	0.373901	-1.20023	0.842618	1.41129	1.39556	0	0	0	0		3.67814	5.9167	2.55585	2.32683	0.171284	0.508885	0	0		3.03547	1.06302	0.350756	1.67452	7.19125	7.52819	7.54493	3.30674	1.81976	3.54746	2.16175	3.50638	0.125473	0.221391
172535_s_at	W03F9.2B	645.3	579.97	555.29	568.9	547.25	587.67	550.35	503.62	584.16	671.35	526.67	563.88	0.431658	0.253029	0.449431	0.68869	-1.04504	1.07556	1.08695	0.967036	3	3	3	3		281.521	229.966	221.542	221.625	0.316234	0.866429	2	2		177.571	234.233	232.138	271.185	264.223	281.342	298.488	188.151	213.495	183.475	206.606	156.757	0.039951	0.649372
183775_at	C34G6.6	703.37	942.25	995.7	402.37	646.53	996.42	1247.86	1851.24	1862.46	904.7	1421.28	1052.58	0.364602	0.0252723	0.106902	0.126574	-1.2914	0.680947	0.532357	0.605382	3	3	3	3		47.1143	108.454	35.9039	45.3883	0.354046	0.522548	2	2		130.572	237.065	211.842	116.981	79.7422	102.653	155.726	250.289	158.719	132.702	143.601	375.574	0.0511985	0.917687
172537_x_at	Y45F10B.3	30	103.22	49.5	31.15	65.12	30	66.54	52.62	30	55.29	77.58	37.96	0.489252	0.66973	0.668347	0.412515	-1.44709	1.14528	1.22499	0.739156	0	0	0	0		5.47826	13.5079	2.32131	19.6742	0.889392	1.1585	1	0		8.56346	1.51593	4.26145	10.8764	19.4605	6.00185	17.2622	4.28808	5.49427	15.2448	4.28919	5.8451	0.17372	0.411105
172538_x_at	H05B21.3	30	30	30	30	30	30	30	30	30	30	30	31.15	1		0.373901	0.373901	1	1.01278	1	0.987383	0	0	0	0		2.42309	0.227302	0.159049	1.45203	0.722892	0.607865	0	0		0.441849	1.0805	0.356084	1.00662	5.65798	6.49775	0.614988	0.154474	1.35478	0.0807174	0.103317	3.09605	0.0944185	0.854035
172539_x_at	F49C12.11	650.08	536.88	583.79	557.07	520.07	622.2	561.84	623.87	422.24	573.26	583.43	859.11	0.620145	0.469959	0.287878	0.343553	-1.04202	1.25365	1.10125	0.84301	3	3	3	3		203.432	196.125	184.384	233.639	0.74634	1.04622	2	2		245.578	270.457	271.707	322.525	299.1	279.18	283.425	227.134	222.9	246.357	242.859	205.403	0.0675709	0.443116
172540_x_at	C44E12.3	132.92	134.46	157.21	154.51	245.77	142.9	112.96	193.15	207.71	160.94	89.64	33.56	0.302913	0.384498	0.18	0.153851	1.27929	0.552995	0.82634	1.91166	0	0	0	0		10.772	12.0405	13.2242	8.09995	0.804482	0.934757	1	1		10.3852	15.0354	16.9964	19.8877	17.1659	23.076	21.8383	11.0882	15.8103	10.8982	14.4993	12.0474	0.0856503	0.597376
172541_x_at	K01A2.8B	570.33	674.29	772.56	558.57	610.94	785.89	885.2	804.86	1290.78	807.35	811.22	615.16	0.830568	0.117289	0.20287	0.381363	-1.03159	0.749363	0.676715	0.875397	3	3	3	3		54.4687	61.9887	62.7076	55.5687	0.876903	1.01562	2	2		134.788	154.346	109.692	63.3655	106.075	94.4554	129.073	144.756	118.958	113.262	125.135	275.176	0.0683926	0.899383
172542_at	C47C12.2	30	30	30	37.62	41.73	30	30	30	30	30	30	42.56	0.133743		0.373901	0.697497	1.21505	1.13956	1	1.06621	0	1	0	0		1.29131	2.48865	1.19893	0.0661982	0.266593	0.334694	0	0		0.0715864	0.537702	2.55318	5.56071	8.40296	8.10121	0.177583	0.0739044	1.90498	0.0332057	0.217585	2.63142	0.00592583	0.7459
172543_x_at	F35F10.4	52.12	30	44.39	79.99	30	75.52	50.96	39.54	30	44.93	49.35	38.94	0.317524	0.832425	0.564985	0.343922	1.4664	1.10556	1.04988	1.39251	0	0	0	0		5.70024	4.87409	5.31395	3.74238	0.482641	0.856446	1	2		3.47109	7.93822	7.71657	11.4994	6.81509	6.33955	9.04968	7.8157	9.75699	6.94986	5.0994	4.13305	0.448665	0.184516
172544_x_at	F11G11.6	30	30	30	30	30	30	39.82	37.74	32.32	46.77	30	30	1	0.041377	0.871648	0.373901	1	0.971696	0.819075	0.842933	0	0	0	0		0.971127	0.0862404	0.53047	0.764314	0.819588	1.22454	0	0		0.0237862	0.542108	0.154582	0.529834	0.77099	1.22859	0.498993	1.47031	2.36866	0.234902	1.27899	3.27379	0.0790839	0.0984016
172545_x_at	W08E12.4	31.08	30.75	41.39	32.36	89.02	102.3	142.54	110.81	45.7	38.92	200.63	166.21	0.13831	0.0854324	0.56541	0.32119	2.16694	1.35683	0.34516	0.551262	0	0	0	0		1.56737	1.56393	1.51103	1.99028	0.52083	1.11817	0	0		8.76995	38.0387	6.01472	4.90791	3.45839	10.1909	11.9092	23.9533	8.79738	2.7913	22.7023	75.7268	0.335741	0.820617
188370_s_at	C08B6.4	127.71	103.96	165.09	150.77	131.37	212.82	213.07	314.7	214.24	264.62	312.12	289.55	0.341221	0.0391227	0.318267	0.011696	1.24752	1.16749	0.53471	0.571356	3	3	3	3		5.71464	3.62771	2.56203	11.2212	0.667509	1.47535	1	1		44.3909	56.2282	44.2851	19.8411	15.132	13.5297	20.5004	32.3679	21.9312	5.84498	19.4499	49.2909	0.00185792	0.0127662
180681_at	T22B2.1	76.35	91.03	65.59	97.38	96.07	75.61	48.44	41.79	54.18	123.32	98.39	92.52	0.303593	0.0227231	0.00497286	0.270409	1.15494	2.17596	1.61325	0.856252	3	2	1	1		33.1873	34.4516	32.4441	38.7515	0.635885	1.05258	2	2		38.6403	37.0377	31.9005	37.7245	36.649	16.3502	28.0651	24.468	25.2296	41.8585	36.8823	35.5587	0.481276	0.0125976
172548_at	H39E20.1	30	30	40.45	50.05	30	30	69.31	30	30	73.65	61.63	65.34	0.692975	0.517171	0.154871	0.0162858	1.09559	1.55147	0.776815	0.548549	0	0	0	0		15.0012	15.6432	11.529	17.1378	0.759562	0.935466	0	1		12.2963	12.4226	7.98066	21.4087	7.17741	4.56635	18.0367	10.8973	12.0668	14.7294	10.4743	11.0188	0.979165	0.355257
172549_x_at	W08E12.9	30	46.94	30	30	30	32.8	30	30	30	30	30	30	0.45647	0.373901		0.373901	-1.15238	1	1.18822	1.03111	0	0	0	0		1.92477	0.191001	1.86612	1.48619	0.55809	1.58443	0	0		1.71921	0.207101	3.95625	0.409941	3.3953	6.62309	1.44662	0.234227	0.300013	2.2232	1.9034	4.04758	0.510246	0.324225
175209_at	AV180331	55.01	59.21	60.47	65	55.81	53.29	40.25	30	38.12	48.72	45.33	92.52	0.962418	0.00332434	0.168217	0.803155	-1.0034	1.7216	1.61198	0.933162	2	0	0	0		11.8037	12.4499	10.4094	8.17883	0.134854	0.766409	2	2		12.6893	12.2312	15.4325	7.22277	17.2835	10.9351	10.065	23.0788	9.30106	20.4816	11.2567	15.2162	0.625642	0.886387
172551_at	R10A10.1	30	39.61	48.67	74.57	34.39	39.95	30	52.36	64.11	46.02	62.46	31.93	0.496835	0.454778	0.886957	0.862594	1.25898	0.958626	0.807537	1.06054	0	0	0	1		2.34274	0.267922	3.32335	2.70677	0.254925	2.30981	0	0		0.237425	2.50683	3.41862	10.1929	1.99114	2.75443	1.01063	1.37461	3.89903	3.4974	1.1562	1.46066	0.352325	0.976859
172552_x_at	Y105C5A.5	145.92	200.24	120.03	167.68	115.35	193.92	174.36	114.32	86.85	92.41	115.53	134.51	0.918794	0.43681	0.71911	0.161047	1.02308	0.911911	1.24142	1.39276	3	1	3	3		11.358	8.40711	15.011	7.12054	0.805171	1.11973	2	2		13.3293	17.6785	18.7682	27.3493	23.1085	17.6766	17.716	16.2514	17.8122	14.9055	11.3291	11.2763	0.133299	0.720107
172553_at	T07F12.5	37.78	45.78	38.36	42.78	30	30	30	30	30	84.6	30	45.57	0.269218	0.0144783	0.223202	0.318119	-1.18609	1.77967	1.35467	0.641693	0	0	0	0		5.60338	1.20443	2.24888	2.84899	0.737231	0.748827	0	0		5.46559	4.38678	4.19352	0.183189	11.0703	1.38776	5.53569	2.74783	0.930057	7.27049	1.53734	5.48291	0.899142	0.312986
172554_x_at	C24H10.4	47.51	39.61	30	30	30	30	45.43	30	36.77	30	30	31.31	0.148711	0.820001	0.195612	0.373901	-1.30137	0.813815	1.04385	0.985653	0	0	0	0		0.773969	3.20016	1.62602	1.40267	0.735394	0.762101	0	0		0.689056	1.03263	0.823034	0.804247	8.64123	1.78162	0.474234	2.71757	1.01655	1.71179	0.616798	3.09115	0.305943	0.462469
172555_x_at	K01D12.15	128.17	138.61	90.14	110.43	102.74	145.51	79.57	107.42	104.25	242.39	155.81	208.85	0.97773	0.271027	0.0169149	0.0436077	1.00491	2.08436	1.22552	0.590857	2	1	1	3		14.1006	35.2958	16.9343	37.0366	0.889942	1.09261	2	2		22.493	21.005	25.7042	28.8131	21.247	36.0675	18.4786	21.6643	15.8175	24.4623	12.3035	15.8566	0.278008	0.113622
172556_x_at	R03H10.8	30	30	30	37.45	30	34.93	50.64	30	30	39.88	37.33	30	0.13233	0.373901	0.88607	0.684478	1.1376	0.968999	0.813449	0.954948	0	0	0	0		0.247758	2.58014	0.4293	0.318386	0.466996	0.264397	0	0		0.290084	1.02981	0.978688	1.94305	9.59596	10.415	2.65127	0.445375	0.535223	0.13584	1.01138	3.21314	0.0728349	0.589733
172557_x_at	C06G3.12	49.91	76.05	75.39	64.42	55.89	38.18	43.5	66.12	64.6	70.98	61.32	56.22	0.284338	0.467809	0.604315	0.321592	-1.27043	1.08208	1.15572	0.840707	2	0	2	0		5.6559	10.3801	6.81432	9.606	0.950533	1.02397	2	1		8.22958	6.15863	5.99273	5.21735	15.8079	9.0136	9.31623	7.69843	4.38852	9.42297	7.40705	7.86114	0.368663	0.843579
172558_s_at	C33H5.17	161.96	100.8	100.01	102.32	63.52	127.18	111.83	96.09	100.77	93.17	63.2	124.3	0.447653	0.439933	0.635691	0.879939	-1.23803	0.909229	1.17519	1.044	3	3	3	3		27.9537	33.0755	27.8232	32.2241	0.897718	0.983911	2	2		33.1755	29.2359	23.4695	30.2011	32.2497	26.0407	33.6348	30.1849	28.1287	31.6958	27.4633	25.0938	0.808352	0.566772
172559_at	Y54C5A.1	30	30	30	30	30	30	32.78	30	30	30	30	30	1	0.373901	0.373901		1	0.970037	0.970037	1	0	0	0	0		3.30659	2.10239	1.45474	3.96894	0.996272	1.00272	0	0		1.34939	2.74813	4.30593	7.64881	1.49642	2.1865	3.39075	0.69607	0.346864	2.72082	0.499989	0.34317	0.669861	0.361676
172560_x_at	K06C4.15	194.53	155.13	122.46	90.75	105.94	120.57	115.6	142.8	89.29	107.99	147.58	153.71	0.0838761	0.185039	0.385036	0.140404	-1.48811	1.17714	1.35788	0.775166	0	0	0	0		7.96748	3.12297	5.52773	3.06793	0.691186	0.775051	0	0		9.99213	1.74784	11.6853	0.829269	20.7176	11.4677	2.76973	3.9645	4.93788	5.63323	9.72146	9.87765	0.649356	0.279264
172561_x_at	F52E1.12	30	30	30	30	30	30	30	30	30	30	30	32.26	1		0.373901	0.373901	1	1.02511	1	0.975504	0	0	0	0		0.103306	1.82044	2.06351	2.06308	0.328125	2.14509	0	0		0.441436	4.88217	2.46945	0.391304	0.375567	1.53081	2.21858	0.582058	3.30157	0.123419	1.06923	0.0886773	0.243207	0.727455
172562_x_at	Y11D7A.15	68.18	30	71.1	46.86	42.21	63.77	51.59	70.41	40.69	81	72.64	30	0.729471	0.896354	0.718108	0.580539	-1.10752	1.12877	1.04051	0.832281	0	0	0	0		6.70749	8.97894	3.37727	6.3858	0.256716	0.62239	0	0		5.34841	6.34908	8.75866	12.2291	0.990865	12.3569	7.32747	4.23616	5.39259	10.0674	6.13819	2.08205	0.684308	0.437961
172563_x_at	F20E11.13	141.46	194.91	145.67	121.32	127.72	144.3	190.84	128.02	148.3	75.06	125.23	109.38	0.18475	0.853785	0.0911457	0.162502	-1.22547	0.662878	1.03185	1.27019	0	0	0	1		5.19268	7.68988	16.1222	7.85829	0.327362	1.86146	1	0		3.93894	6.32883	8.06901	10.1589	11.5917	12.5772	14.7473	12.7701	4.69934	4.43481	8.64651	8.20231	0.0184472	0.233332
172564_x_at	F26A10.1	85.45	88	96.2	30	100.53	75.26	108.3	102.99	74.05	30.94	117.49	163.89	0.36571	0.662782	0.834689	0.465683	-1.31037	1.09455	0.945013	0.658908	0	0	0	0		13.3733	13.6962	17.3726	13.4435	0.442234	1.13841	2	2		11.7131	12.1229	8.14141	14.5147	14.1867	6.71503	11.9253	17.9341	18.069	17.6282	17.4494	26.7634	0.707465	0.0899533
172565_x_at	C08E3.13	76.45	97.93	75.77	36.95	87.37	144.02	141.4	159.82	58.66	75.8	51.71	119.26	0.857939	0.316099	0.364144	0.854239	1.07274	0.685701	0.695093	1.08741	0	0	0	0		15.4287	27.7938	13.3655	12.7744	0.30162	0.604776	1	0		26.0775	27.1726	55.8262	29.1822	4.89214	8.70152	22.5904	16.1051	37.5107	10.7643	21.8176	81.1842	0.14724	0.399082
172566_x_at	Y17G9B.2	65.06	51.37	100.96	78.83	55.33	114.73	59.09	120.03	42.95	82.38	86.23	68.31	0.668211	0.95785	0.847256	0.836408	1.14493	1.06687	0.978926	1.05052	2	2	3	3		7.85979	16.6693	5.20811	6.28229	0.279542	0.46844	2	2		19.2177	22.1966	46.9239	15.4073	17.7423	24.298	30.6839	17.6875	13.0719	21.0717	17.7679	41.6875	0.324579	0.430834
172567_x_at	C25E10.6	53.46	116.03	82.7	77.87	59.04	30	104.6	63.15	42.65	126.22	30	30	0.280789	0.616129	0.837734	0.8629	-1.51092	0.885076	1.19862	0.896305	0	0	0	0		1.97899	0.667786	0.352625	2.66533	0.901754	1.14024	0	0		3.9179	0.780734	4.59554	8.28181	10.3336	4.95659	0.68918	3.33503	8.09216	1.52308	5.13258	0.447605	0.0719625	0.722039
180909_at	C32H11.4	66.18	143	103.34	373.02	456.64	362.94	102.7	169.82	135	518.47	482.57	581.67	0.00137894	0.34285	0.000356917	0.0350302	3.8161	3.88376	0.766883	0.753518	0	3	2	3		14.1998	24.8969	66.5923	87.401	0.0390548	3.93877	2	2		25.4823	21.9718	23.9861	76.6043	69.7226	45.6098	37.665	20.1375	29.8258	47.9112	68.3759	46.5748	0.0131634	0.355551
172569_x_at	C24D10.7	300.05	478.59	276.83	359.15	241.86	300.4	527.64	502.92	495.72	416.01	568.62	661.1	0.516045	0.0716379	0.610226	0.0349259	-1.17092	1.07826	0.691531	0.547727	3	3	3	3		33.7974	117.105	21.7101	107.178	0.87067	0.854115	2	2		59.9426	45.2538	63.2415	57.9786	71.0766	106.576	41.6868	56.4075	23.6452	38.2633	35.205	18.4266	0.222807	0.228875
172570_x_at	Y51A2D.14	2986.59	2724.06	2766.36	2552.09	2565.82	3050.84	3395.78	3260.74	2785.02	3040.88	3551.45	3281.51	0.604601	0.187231	0.575642	0.0615274	-1.03774	1.04579	0.897842	0.827312	3	3	3	3		336.402	389.27	334.199	341.439	0.447406	0.931051	2	2		361.81	236.803	313.568	330.446	234.685	254.226	299.347	394.283	381.811	309.918	373.886	412.586	0.54361	0.311626
172571_x_at	H12I19.5A	56.25	51.63	83.22	62.69	72.3	65.46	50.56	50.82	51.65	54.78	65.87	38.94	0.776373	0.267359	0.793658	0.176958	1.04892	1.04287	1.24877	1.25603	2	2	0	1		2.90204	4.21986	3.10537	3.50779	0.747395	0.928568	0	1		4.23271	3.86729	2.03635	7.0408	5.57893	15.6186	8.03947	3.23067	7.12065	6.7364	1.86304	5.20426	0.13281	0.165249
172572_x_at	H12C20.2B	34.78	30	30.8	52.54	32.01	30	30	42.78	30	50.2	47.67	48.27	0.438232	0.622744	0.0288459	0.219621	1.19854	1.42187	0.929947	0.783837	0	1	0	0		3.9327	4.42082	4.70612	3.90058	0.813272	1.03031	0	1		5.78541	0.603585	0.674869	1.13573	4.58881	12.4592	12.5047	4.46517	5.4137	0.376943	4.33796	0.301337	0.380532	0.170722
172573_x_at	Y105C5A.6	277.44	104.59	334.19	180	218.29	255.08	274.21	230.89	214.91	90.52	30	147.47	0.786592	0.986709	0.0169914	0.0331682	-1.09619	0.372203	0.994736	2.43804	2	1	0	1		11.4277	13.4278	14.9985	16.9618	0.126704	1.28584	1	2		11.0347	22.235	13.9312	14.6492	22.1269	17.8907	28.5897	13.6074	11.8854	13.6326	16.7085	20.2098	0.567006	0.733294
172574_x_at	ZC395.11	30	30	31.66	38.97	30	30	30	30	30	30	30	30	0.467838	0.373901		0.373901	1.0798	1	1.01844	1.09967	0	0	0	0		0.243333	1.5644	0.324773	1.609	0.951685	1.06972	0	0		0.15806	0.286946	2.59191	0.302236	0.457901	6.42273	0.638706	1.18297	0.403909	0.0695858	0.205363	0.312635	0.557856	0.759121
172575_x_at	C13A2.10	42.22	30	30	30	30	30	30	30	30	30	30	30	0.373901	0.373901			-1.1358	1	1.13578	1	0	0	0	0		0.479074	0.331232	0.30797	0.208319	0.240905	0.637153	0	0		0.578908	0.122709	0.359141	0.302186	0.817613	0.897684	0.275653	1.16871	0.160002	0.173279	0.888526	1.78973	0.235137	0.627059
172576_x_at	F36H12.5	49.58	66.43	65.95	48.88	47.94	58.75	91.88	78.43	60.19	73.15	34.93	96	0.249134	0.205849	0.68306	0.423252	-1.16962	0.88538	0.789414	0.762299	0	0	0	0		2.63254	8.62798	2.67776	6.68037	0.816562	0.831058	1	0		4.19737	6.22994	8.04328	4.91735	1.62224	3.20454	7.6031	1.26293	1.26606	4.34502	0.86012	7.43822	0.117613	0.308976
172577_x_at	F59E12.5	4398.28	3633.94	4219.65	4538.52	4219.76	4258.37	3901.87	4356.39	3854.97	4005.99	3934.99	4215.1	0.36851	0.877263	0.940778	0.0936869	1.06242	1.00354	1.01145	1.07079	3	3	3	3		650.334	644.167	770.638	771.551	0.000632827	1.19134	2	2		793.333	756.506	695.442	635.973	748.241	777.629	657.74	755.288	741.766	732.483	783.546	706.748	0.619458	0.510328
183561_s_at	F40F12.7	142.05	300.89	261.79	868.81	880.85	827.5	233.99	262.51	248.76	1118.51	1074.79	1069.09	0.000245141	0.794338	1.1712e-06	0.000526983	3.65693	4.37752	0.945616	0.789961	3	3	3	3		34.7034	40.1892	101.415	143.733	0.0574555	3.27333	2	2		48.8958	37.3921	66.1448	65.4358	68.1689	69.1882	62.548	41.1028	46.3948	47.1584	77.924	58.3199	0.117275	0.943532
172579_x_at	F59E12.6	332.82	388.09	387.85	271.13	397.48	349.02	390.9	319.41	396.12	455.89	529.42	436.29	0.50125	0.981107	0.0492149	0.0441751	-1.08956	1.28485	1.00211	0.715834	3	3	3	3		59.9112	68.9283	46.1646	50.0311	0.0796821	0.746632	2	2		66.0704	51.7677	70.1147	59.0137	57.7691	55.681	66.0064	56.6474	48.3014	61.0717	64.8543	55.048	0.412499	0.495153
172580_at	F33D11.8	30	42.53	42.75	85.43	30	30.75	48.83	39.81	30	35.92	30	30	0.613472	0.878559	0.260583	0.415419	1.26816	0.808496	0.971679	1.52398	0	0	0	0		4.27157	5.20786	2.88189	8.75169	0.75176	1.22724	0	0		7.51006	3.95726	7.79914	13.6989	3.38256	11.9809	5.7893	5.4683	7.2465	3.07501	4.69811	5.71514	0.394009	0.859956
172581_s_at	F32D8.11A	58.26	77.43	34.47	87.37	44.42	97.41	89.19	39.61	43.25	53.07	56.12	69.32	0.390509	0.976639	0.903717	0.376479	1.34701	1.03755	0.989015	1.28396	1	2	0	1		22.6829	24.2412	22.1384	24.7683	0.99596	0.999628	2	2		53.9323	30.9848	51.8505	34.2495	29.5285	7.95933	22.7353	24.7654	23.245	22.7366	18.0349	18.5018	0.118027	0.0402075
172582_x_at	Y39A1A.5B	360.38	249.18	342.91	249.97	428.55	407.25	362.18	323.13	373.78	285.87	378.96	464.03	0.538014	0.400024	0.687178	0.859804	1.13996	1.06588	0.899329	0.961829	3	3	3	3		87.0059	83.7889	80.7158	84.7746	0.413439	0.968942	2	2		87.1116	58.3145	69.0581	59.6526	72.5555	58.6011	71.0811	67.2413	59.9897	59.253	68.8246	75.1612	0.453934	0.581837
172583_x_at	F54D10.2	51.14	30	59.95	82.67	59.56	62.54	112.49	115.62	44	53.54	87.79	124.19	0.137989	0.155595	0.946943	0.402584	1.45127	0.975782	0.518504	0.771204	1	1	2	2		12.2223	12.4888	10.7959	14.7033	0.859118	1.0319	2	2		14.0815	14.5822	17.6056	15.7488	17.266	12.2192	15.6336	13.4495	11.4377	9.12234	10.1619	14.7131	0.861582	0.306761
172584_x_at	Y24F12A.4	75.49	49.04	88.76	42.66	58.62	76.49	73.94	38.43	63.47	48.86	36.19	62.79	0.48017	0.471717	0.513641	0.467137	-1.19983	0.840764	1.21298	1.20245	0	0	0	0		13.9484	16.5911	12.345	13.5907	0.255776	0.849255	0	0		20.3928	22.6219	30.5177	25.7038	21.2399	16.5893	5.31589	8.52876	10.2605	14.7401	17.1827	12.0724	0.456186	0.00833062
172585_x_at	Y105C5A.3	187.28	141.56	216.73	237.2	186.56	176.66	184.85	199.92	206.49	144.46	222.05	126.61	0.560103	0.540498	0.336622	0.361908	1.10053	0.834015	0.922724	1.21759	3	3	3	3		13.7576	9.82493	12.8618	10.4046	0.951839	0.986591	2	2		8.97756	12.8599	20.997	25.5246	22.3491	25.5361	19.299	17.158	17.4771	16.0177	14.247	11.462	0.0510099	0.362592
172586_at	C56E10.2	30	30	30	30	30	30	30	30	30	30	30	30	1				1	1	1	1	0	0	0	0		0.215794	0.173063	0.0987069	0.0729425	0.0489316	0.441421	0	0		1.15296	0.373282	2.09854	0.453691	0.54087	1.10314	0.179458	1.82821	0.249329	0.265582	0.310329	1.30263	0.398226	0.568089
172587_x_at	C03A7.14	343.91	187.54	317.35	372.06	390.72	364.45	384.13	487.37	382.89	367.35	484.83	364.72	0.130753	0.0852814	0.823896	0.500132	1.32804	0.970113	0.676664	0.926313	3	3	3	3		16.9234	13.0249	17.1063	14.5751	0.745066	1.05787	0	2		47.7614	107.85	78.4343	78.3769	32.6507	49.1539	44.8491	51.7569	51.8866	19.4667	65.2641	140.899	0.323829	0.17857
172588_x_at	C26F1.10	72.97	106.59	86.35	30	76.39	30	59.7	48.87	30	59.04	65.27	35.32	0.0776484	0.0314394	0.606903	0.688369	-1.94957	1.15198	1.91896	0.854413	0	0	0	0		13.6683	9.48686	11.2801	7.80317	0.532079	0.824148	0	0		9.15548	11.5923	9.25686	1.91371	4.09578	10.2757	2.25764	9.4705	8.51329	3.16753	14.7035	18.147	0.15676	0.246211
172589_x_at	T12B5.11	60.95	82.92	82.59	93.79	85.41	140.53	84.42	133.51	54.11	95.99	133.23	120.68	0.170392	0.564927	0.36784	0.646929	1.41183	1.28621	0.832451	0.913775	3	3	3	2		21.0717	25.533	30.8397	40.9441	0.150243	1.54027	2	2		43.3685	32.2963	28.828	34.3204	21.2827	22.0299	22.9561	42.4037	41.8715	45.861	38.3326	54.9969	0.215485	0.911962
172590_x_at	C17H11.4	107.24	72.75	63.43	48.95	68.71	57	62.54	70.86	31.42	32.67	44.78	76.96	0.189272	0.217822	0.855361	0.663807	-1.39379	0.93684	1.47688	1.13114	0	0	0	0		10.455	8.73257	9.01047	7.37049	0.359311	0.853729	1	0		6.14059	9.14854	13.1648	7.90517	9.90285	12.6659	12.3936	5.5045	11.9266	10.1454	8.58993	10.7526	0.79775	0.886815
172591_x_at	C29F9.12	536.94	529.41	301.09	537.22	228.13	445.16	391.17	531.97	303.98	343.8	356.94	371.81	0.685237	0.670314	0.484231	0.64336	-1.12964	0.874038	1.11435	1.12863	3	3	3	3		57.5613	69.9995	68.9659	73.2836	0.38065	1.11515	2	2		66.2361	70.873	80.6976	69.2551	53.9871	78.3524	51.491	60.6927	63.8841	59.7878	56.0198	52.5928	0.549992	0.0696659
172592_x_at	T20D4.16	30	30	30	30	42.49	30.38	30	30	30	30	30	68.61	0.354617		0.373901	0.559823	1.14299	1.429	1	0.79986	0	0	0	0		0.967796	2.3846	3.86875	0.403613	0.828799	1.27442	0	0		0.944904	9.33011	0.842847	0.666894	2.57111	10.4245	1.04644	0.606554	5.02885	0.868186	0.517622	1.63116	0.846278	0.662662
172593_x_at	F45D11.3	116.31	55.02	77.75	73.91	130.85	117.64	104.69	182.41	100.68	147.25	110.31	208.85	0.380532	0.222686	0.539967	0.225139	1.29432	1.20277	0.642323	0.691237	0	1	2	3		10.9708	10.8916	9.40603	9.49164	0.00154276	0.864392	2	2		10.7257	12.7586	15.9147	25.089	6.4598	16.1239	7.89323	8.12436	11.9477	9.46738	11.6126	8.90376	0.647434	0.129654
172594_x_at	T12B5.10	162.32	230.89	173.52	278.88	304.81	511.3	271.93	213.24	126.61	343.9	432.46	349.66	0.0828833	0.766526	0.0282596	0.902033	1.9321	1.84056	0.926362	0.972443	3	3	3	3		32.1622	15.8038	39.3184	58.3898	0.186292	2.03703	2	2		32.759	22.2501	30.5909	33.3812	29.1962	27.0974	31.0445	19.5639	32.4129	37.2664	27.3927	42.8634	0.731986	0.876323
172595_x_at	F38A5.12	202.05	84.26	64.67	109.01	67.4	97.53	49.93	71.41	117.22	88.71	102.2	100.84	0.596086	0.472287	0.43178	0.674542	-1.2813	1.22296	1.47124	0.938955	1	0	0	2		12.1809	9.16123	14.0343	9.51483	0.72403	1.10341	1	2		15.8691	11.2866	15.3357	16.3656	17.0149	13.4358	14.8323	25.2296	15.2668	13.935	19.1364	11.2607	0.472176	0.310813
172596_x_at	C29F9.11	55.76	46.61	72.46	63.56	52.19	52.6	34.54	72.42	30	56.86	65.27	78.39	0.810502	0.459245	0.226435	0.215139	-1.03849	1.46408	1.2765	0.839567	2	3	1	2		5.10333	4.5869	5.97262	5.28771	0.208673	1.16203	2	2		8.86739	8.10149	7.10633	9.56234	3.27877	11.872	10.0318	7.54005	9.50356	10.8652	6.43924	5.22475	0.939161	0.335129
172597_x_at	F36H12.4	30	30	30	30	30	30	30	30	55.2	67.21	30	30	1	0.373901	0.802494	0.373901	1	1.10425	0.78125	0.707492	0	0	0	0		2.44059	2.16268	0.879529	1.50577	0.083625	0.518175	0	0		2.83527	1.52883	2.14361	2.632	2.70334	2.04316	2.57964	1.24116	1.08878	1.45326	3.45199	0.714253	0.537966	0.428695
177660_at	ZK596.1	262.44	213.97	150.07	149.09	150.32	253.12	337.45	446.07	382.39	341.66	340.02	369.74	0.630528	0.0165444	0.311269	0.00969396	-1.13385	0.901802	0.537331	0.525508	3	3	3	3		43.3084	38.638	31.8128	39.9919	0.394215	0.87624	2	2		44.4881	38.1938	36.3039	40.9723	52.0982	57.2262	38.7408	50.217	46.8018	37.975	44.5717	42.3718	0.125299	0.254536
172599_x_at	F23H11.5	3068.57	3394.21	3255.06	3502.08	3290.77	3132.83	3430.63	3395	3676.77	3500.84	3293.76	3735.05	0.652541	0.11338	0.956144	0.292942	1.02139	1.00259	0.925297	0.942641	3	3	3	3		691.214	695.457	736.652	711.337	0.139479	1.04422	2	2		635.249	745.915	835.289	795.951	800.9	816.976	827.82	747.324	731.39	805.549	709.247	678.381	0.321504	0.668587
172600_x_at	C29F9.10	30	33.92	30	30	30	32.97	42.91	30	36.94	30	30	40.91	0.856241	0.250282	0.597924	0.521255	-1.01018	0.918616	0.854984	0.921316	0	1	0	0		2.17975	5.89777	4.06426	8.47853	0.52005	1.5528	1	1		4.29419	2.99861	1.95644	14.1798	11.2922	1.21497	9.60941	7.06097	6.43581	7.01689	4.48365	8.67936	0.218664	0.0174708
172601_x_at	C16C4.14	30	30	33.56	30	30	30	30	30	30	37.19	30	56.56	0.373901	0.373901	0.229059	0.229059	-1.03952	1.375	1.03956	0.727273	0	0	0	0		3.35208	3.05774	2.40184	1.33797	0.136721	0.583449	1	0		0.505509	4.00147	2.53032	7.38802	11.77	6.66807	4.87016	2.84647	4.14909	3.50627	3.95662	3.95698	0.0295077	0.242197
172602_x_at	VB0393L.2	3780.57	3175.48	3623.83	3612.95	3822.14	3292.78	3177.98	3603.82	3741.99	3672.04	3868.27	3835.84	0.845821	0.943605	0.190127	0.261627	1.01399	1.08099	1.00533	0.943014	3	3	3	3		884.242	785.998	863.012	802.806	0.97288	0.997353	2	2		799.024	668.331	885.003	619.041	462.441	651.199	628.476	746.401	803.742	783.665	1054.6	733.578	0.0738291	0.516201
172603_x_at	Y87G2A.12	93.17	135.11	69.85	33.63	114.71	82.97	109.77	93.02	90.46	117.83	89.82	93.27	0.503684	0.939175	0.822845	0.408993	-1.28881	1.02616	1.01664	0.768676	0	0	0	0		6.03816	7.18643	3.49092	5.29341	0.173337	0.664242	0	0		3.30846	7.38979	5.63294	4.69696	8.29445	7.41188	16.3402	1.70313	11.466	0.697119	7.9834	4.5345	0.444747	0.380675
172604_x_at	Y73C8C.3	146.8	112.01	101.34	133.41	110.49	93.82	94.87	76.46	115.62	35.86	87.87	84.55	0.697474	0.242005	0.265253	0.101367	-1.06639	0.725841	1.2551	1.62147	1	0	2	1		15.6525	20.1135	18.5072	23.0705	0.45859	1.16249	2	2		19.9375	16.8237	23.6014	19.9402	19.1101	24.0974	27.0125	16.7354	17.9199	15.4328	14.9155	16.6291	0.728531	0.914172
172605_x_at	Y105C5A.4	154.43	135.98	146.16	110.94	106.05	141.05	136.58	156.46	180.7	104.42	130.87	95.9	0.097969	0.420894	0.0453413	0.58728	-1.21936	0.699097	0.921539	1.08107	3	2	3	2		12.5782	12.1543	12.1881	11.9133	0.337984	0.974485	2	2		14.0306	12.8925	11.2673	28.5922	23.9636	33.8254	28.7194	11.0012	18.7429	14.2344	9.48195	13.5649	0.00558676	0.262861
172606_x_at	Y59E9AL.6	79.26	197.75	65.59	67.48	55.73	31.3	117.19	90.2	117.41	161.97	130.05	123.77	0.221133	0.896735	0.11119	0.00543055	-2.21731	1.28014	1.0548	0.371606	0	0	0	1		4.84188	38.4187	1.75299	25.2852	0.730579	0.625007	0	0		7.59794	5.72683	17.8028	21.4886	7.72941	17.6755	12.5733	7.91287	3.83748	8.9959	4.04461	3.27973	0.398003	0.642352
172607_x_at	Y54G11A.8	624.24	637.35	620.58	424.05	513.19	706.64	543.61	732.07	571.14	566.4	601.16	763.76	0.395668	0.851423	0.755847	0.405873	-1.14495	1.04575	1.01914	0.851169	3	3	3	3		175.611	174.015	186.17	172.249	0.594469	1.02515	2	2		144.787	124.321	123.614	182.684	89.6436	126.343	111.769	158.077	161.922	146.654	127.342	86.4816	0.946823	0.499426
172608_x_at	Y106G6G.5	30	30	30	55.07	30	30	32.24	30	41.69	30	30	30	0.373901	0.264625	0.264625	0.373901	1.27856	0.865967	0.865967	1.27856	0	0	0	0		0.105873	3.77246	1.7334	1.24637	0.830701	0.768314	0	0		0.197682	0.841255	5.31713	0.804901	1.30886	0.420961	3.15206	3.00018	0.813164	0.786761	2.09047	0.676883	0.478292	0.914577
172609_x_at	ZK1127.7	1357.23	1521.96	1354.07	1306.13	1320.94	1275.81	1392.9	1402.69	1430.97	1426.62	1360.58	1306.55	0.125582	0.97042	0.292441	0.162145	-1.08465	0.968577	1.00159	0.953375	3	3	3	3		327.299	333.128	308.522	311.774	0.0265645	0.939234	2	2		168.41	206.702	234.979	219.327	273.685	271.351	268.003	227.858	227.269	217.167	220.202	185.355	0.121257	0.184597
172610_x_at	ZC239.14	30	30	30	34.65	30.8	92.59	30	30	30	53.07	71.84	40.98	0.31985		0.0479407	0.910693	1.75604	1.84322	1	0.952679	0	0	0	1		1.23107	0.860097	3.0162	4.11002	0.0488026	3.40777	0	0		1.30863	1.80972	1.20774	2.88443	3.64247	3.34872	2.46263	1.28412	2.51145	1.77194	3.34652	6.21756	0.00304723	0.219071
172611_x_at	Y24F12A.3	99.67	105.22	77.35	124.5	44.28	129.52	55.08	91.84	61.88	102.23	111.73	139.49	0.862049	0.158536	0.0386066	0.570582	1.0569	1.69277	1.35172	0.843967	0	0	0	0		26.9214	26.5021	20.8124	21.949	0.0126649	0.800423	1	1		20.8352	50.6857	23.3676	50.6696	62.1171	32.2417	37.2327	23.8556	23.2916	28.7438	26.4237	23.6068	0.265599	0.757344
172612_x_at	F55C12.2	30	34.79	30	30	30	30	30	30	30	30	30	35.16	0.373901	0.373901	0.373901	0.373901	-1.05325	1.05733	1.05322	0.945776	0	0	0	0		1.20557	2.88908	0.957779	1.55799	0.470213	0.614403	0	0		2.28043	0.491531	4.04589	7.46348	0.973442	2.15943	9.56025	3.98243	0.589295	1.11739	1.18696	1.66853	0.604509	0.434435
172613_x_at	Y62E10A.12	1344.05	1249.29	1280.28	1270.73	1591.94	1328.8	1234.8	1383.76	1341.07	1340.22	1211.06	1384.87	0.360468	0.612987	0.914403	0.48864	1.08206	0.99407	0.978278	1.06487	3	3	3	3		308.136	288.496	314.8	336.369	0.202479	1.09141	2	2		365.89	363.951	337.746	309.075	323.175	269.173	311.035	319.122	291.671	344.048	320.008	320.107	0.0404642	0.0163411
172614_x_at	C36A4.4	2674.26	2516.63	2495.15	2644.15	2542.14	2451.5	2669.91	2337.26	2339.56	2399.24	2256.79	2397.24	0.849133	0.413622	0.461223	0.0557289	-1.00632	0.960056	1.04619	1.08287	3	3	3	3		705.019	573.976	566.005	603.215	0.504917	0.914171	2	2		462.929	482.827	449.427	580.318	401.337	464.698	412.847	467.006	484.696	480.249	431.828	416.696	0.76492	0.68866
172615_x_at	H31G24.4	6471.19	5806.77	6460.36	6286.49	5780.42	5910.84	5818.21	6126.22	5531	5405.41	5712.82	5835.52	0.396084	0.205745	0.46252	0.160527	-1.04231	0.970148	1.07227	1.0604	3	3	3	3		1569.43	1277.41	1882.75	1251.24	0.719849	1.10087	2	2		1673.21	1530.72	1473.76	1450.28	1466.38	1438.86	1396.83	1683.59	1944.19	1731.53	1519.89	1710.89	0.147218	0.531002
172616_x_at	Y116A8C.41	43.02	30	45.34	30	36.8	45.72	30	53.47	30	30	56.12	77.58	0.782582	0.867482	0.349731	0.304337	-1.05197	1.44267	1.0431	0.687355	0	0	0	1		12.0568	14.9268	10.6501	16.8031	0.951147	1.0174	2	2		6.7156	14.8502	11.1692	13.7679	15.5468	11.7025	28.4125	10.5755	13.4109	16.151	11.4599	21.4908	0.348322	0.336943
172617_x_at	H06I04.3A	479.34	468.78	505.82	511.15	426.01	513.63	413.84	496.04	437.68	477.48	424.86	568.13	0.974469	0.256162	0.445338	0.903478	-1.00218	1.09121	1.07894	0.986617	3	3	3	3		70.3692	81.2757	82.2031	77.2564	0.581036	1.05153	2	2		58.9139	65.1048	55.305	60.6215	55.151	44.2832	80.1721	68.8078	59.2158	61.2273	72.8994	54.6095	0.314565	0.224161
172618_x_at	K06C4.2	551.31	756.09	568.56	526.01	452.28	518.59	604.08	331.87	444.38	461.64	408.41	523.16	0.143785	0.182798	0.962425	0.442665	-1.25323	1.00933	1.35907	1.07441	3	3	3	3		191.11	226.119	147.293	215.372	0.549928	0.869223	2	2		199.609	192.6	216.36	206.561	124.74	154.352	108.883	174.618	155.545	158.024	130.55	194.56	0.175695	0.0528687
172619_x_at	C33F10.10	30	30	30	30	30	30	30	30	30	30	30	30	1				1	1	1	1	0	0	0	0		1.82761	2.03943	1.40293	2.11683	0.686822	0.910194	0	0		1.17179	0.587732	1.91231	3.67722	2.08297	3.59402	3.83487	0.730542	0.502446	0.862188	1.49167	0.380705	0.0424271	0.704302
189248_at	T27A8.2	248.48	223.07	231.22	174.01	50.91	157.94	142.35	161.11	133.37	164.04	164.56	200.71	0.0535551	0.00132613	0.102866	0.294458	-1.8356	1.21171	1.6088	0.723319	3	0	0	1		53.9741	58.7268	45.914	56.7103	0.482966	0.910589	2	2		47.0994	53.6786	40.8837	35.2084	36.7296	30.5929	51.4635	46.4468	45.8843	51.4629	53.2709	40.3617	0.0342209	0.870682
172621_x_at	Y46G5A.22A	143.1	32.6	30	52.69	34.59	30	41.67	101.43	44.81	79.9	64.78	104.97	0.480332	0.894616	0.415524	0.0316393	-1.75407	1.32856	1.09467	0.469778	0	0	0	0		3.38303	4.30109	3.76615	2.18259	0.443163	0.77416	0	0		5.86401	1.93574	1.96663	3.64029	7.89394	6.71205	15.1213	1.68676	1.37011	4.93358	1.5374	1.26163	0.195134	0.584127
172622_x_at	Y116F11A.5	58.06	75.68	63.33	52.03	30	30	54.63	72.97	41.03	58.88	34.65	30	0.0346483	0.422713	0.307839	0.757221	-1.75914	0.732551	1.16865	0.906905	3	0	1	0		10.561	7.93601	8.41797	11.139	0.805533	1.05731	2	2		18.9865	9.97956	12.2427	14.1929	9.52446	12.9366	16.045	16.1995	17.5641	13.2185	10.6589	13.5612	0.644068	0.355757
172623_at	Y105C5A.10	30	30	30	40.49	40.65	36.25	50.88	30	43.92	36.22	45.02	30	0.00317501	0.131778	0.580555	0.678209	1.30433	0.891346	0.721154	1.05529	0	0	0	2		2.13294	1.14157	1.47196	1.99016	0.882235	1.05729	0	0		0.463425	1.1768	2.38873	4.20362	7.3208	8.00677	0.488034	0.0633118	3.48416	3.32293	0.0661065	1.53229	0.0163951	0.998651
172624_x_at	Y38E10A.12	185.96	70.61	137.84	89.82	46.05	42.9	30	118.19	111.8	97.37	78.92	64.87	0.121889	0.364883	0.844042	0.308218	-2.20633	0.927574	1.51702	0.741292	0	0	0	0		10.3533	4.1496	13.5891	10.0637	0.328287	1.6309	0	0		9.82518	12.0449	5.68883	25.4619	12.5214	15.9389	12.2088	7.86255	10.9192	14.4763	12.2039	14.0626	0.110265	0.640069
172625_x_at	B0464.3	1375.85	1368.91	1152.54	1211.55	1470.73	1120.78	1253.87	1253.9	1239.32	1410.23	1218.27	1546.07	0.81812	0.532956	0.208842	0.431022	-1.02478	1.11408	1.04009	0.911006	3	3	3	3		182.77	162.085	226.447	203.454	0.110716	1.24661	2	2		210.007	207.535	222.736	220.709	198.943	209.429	206.678	217.687	237.962	251.389	245.638	195.538	0.659398	0.514954
177650_at	W04G3.8	571.14	570.33	666.7	604.47	611.95	785.65	884.77	1320.27	1158.01	954.77	1069.51	1006.95	0.391109	0.0167428	0.44708	0.00719895	1.10724	0.901334	0.537658	0.660481	3	2	3	3		19.7551	42.9689	20.2705	25.1109	0.540645	0.723509	1	1		87.5098	139.015	109.799	61.2114	54.2884	72.5817	125.704	140.598	92.4761	60.4629	76.3499	240.043	0.0355258	0.734835
172627_x_at	Y105C5A.13	83.7	57.82	84.57	44.91	108.96	63.32	93.07	144.42	43.7	96.57	84.76	92.09	0.894304	0.577996	0.933766	0.38751	-1.04097	0.972367	0.804047	0.794346	2	0	1	1		10.2969	29.9811	10.1579	14.2806	0.513455	0.606747	2	2		25.6233	32.1307	37.7335	21.5972	21.9844	16.6404	16.682	12.0648	35.7504	11.2295	24.0331	89.9632	0.039366	0.268688
172628_x_at	Y38E10A.16	50.73	100.58	112.33	30	117.58	76.31	46.44	105.59	120.24	79.63	104.84	64.43	0.696232	0.926806	0.774812	0.780017	-1.17756	0.914166	0.968304	0.899518	0	1	1	0		7.68804	6.21685	7.84089	5.08371	0.783459	0.929501	0	1		10.9293	21.4981	8.93417	11.5315	2.06137	7.86064	8.0339	6.43319	16.6657	9.27982	8.77524	16.5991	0.236916	0.535005
172629_x_at	Y59E9AR.7	4395.71	5407.41	3898.55	4024.29	3940.73	4792.04	6243.28	5641.19	5395.25	5499.03	6217.22	6307.45	0.57756	0.0796681	0.527675	0.0092266	-1.07404	1.04306	0.792934	0.707794	3	3	3	3		191.124	1368.24	129.732	1173.57	0.885666	0.835788	2	2		433.636	398.697	663.99	778.83	852.01	1011.71	308.287	363.825	170.913	418.877	242.525	145.505	0.0240264	0.0974526
172630_x_at	C35D10.11	536.12	759.33	458.94	472.68	584.75	349.39	761.31	624.93	878.09	723.35	793.48	676.42	0.362554	0.216799	0.783603	0.0260762	-1.24706	0.968609	0.774794	0.641432	3	3	3	3		14.3447	119.618	12.8594	94.4019	0.859613	0.800678	2	2		55.1261	34.2921	54.828	56.9189	59.8539	74.0664	29.1614	47.4812	24.647	41.6585	30.2231	21.9525	0.148569	0.218278
172631_x_at	Y25C1A.7A	802.08	1048.12	1262.05	1117.13	1075.18	938.64	1236.93	1078.52	1212.27	1112.02	1261.48	1135.9	0.967411	0.383764	0.932369	0.150598	1.00601	0.994807	0.882227	0.892161	3	3	3	3		254.368	276.305	294.564	256.184	0.694268	1.03783	2	2		181.084	190.061	197.116	171.348	194.02	176.732	189.035	210.896	207.473	195.323	242.715	210.343	0.35084	0.187744
172632_x_at	Y38E10A.11	53.98	62.09	30	64.51	112.92	84.74	63.34	37.93	55.54	80.45	88.45	37.4	0.0854354	0.784093	0.400292	0.428782	1.79474	1.3156	0.931509	1.27082	1	1	0	0		5.05607	4.44788	3.21547	5.8986	0.900293	0.958977	1	1		10.2516	9.64063	8.85626	11.5783	11.87	14.3104	3.4512	4.95206	1.49803	4.63426	4.14164	7.64577	0.0347583	0.00432457
181096_at	F54D8.1	1771.77	1955.25	3224.58	1811.02	2635.49	2931.23	3864.5	4952.45	4087.51	3675.92	4521.64	4991.58	0.814381	0.0245656	0.860961	0.0191806	1.0613	1.02206	0.538697	0.55938	3	3	3	3		121.639	239.931	107.305	152.038	0.503767	0.717268	2	2		689.521	951.563	1089.8	427.851	303.855	381.586	891.587	957.78	602.659	386.101	572.633	1605.01	0.0117839	0.592877
172634_x_at	F36H12.13	30	30	30	30	30	30	30	30	30	30	30	30	1				1	1	1	1	0	0	0	0		0.126018	0.17328	0.151275	2.03553	0.422107	7.30642	0	0		0.408652	0.287831	0.306782	0.847295	0.456307	1.04257	0.518495	0.829646	0.759907	0.141591	3.31205	0.226824	0.064133	0.0221671
172635_x_at	Y38E10A.15	162.92	209.76	199.24	138.18	95.8	148.4	155.23	206.93	189.34	89.95	88.69	109.62	0.0422284	0.759628	0.00617258	0.146954	-1.4957	0.522684	1.03703	1.32651	2	1	3	0		9.87718	9.9584	15.136	11.0082	0.266087	1.31805	2	2		22.1411	17.4764	20.4288	29.8674	16.7297	24.7802	52.6086	48.9521	59.3929	63.8314	59.2083	140.035	0.404877	0.00055226
172636_at	F35F10.14	30	51.81	36.13	39.86	60.03	34	59.78	30	44.98	57.89	33.59	46.62	0.630178	0.630267	0.924929	0.900666	1.13527	1.02478	0.875186	0.969515	1	0	1	1		4.60796	4.15345	2.12921	1.9658	0.0105436	0.467391	0	0		6.62381	4.11367	6.85809	4.17598	2.12804	1.12384	5.15696	5.49185	5.65113	3.8057	5.38611	5.40229	0.0542083	0.652999
172637_x_at	F56B3.11A	1411.08	1631.38	1411.01	1721.59	1587.78	1771.87	1502.45	1468.79	1567.07	1652.4	1842.37	1739.75	0.0846428	0.738149	0.0200794	0.546555	1.14096	1.15341	0.981306	0.970717	3	3	3	3		379.673	352.218	316.788	347.656	0.244136	0.907845	2	2		354.757	392.619	473.924	418.7	380.558	402.042	296.087	336.658	320.304	325.105	344.418	300.343	0.86522	0.0734249
172638_x_at	Y76B12C.5	256.04	182.82	157.65	164.82	237.1	184.43	197.88	165.85	159.6	185.42	150.68	142.05	0.930648	0.485839	0.444774	0.227527	-1.01733	0.913668	1.13984	1.22629	3	3	2	2		11.2283	13.2199	13.0161	7.57618	0.574148	0.842281	2	2		12.2092	8.24351	11.711	17.8566	15.0168	19.0714	17.021	14.6954	11.4514	14.8467	9.27362	9.96198	0.0189792	0.146656
172639_at	Y113G7B.20	30	30	34.93	30	30	30	30	30	30	30	30	30	0.373901	0.373901			-1.05479	1	1.05478	1	0	0	0	0		2.11733	0.523282	0.5518	0.841833	0.521987	0.527769	0	0		0.613244	0.868612	0.940179	0.943758	0.677241	1.47379	1.20766	0.606056	0.981775	3.25363	2.63534	0.353189	0.427604	0.570275
172640_x_at	C30G12.5	259.43	260.67	221.44	239.82	241.54	273.33	254.6	270.65	281.13	174.57	289.51	185.51	0.807775	0.223289	0.235129	0.411119	1.01775	0.805563	0.919591	1.16179	0	0	0	1		28.3507	14.6736	21.0217	24.4062	0.88024	1.05587	1	1		44.6757	27.2348	27.8555	45.0874	47.5619	36.1077	39.9906	26.1238	34.0172	26.8673	22.7119	38.5225	0.222065	0.986912
172641_x_at	K06C4.11	1635.79	1491.97	1492.84	1424.3	1650.91	1747.54	1715.14	1730.21	1625.16	1432.11	1845.29	1442.15	0.563229	0.0608597	0.450317	0.846334	1.04375	0.930784	0.911269	1.02187	3	3	3	3		333.744	320.399	314.736	297.049	0.196069	0.935248	2	2		333.317	324.736	349.692	293.434	380.826	386.875	376.365	315.88	312.501	344.795	370.463	338.486	0.597374	0.965944
172642_s_at	F23F12.2	205.46	241.45	198.56	90.66	218.04	143.93	301.26	228.88	241.17	151.2	47.84	286.28	0.176874	0.182185	0.259226	0.896037	-1.42606	0.629215	0.836849	0.932642	0	0	0	0		57.4953	69.8654	85.8908	77.9433	0.13126	1.28638	2	2		112.597	75.2525	83.9081	99.6628	64.1439	65.8724	48.2351	84.8777	95.0392	85.2238	108.326	78.3397	0.434315	0.468078
172643_s_at	Y55F3AM.3B	74.69	90.52	79.06	41.23	64.44	68.81	75.95	66.46	63.14	79.9	70.15	88.81	0.0759742	0.101168	0.168587	0.101124	-1.39996	1.16205	1.18837	0.73047	1	0	1	2		23.4827	18.3214	25.2571	18.5642	0.833582	1.04826	2	2		10.7659	21.741	19.9931	28.0282	14.4877	15.5499	18.1803	24.1586	22.7257	28.9483	18.2103	18.2688	0.753763	0.33806
172644_at	T19C3.3	42.32	30	30	36.35	91.48	35.62	124.05	30	43.77	30	30	80.85	0.342779	0.342887	0.604956	0.778947	1.59738	0.712011	0.517238	1.16045	0	0	0	0		4.59314	1.9672	0.984738	3.74221	0.677705	0.720533	0	0		0.76364	10.0483	5.09671	1.59899	3.23325	8.98812	26.2269	0.941657	3.52105	0.220461	1.72787	5.1909	0.851852	0.591936
172645_x_at	C28F5.3	30	30	30	30	30	38.5	30	30	30	30	42.47	55.1	0.373901		0.158987	0.280926	1.09445	1.41744	1	0.772125	0	0	0	0		3.97744	0.701078	0.286674	2.49813	0.679152	0.595231	0	0		0.37461	2.17597	0.572443	1.24216	6.16244	10.1111	4.41733	0.646963	0.789421	3.0083	0.595483	1.76069	0.141958	0.539731
172646_x_at	F52C9.6	82.77	49.81	108.52	39.31	98.15	30	136.29	102.99	55.74	79.44	145.39	130.13	0.419002	0.567596	0.550846	0.0990225	-1.43973	1.20317	0.817233	0.471771	0	0	0	0		8.7523	4.55576	6.55829	7.45766	0.884155	1.05319	0	0		7.06578	12.0906	13.0954	4.03159	8.22215	19.1612	6.99067	4.76854	10.0997	4.19349	11.4868	5.08214	0.957162	0.225942
172647_x_at	K06C4.13	2788.77	2654.77	2569.84	2528.68	2385.46	2770.24	2899.75	2698.67	2216.34	2616.65	2755.67	2632.87	0.443483	0.770993	0.774902	0.425162	-1.04281	1.02437	1.02542	0.959925	3	3	3	3		593.888	625.398	618.458	594.466	0.887151	0.994783	2	2		570.651	788.266	966.598	958.286	801.347	727.333	647.986	764.26	742.684	920.856	777.963	787.978	0.706866	0.660123
172648_at	F54F2.6	47.68	49.13	30	30	52.12	30	30	30	30	39.54	30	30	0.636894	0.116733	0.373901	0.629104	-1.13098	1.106	1.409	1.12638	0	0	0	0		5.5904	6.66867	6.6068	2.35028	0.530507	0.730649	0	0		4.21965	8.37759	10.8757	11.5838	3.41001	13.2998	1.93041	2.47821	3.6234	3.77801	2.1539	3.84542	0.679775	0.0621121
172649_x_at	F55G1.10	1798.23	1504.01	1561.52	1056.07	1163.25	1535.47	1484.9	1552.85	1372.15	1200.18	1320.97	1206.79	0.0965732	0.220605	0.0257956	0.955422	-1.29534	0.845357	1.10292	1.0072	3	3	3	3		401.541	433.762	398.346	425.912	0.81887	0.986778	2	2		377.966	395.779	413.731	337.165	275.894	277.174	321.598	351.862	352.192	381.563	322.671	420.853	0.0120133	0.0203526
183028_s_at	Y22F5A.5	2247.45	2557.61	2792.62	9025.94	8564.86	9187.34	3605.65	2752.85	3015.5	9499.71	8853.38	9767.81	1.26784e-05	0.117419	7.24063e-05	0.245668	3.52452	2.99988	0.810506	0.95225	3	3	3	3		369.032	395.027	1799.57	1943.44	0.00239982	4.89884	2	2		396.7	439.961	490.618	1670.15	1438.48	1609.65	579.282	605.856	677.253	2011.01	2087.23	834.07	0.000109997	0.0110736
172651_x_at	C03C10.5	30	41.16	30	30	66.48	30	45.66	66.04	42.73	33.78	45.72	55.02	0.543172	0.0968837	0.526044	0.853659	1.25032	0.871074	0.655054	0.940232	0	0	2	1		0.169514	1.68977	0.227988	1.49525	0.95145	0.926826	0	0		7.32641	3.64949	10.1945	2.04121	0.746949	1.66694	8.1234	10.7212	9.18062	2.60063	7.08892	12.1908	0.0448904	0.325146
172652_x_at	C02B8.7	30	30	30	30	30	48	30	30	30	30	30	30	0.373901			0.373901	1.2	1	1	1.2	0	0	0	0		2.20636	4.15334	1.23275	1.22116	0.182684	0.385854	0	0		2.10995	2.04937	1.91488	1.99195	2.19971	1.32323	5.38881	6.39881	4.68712	4.93134	0.950827	1.95264	0.528762	0.00227372
172653_at	C28H8.2	30	30	31.66	30	37.9	30	35	30	46.19	47.06	30	30	0.482666	0.248008	0.862071	0.651595	1.06811	0.962856	0.824355	0.914441	1	0	0	0		1.73411	2.57625	2.86335	0.273427	0.708521	0.72773	1	1		2.3217	3.59463	0.327285	1.11361	5.82197	4.09246	1.09207	2.76039	2.99685	4.22914	0.22245	3.48399	0.394124	0.866181
172654_x_at	Y71F9B.13A	970.33	1028.33	972.02	537.31	772.72	952.45	717.44	886.38	1295.83	883.86	898.9	745.05	0.124416	0.897616	0.525791	0.533011	-1.31301	0.871764	1.0245	0.895036	3	2	3	3		155.23	138.355	150.856	127.473	0.649628	0.948036	2	2		197.29	186.834	201.978	161.668	151.067	169.443	149.292	203.44	170.53	184.024	214.409	225.33	0.00760032	0.270015
189870_at	Y49G5A.1	114.34	97.72	73.61	105.39	116.97	80.04	151.09	175.86	202.13	99.25	133.58	133.39	0.746285	0.012701	0.0435621	0.249014	1.05854	0.692183	0.539937	0.825733	2	1	3	3		6.76129	6.34035	4.63964	3.93132	0.0315186	0.65419	0	0		3.82269	4.83711	6.73952	5.80674	9.5758	2.28022	7.68691	0.537169	0.812535	3.86609	0.997047	7.18672	0.756637	0.442346
172656_x_at	Y71F9B.13B	682.64	587.75	675.77	469.98	673.21	596.25	676.31	596.87	688.55	667.79	673.58	579.48	0.359632	0.907488	0.761141	0.415299	-1.11885	0.979161	0.992063	0.905557	3	3	3	3		110.536	76.8096	111.225	76.6367	0.992441	1.00276	2	2		132.325	131.256	125.411	104.234	95.0902	102.093	99.4909	132.485	110.675	111.959	197.578	139.819	0.00112781	0.194541
172657_x_at	C03B8.2	200.55	141.88	210.58	131.72	154.74	181.46	135.81	162.1	172.88	152.72	198.72	160.01	0.333314	0.318738	0.493958	0.513385	-1.18185	1.08637	1.17464	0.914889	3	3	3	3		51.5546	45.5377	49.6892	40.2098	0.587348	0.925913	2	2		36.3862	33.3856	39.645	60.973	40.6102	49.9476	36.046	42.3488	39.9743	41.4794	37.7845	32.0274	0.0847603	0.31142
172658_x_at	C03B8.1	86.53	57.71	70.22	57.69	70.32	51.37	100.44	51	60.54	86.89	73.88	119.97	0.308555	0.964156	0.324769	0.0846166	-1.19562	1.32437	1.0117	0.638954	1	1	0	1		7.02946	9.78166	5.31086	7.17501	0.322916	0.742716	0	0		4.78393	1.32809	14.5725	11.0068	12.0632	7.88088	4.66417	3.08646	8.00578	5.31727	5.20197	3.98235	0.456973	0.717111
172659_x_at	T23F2.5	1520.7	1379.72	1326.27	1320.61	1209.95	1693.33	1440.63	1135.91	1161.51	1348.85	1369.28	1286.02	0.99555	0.224653	0.428368	0.647363	-1.00066	1.07119	1.13072	1.05488	3	3	3	3		339.473	430.787	410.612	409.159	0.642047	1.06428	2	2		468.98	509.835	472.049	532.299	660.265	562.084	582.587	460.754	461.185	485.584	351.482	579.206	0.0682079	0.696239
172660_s_at	Y38E10A.24	838.37	867.29	840.02	756.73	759.63	877.74	874.65	840.62	670.9	786.02	920.99	1082.15	0.284797	0.450902	0.274937	0.235589	-1.06331	1.16889	1.06685	0.858359	3	3	3	3		250.057	236.129	222.301	231.008	0.183283	0.932379	2	2		291.383	278.604	259.267	269.07	260.988	294.021	303.28	265.52	220.924	291.215	232.686	274.349	0.90544	0.633469
172661_x_at	F17E9.12	517.32	398.65	448.75	452.17	357.78	339.2	301.64	396.54	371.78	377.18	355.87	315.48	0.216815	0.0924338	0.842451	0.442331	-1.1876	0.979971	1.27549	1.09596	3	3	3	3		96.1491	110.366	82.8446	103.192	0.496103	0.900838	2	2		95.8611	100.885	123.848	90.9821	110.02	92.0561	100.346	89.021	79.8805	74.1165	93.5066	77.5011	0.435337	0.176868
172662_x_at	Y57G11C.21	30	61.36	30.89	44.76	39.6	30	41.6	48.53	45.46	75.14	31.08	48.45	0.825553	0.693752	0.649545	0.376671	-1.06906	1.14072	0.901615	0.739381	0	0	0	0		0.78233	0.363899	2.59118	2.75112	0.0112057	4.66076	0	0		0.829874	0.568276	3.18925	5.89155	2.39621	6.74584	2.94771	0.818328	0.456692	1.68413	5.65472	1.94965	0.0908339	0.920186
172663_x_at	Y57G11C.20	57.17	34.18	53.86	30	82.02	47.46	33.39	48.53	65.32	70.98	30	64.78	0.792145	0.956596	0.714865	0.921312	1.09824	1.12578	0.986213	0.962114	2	2	1	1		3.90043	4.17759	4.76006	2.70222	0.794777	0.923775	1	2		3.38498	5.79611	10.0557	10.0641	2.1596	7.12671	5.26755	4.56282	4.75107	6.08243	7.01727	8.4658	0.990602	0.47314
172664_x_at	Y57G11C.18	30	30	30	30	35.67	30	60.42	31.5	48.83	30	30	30	0.373901	0.114388	0.114388	0.373901	1.06301	0.639432	0.639432	1.063	0	0	0	0		0.464988	0.265657	0.312126	0.394887	0.922808	0.967656	0	0		0.866479	0.232785	0.822299	0.465642	5.2156	2.06952	1.91482	1.105	1.57998	3.47228	3.29184	1.68871	0.240238	0.045579
172665_s_at	Y75D11A.1	49.83	34.79	30	40.63	46.05	32.28	44.3	41.09	57.47	71.54	33.75	40.23	0.850399	0.293852	0.947684	0.512628	1.03784	1.01862	0.802324	0.817482	0	0	3	1		0.421665	1.7228	4.29953	2.05331	0.246426	2.96244	0	1		3.76427	1.95914	3.45521	7.34606	4.71621	1.05872	8.10839	1.45386	3.54856	2.79219	1.31512	3.62026	0.528518	0.555883
172666_x_at	W01B11.4C	101.02	84.47	86.98	157.06	79.17	61.24	89.59	111.83	135.29	78.89	94.71	85.73	0.794006	0.2051	0.138504	0.69128	1.09176	0.770188	0.809213	1.14707	0	0	0	0		3.15105	2.26817	5.92807	7.63728	0.0514999	2.50319	0	0		6.60581	13.4029	14.6573	19.1783	23.1214	14.0591	14.363	12.643	11.4051	6.19756	12.1327	11.4525	0.116787	0.661427
172667_x_at	W01B11.4B	41.63	51.81	56.09	35.48	119.28	40.43	83.88	30	30.16	167.05	64.59	77.88	0.609212	0.925718	0.208559	0.416452	1.3054	2.14885	1.03811	0.630622	0	0	0	0		12.3086	6.49972	8.26163	4.66591	0.480062	0.687331	1	0		13.8216	10.9964	17.0953	16.3097	15.0498	19.6653	19.0941	14.1509	12.2204	12.1174	11.2675	5.86427	0.246035	0.683748
172668_x_at	Y39A3CL.3	1953.74	1883.62	2141.67	2021.85	2017.76	1949.26	2481.31	1678.41	2295.21	2277.2	2078.33	2582.57	0.969472	0.566967	0.600348	0.100157	1.00165	1.07485	0.926273	0.863186	3	3	3	3		474.787	413.805	480.938	439.06	0.712478	1.03534	2	2		485.576	361.705	339.46	323.329	337.316	323.312	321.353	339.875	350.747	386.153	358.401	360.209	0.213144	0.276369
172669_x_at	K07F5.9	661.75	769.54	515.22	497.83	515.51	580.64	765.72	754.52	729.01	454.9	642	457.02	0.205843	0.246998	0.0211797	0.851601	-1.22117	0.690861	0.865404	1.02578	3	3	3	3		43.5139	121.014	33.8264	89.5112	0.708087	0.749644	2	2		56.4387	48.8862	55.1161	68.6722	55.473	84.858	61.0704	53.3578	38.4696	56.1516	47.3199	41.0074	0.140042	0.738662
172670_x_at	F26A3.3	744.02	765.05	716.87	630.35	691.88	715.16	759.77	618.88	762.69	614.62	646.77	800.72	0.0952073	0.599098	0.74087	0.901874	-1.09254	0.963	1.03951	0.988012	3	3	3	3		235.874	213.805	198.007	207.567	0.208126	0.90192	2	2		173.288	166.848	142.038	118.804	87.9581	62.2567	113.654	146.134	164.863	158.931	170.135	136.245	0.0198536	0.340461
172671_x_at	K03A1.6	408.94	338.27	432.16	333.12	303.29	317.61	425.38	403.13	355.69	380.15	371.08	327.12	0.0636605	0.965438	0.250498	0.0886378	-1.23621	0.910615	0.995921	0.884703	3	3	3	3		139.667	142.78	112.674	122.989	0.0491687	0.834362	2	2		134.503	118.128	139.217	123.01	106.486	100.291	106.012	120.774	124.885	130.527	139.322	159.584	0.0905884	0.193707
172672_x_at	Y73B6BL.L	126.68	77.92	89.39	31.85	89.11	52.25	63.79	65.62	30	30.52	55.89	54.15	0.145359	0.0747368	0.68058	0.590776	-1.69737	0.881751	1.84424	1.23229	0	0	0	0		2.24524	3.69454	5.55008	7.43347	0.0974713	2.18586	0	0		2.2631	1.37904	8.02421	2.38107	1.21645	2.79214	8.60315	1.96588	10.3171	3.27371	0.778319	1.01086	0.456546	0.403158
172673_x_at	F59D8.F	14890.8	15517.7	15289.3	14864.3	14021.3	13713.2	15011	15439.8	14668.1	12884.3	13910.7	11735	0.0569569	0.540475	0.0301187	0.131275	-1.07275	0.853968	1.01283	1.1056	3	3	3	3		2881.55	2263.1	2624.29	2116.81	0.664042	0.921558	2	2		1332.5	2925.54	3024.48	3429.8	2565.36	2678.13	3059.29	3134.57	3112.39	2726	3385.86	2038.12	0.490729	0.286292
174569_at	C56094	53.64	56.82	81.34	91.03	144.29	76.85	109.03	122.17	123.98	66.6	125.68	115.04	0.146593	0.00540046	0.443502	0.955817	1.62758	0.865251	0.540008	1.01578	1	2	3	1		26.4947	41.5991	36.8783	37.5964	0.714075	1.09371	2	2		40.2338	27.8457	19.9738	31.0257	18.4644	22.8737	22.0212	52.2161	35.6598	46.116	35.0683	47.2733	0.493646	0.527489
172675_x_at	C01B10.5	575.84	1576.84	1247.38	1571.97	1384.29	1425.44	1756.04	2111.7	2196.87	1804.64	2273.92	1909.54	0.336686	0.0518366	0.902795	0.0249973	1.28871	0.987384	0.56064	0.731735	3	3	3	3		65.57	95.6037	60.789	48.1896	0.250202	0.676156	2	2		356.668	460.774	514.151	216.618	128.592	219.578	281.496	361.443	241.159	130.795	235.684	1134.66	0.0097037	0.0624475
172676_x_at	M03A1.4	30	30	30	30	30	30	30	30	35	30	30	30	1	0.373901	0.373901		1	0.947368	0.947368	1	0	0	0	0		6.90073	2.07493	1.21909	0.46174	0.273915	0.187265	0	0		1.26858	3.67347	15.4811	6.41408	8.11119	1.52822	6.52924	2.80396	1.85519	0.388235	0.627069	5.27992	0.777341	0.5415
172677_x_at	M03A1.5	30	30	30	30	44.99	38.92	30	30	30	30	30	30	0.141093			0.141093	1.26563	1	1	1.26567	0	0	0	0		0.0800459	0.92474	1.9611	0.170131	0.626813	2.12108	0	0		0.192139	0.640504	0.864048	0.488788	0.574834	0.870437	0.131042	0.163216	2.08475	2.08463	1.02423	1.81407	0.746982	0.75326
172678_at	F13B9.7	49.25	92.15	132.36	100.6	52.69	36.14	176.9	85.9	111.26	104.72	125.57	54.05	0.413219	0.408063	0.434188	0.332404	-1.44519	0.760145	0.731861	0.666209	1	1	1	2		1.50421	4.10503	1.04116	0.992294	0.303	0.362519	0	0		1.21609	0.916372	5.35009	6.33601	8.455	14.7064	1.76321	6.45039	3.00544	4.85483	5.58608	5.74363	0.0641124	0.567755
174044_at	C71503	209.01	289.7	440.42	311.78	385.87	417.07	505.4	591.59	623.37	418.73	734.66	295.17	0.476873	0.0270921	0.540395	0.454634	1.18697	0.84201	0.545892	0.769537	3	3	3	3		0.99542	7.7918	4.58816	6.4055	0.783491	1.2511	0	0		34.7733	66.6343	41.2737	11.7599	7.7322	11.4095	19.9518	46.6767	34.3956	11.8326	25.3621	107.75	0.0191008	0.325988
172680_x_at	F56C9.4	156.84	124.89	82.49	205.45	144.56	112.15	142.63	87.47	144.86	135.91	89.1	68.11	0.401399	0.906312	0.376675	0.171865	1.26888	0.781737	0.971357	1.57669	3	3	3	3		18.6311	15.1833	23.1987	21.7519	0.0966637	1.32933	2	2		22.9757	23.1552	41.2997	25.9664	37.6869	42.704	23.6646	24.7592	30.4384	29.2838	27.318	28.3221	0.466344	0.679911
172681_x_at	ZC581.5	46.93	47.78	30	62.95	57.25	91.97	51.74	37.84	65.87	49.99	57.95	31.62	0.0753624	0.361288	0.661928	0.142445	1.70131	0.897781	0.802252	1.52028	0	2	0	1		6.84731	4.58989	7.72106	5.72138	0.57451	1.17533	0	0		3.82238	4.80783	15.6122	10.5834	7.76959	11.3381	0.573634	2.90633	7.20214	5.08781	5.37981	4.02293	0.667951	0.347089
191978_at	F02G3.1	98.83	145.54	122.18	109.42	108.14	176.66	237.61	216.68	210.36	131.88	224.78	199.25	0.743898	0.00326516	0.278163	0.206409	1.07544	0.836395	0.551493	0.709144	3	3	3	3		12.8648	17.2605	8.48927	9.9492	0.127675	0.612059	2	2		17.1609	18.6151	31.9937	22.103	18.048	19.1103	19.4489	31.7676	19.0833	21.8133	22.8481	42.8135	0.591874	0.89994
172683_x_at	F22D6.13	51.14	133.5	89.39	142.93	67.16	181.56	80.51	98.99	49.8	65.3	155.7	91.23	0.394889	0.619986	0.415515	0.571643	1.42931	1.36167	1.19507	1.25436	2	2	2	3		26.3995	25.1983	23.5889	25.1467	0.282929	0.944529	2	2		38.4079	24.9246	38.125	44.6451	31.7258	27.9371	25.8976	26.4988	33.2711	28.5388	22.3718	31.2797	0.894634	0.355056
172684_x_at	F23F12.7	30	30	30	30	30	40.5	30	30	45.54	30	30	35.08	0.373901	0.373901	0.557118	0.666338	1.1167	0.900891	0.852757	1.057	0	0	0	0		0.470712	0.84764	0.648484	1.30988	0.488995	1.48547	0	0		0.120744	0.172846	0.981112	0.303295	0.946987	0.943301	0.599322	1.52249	2.60156	0.27871	0.31779	2.14987	0.432363	0.14791
181132_s_at	F49F1.7	280.67	309.92	162.31	895.87	961.9	744.18	312.78	324.63	582.46	1255.55	897.31	1171.51	0.00143383	0.190564	0.00732713	0.128369	3.45592	2.72518	0.617197	0.78269	0	3	0	3		16.516	14.8592	91.2444	73.3095	0.0178034	5.2447	0	2		13.5207	15.8074	10.3904	56.4841	60.7614	67.1415	13.1582	9.35044	20.6175	33.4285	40.1338	16.6015	0.000155763	0.771951
172686_x_at	F12A10.7	30	59.63	30	35.7	64.91	66.13	30	38.99	75.9	30	47.14	30	0.325302	0.64952	0.453219	0.158313	1.39385	0.739458	0.825661	1.55628	0	1	0	0		1.05936	3.77025	5.10787	4.86474	0.199396	2.06489	0	0		4.61956	1.25624	6.2748	4.0104	0.842983	2.80876	10.7053	4.22127	5.27118	1.69665	4.14436	5.48934	0.438665	0.342591
172687_x_at	F09C12.7	442.79	638.84	369.43	538.94	413.71	386.63	783.36	650.59	642.54	540.3	871.56	873.11	0.709448	0.087213	0.592752	0.0586573	-1.08346	1.1004	0.698804	0.586126	3	3	3	3		17.1783	180.303	13.518	138.729	0.846307	0.770945	2	2		51.2081	35.5902	60.2958	57.2286	56.0255	84.9933	38.0992	53.0873	22.2643	46.8687	22.7388	25.3519	0.22513	0.383049
172688_x_at	F21H12.2	35.54	30	36.44	40.96	30	48.36	39.49	37.29	30	53.15	30	31.69	0.367964	0.671649	0.753398	0.878441	1.17003	1.07548	0.955048	1.03901	0	0	0	0		5.58166	0.907988	0.804124	0.386936	0.37603	0.183532	0	0		0.576569	0.57741	3.39352	9.14273	0.60046	2.96866	1.06148	4.70674	0.578394	2.06122	1.13885	1.93574	0.372691	0.727798
172689_x_at	ZC410.6	631.01	418.91	570.63	416.82	550.44	523.66	585.73	780.14	480.22	432.5	446.39	715.85	0.596065	0.525228	0.546569	0.748763	-1.08694	0.863847	0.877828	0.934898	3	2	2	2		112.504	162.03	129.163	207.246	0.572293	1.22538	2	2		87.0834	148.688	131.288	183.789	121.441	129.034	228.444	121.816	166.211	140.784	191.962	205.721	0.451324	0.238201
172690_x_at	F12A10.6	60.78	30	72.17	94.85	66.14	128.07	112.49	74.23	121.12	49.5	31.92	76.66	0.127113	0.0651025	0.0619047	0.119716	1.77397	0.513514	0.529333	1.82857	0	0	0	0		9.28895	6.13986	8.30449	4.64887	0.658967	0.839557	0	0		11.1042	14.0195	3.97409	7.31646	20.6766	7.86445	12.0781	8.83195	10.9308	7.06472	15.1306	3.86407	0.691921	0.784815
172691_x_at	T28D9.11	30	30	30	30	30	30	30	30	30	30	30	30	1				1	1	1	1	0	0	0	0		0.446808	2.58723	0.423702	0.380747	0.407023	0.265141	0	0		2.45339	0.750784	3.62283	0.463039	2.44763	1.7301	0.554965	0.281639	0.560049	0.583978	0.593632	0.306828	0.512792	0.0971344
172692_x_at	C50F4.6	330.57	246.15	271.95	211.22	253.31	251.85	252.61	210.85	264.36	213.26	251.78	320.12	0.197113	0.247693	0.616097	0.538827	-1.18465	1.07878	1.16604	0.9124	3	3	3	3		106.311	126.674	95.3753	100.373	0.217721	0.840173	2	2		182.209	127.48	167.304	114.039	102.455	121.558	112.335	129.619	121.453	160.961	146.767	165.829	0.0549933	0.0909603
172693_at	F22D6.7	30	30	30	30	30	30	72.98	36.29	30	101.93	30	49.51	1	0.287627	0.6083	0.228842	1	1.30279	0.646227	0.496032	0	0	0	0		7.65581	7.61884	11.2993	7.18873	0.516235	1.21037	1	1		7.23527	5.01178	5.79244	7.79669	1.35263	2.98407	11.0081	2.61383	7.39643	8.60671	0.601418	10.4432	0.389385	0.713321
172694_x_at	T22C1.2	60.95	48.87	64.87	84	53.3	75.08	51.82	73.62	74.65	47.86	92.24	94.44	0.290006	0.39366	0.534141	0.697899	1.21578	1.17217	0.873057	0.905517	1	1	2	2		15.6635	14.3656	14.8079	8.83041	0.405789	0.78718	2	2		18.9503	16.8157	20.8299	16.6757	14.7982	25.3358	18.6666	15.3039	9.49729	9.48403	16.1975	16.3109	0.984481	0.208125
172695_x_at	ZC477.1	107.01	88.7	85.5	30	54.32	98.67	129.73	121.1	174.66	118.52	162.8	124.09	0.197215	0.0548763	0.772828	0.0387126	-1.53672	0.952807	0.660909	0.45137	0	0	0	0		6.86929	22.483	4.74223	21.9293	0.918636	0.908669	0	0		14.3158	12.6864	13.1434	15.8927	8.44958	20.0812	18.3342	6.60519	7.85029	9.27024	5.80613	2.45913	0.699406	0.549
172696_x_at	C04F6.1	20081.9	22461.9	20893.2	21931.5	22697.5	21460.8	21109.6	20581.6	24136	20242.5	23084.2	21913	0.32353	0.575693	0.894063	0.768593	1.04182	0.991075	0.96369	1.01303	3	3	3	3		5234.24	4214.84	4266.34	4429.22	0.541349	0.920253	2	2		5306.28	6492.86	8634.09	8292.41	8622.07	8118.09	8484.84	5343.08	5869.77	5866.8	6084.21	6100.12	0.194546	0.867189
172697_x_at	K10B3.7	11587.5	11606.8	11170.3	10993.9	11297.6	12521.1	11707.6	12217.8	11705.9	11812.9	12791.7	10606.4	0.774824	0.129933	0.840965	0.873992	1.01304	0.988203	0.964448	0.988687	3	3	3	3		2244.76	1847.81	1839.16	1920.39	0.497515	0.918627	2	2		2158.89	2264.25	2529.49	2595.1	2678.02	2580.48	2678.11	2443.13	2370.37	2476.76	2489.08	2535.52	0.0584196	0.280631
172698_x_at	C53B4.5	22306.9	22153.1	20529.8	21443.9	22874.9	23325.6	22139.1	21734	24894	22170.3	21578.8	21776.9	0.332385	0.332842	0.344092	0.299772	1.04085	0.952867	0.945072	1.03233	3	3	3	3		5097.12	3738.25	3987.69	4072.79	0.626665	0.912297	2	2		5041.23	6841.93	9121.43	9122.45	9646.04	9279.43	9820.16	5639.5	5923.34	6212.59	6374.8	6542.7	0.119927	0.947274
172699_x_at	ZK1127.8	2431.59	2417.18	2517.47	2030.04	2284.09	2309.1	2333.92	2533.29	2442.59	2006.5	2233.67	2227.44	0.058716	0.78847	0.0409277	0.678678	-1.11218	0.884786	1.00772	1.02406	3	3	3	3		501.943	371.22	463.887	383.876	0.883613	0.970911	2	2		241.952	308.276	287.865	290.62	260.648	290.262	301.8	294.841	298.203	291.322	319.569	249.711	0.960934	0.391624
172700_x_at	T11F9.9	3844.8	3129.17	2887.91	2985.61	3695.51	3688.28	3993.48	3860.24	4100.16	3866.91	4467.7	3735.3	0.67243	0.0777337	0.8777	0.157021	1.05146	1.00971	0.824994	0.859112	3	3	3	3		622.446	505.482	470.539	467.547	0.246157	0.83169	2	2		812.338	1483.86	1171.52	998.871	1412.03	1025.54	1001.7	763.35	957.738	575.744	1020.06	1084.56	0.966816	0.297245
172701_x_at	C29F4.1	8274.61	8569.77	7006.1	7456.75	7976.41	11715.7	9198.93	11059.3	7871.82	9253.46	10356.9	8316.23	0.483324	0.242627	0.953647	0.868173	1.13829	0.992767	0.847865	0.972151	3	3	3	3		1747.93	1430.09	1322.06	1288.02	0.217602	0.821292	2	2		1867.12	2723.39	3128.96	2855.86	2151.7	2396.18	1836.87	1853.18	2398.63	1721.46	2360.46	2791.67	0.81677	0.260611
172702_x_at	F55G1.3	1090.27	948.67	1115.42	1035.09	946.84	1025.15	1091.49	1008.43	1053.78	870.26	1021.91	718.29	0.451648	0.997115	0.117104	0.224004	-1.04898	0.827745	1.00021	1.15193	3	3	3	3		254.373	310.225	254.482	277.699	0.645622	0.942584	2	2		270.343	327.473	295.403	206.942	135.373	166.85	146.806	222.076	246.659	193.268	228.173	246.779	0.00845607	0.0541205
172703_x_at	F57B1.4	12995	14371.5	11934.5	12093.4	12154.3	11270.4	13588.7	11944.8	12929.6	13289	12307.7	15065.1	0.172805	0.759491	0.478151	0.115657	-1.10651	1.05716	1.02178	0.873501	3	3	3	3		2890.47	2173.94	2305.01	2090.91	0.465699	0.868002	2	2		2716.45	3468.68	4025.15	4517.84	3658.09	3954.02	4218.4	3293.58	2907.93	3278.86	3487.15	3270.61	0.232681	0.903836
172704_x_at	T28H11.6	480.03	577.33	481.71	409.93	472.6	558.07	260.74	373.28	761.56	736.32	759.95	354.9	0.573667	0.773147	0.491175	0.37778	-1.06836	1.32645	1.10282	0.778211	1	1	3	3		27.7452	316.54	13.7329	262.053	0.873845	0.801039	1	1		72.8405	57.5806	55.8576	91.1952	53.4531	82.0325	23.4388	52.1611	21.7053	53.8139	36.0373	27.4766	0.344738	0.0578649
190776_at	F45E4.1	107.01	61.03	42.5	200.14	225.85	265.79	76.64	73.77	73.68	132.19	189.46	145.22	0.00406056	0.82558	0.00957502	0.0438159	3.28569	2.0834	0.939533	1.48174	1	3	1	3		5.65793	4.01148	18.1855	20.6105	0.00997606	4.01224	1	2		7.78302	5.60724	14.5856	16.1185	18.5347	24.2407	9.80825	6.91765	10.9044	20.4169	19.1524	12.7588	0.046569	0.970762
178767_at	C10C5.2	30	30	38.57	80.55	94.26	144.58	57.48	30	30	101.63	110.08	177.08	0.0200962	0.547101	0.0240643	0.494346	3.24025	3.30941	0.839036	0.821497	0	3	0	3		3.81465	2.90244	14.0497	11.5204	0.0197403	3.80673	0	2		5.70898	0.475775	5.15397	7.10625	8.6204	1.544	7.92128	5.47777	4.32265	7.57238	9.52689	29.0719	0.50709	0.340837
172707_x_at	T24H7.5A	30	30	30	30	80.55	30.75	30	53.56	30	30	33.5	30	0.364418	0.373901	0.447085	0.395782	1.56997	0.823353	0.792533	1.51123	0	0	0	0		3.71863	11.8462	19.4735	8.11345	0.480115	1.77239	0	1		2.37607	3.47939	1.93913	1.72682	12.5983	1.59659	9.83701	6.03368	10.1053	9.6856	14.9701	9.63242	0.501866	0.0121318
172708_x_at	T21D12.6	30	30	49.25	30	30	30	30	39.54	34.8	30	50.33	50.22	0.373901	0.826192	0.297349	0.116119	-1.21391	1.2512	1.04706	0.689391	0	0	0	0		32.8949	70.8185	31.8791	55.4831	0.749421	0.842342	2	2		7.30748	30.145	30.9773	20.5132	8.19502	20.9968	28.7061	19.9954	36.872	28.0083	46.9046	67.9693	0.517941	0.566483
183914_s_at	R08E3.3	135.24	123.92	164.42	86.85	108.26	125.3	108.51	85.73	74.79	143.43	126.81	164.71	0.104157	0.0300262	0.0201615	0.0708982	-1.32203	1.61673	1.57447	0.736659	2	2	1	1		25.4542	23.4535	25.3284	23.4597	0.969125	0.997555	2	2		20.7315	26.3976	30.5142	27.6214	37.2817	10.3968	18.655	27.4758	25.3405	25.4667	22.3164	31.0435	0.930038	0.624531
172710_x_at	T06E4.6	4179.71	3458.26	3357.28	3258.87	2978.79	3548.86	3736.83	5020.46	3705.06	3806.83	4007.33	4328.43	0.259399	0.387486	0.827815	0.024748	-1.12351	0.974342	0.882277	0.805966	3	3	3	3		754.858	564.428	607.874	507.668	0.443665	0.845565	2	2		1054.11	1271.11	1358.02	1221.11	1131.47	1239.61	1542.48	1193.82	1179.06	1125.14	1213.81	1230.04	0.7685	0.631489
172711_x_at	F59F5.4	30	30	30	30	30	30	33.54	32.39	30	30	30	32.42	1	0.130856	0.424926	0.373901	1	0.963411	0.938184	0.973815	0	0	0	0		0.930679	1.16531	0.848372	1.57709	0.708862	1.15719	0	0		0.0710549	0.173552	2.82524	1.26479	0.322865	0.652136	0.546424	1.13346	0.077379	0.294096	0.862532	0.0577961	0.78375	0.669624
172712_x_at	W02B3.6	30	30	30	30	30	30	30	30	30	30	30	30	1				1	1	1	1	0	0	0	0		5.02032	13.9104	4.06091	21.059	0.777568	1.32694	0	0		1.18274	6.71913	4.98625	0.971011	7.23689	2.73513	7.17492	4.07268	1.66459	9.13995	8.62345	11.3707	0.80671	0.997366
172713_x_at	F42F12.6	1836.69	1441.42	1363.27	1547.12	1610	1731.67	1257.02	1531.32	1790.81	1470.06	1557.1	1221.56	0.625493	0.926985	0.581689	0.13509	1.05331	0.92784	1.01359	1.15065	3	3	3	3		217.401	186.021	237.447	173.13	0.929479	1.01774	2	2		469.98	355.463	609.535	590.85	637.025	634.826	478.956	405.839	382.73	439.08	466.989	574.874	0.130038	0.518729
172714_x_at	R05F9.13	2600.46	3886.92	2223.96	2175.1	2360.29	2796.71	4592.07	4027.97	3950.8	3767.61	4108.96	3656.04	0.439473	0.0767024	0.228691	0.00363207	-1.18811	0.91741	0.69298	0.635771	3	3	3	3		218.148	1252.71	113.295	1017.93	0.827861	0.769094	2	2		389.071	397.329	593.219	615.765	475.737	698.771	224.492	301.758	132.376	317.287	188.092	117.387	0.215842	0.043932
172715_x_at	F42F12.7	615.01	719.03	536.85	659.93	667.57	605.83	652.46	527.33	751.87	630.02	756.3	485.94	0.730046	0.820652	0.854965	0.81279	1.03337	0.969249	0.96854	1.03262	3	3	3	3		56.4098	46.7564	47.8537	45.548	0.428925	0.905353	2	2		103.825	95.0451	100.842	135.908	134.279	88.5592	117.125	72.6442	108.895	98.4012	76.7459	92.5523	0.279144	0.981183
172716_x_at	F42F12.1	1753.86	1691.22	1450.65	1620.88	1751.87	1545.79	1482.85	1534.44	1839.55	1611.82	1675.13	1626.49	0.948352	0.932907	0.87543	0.979823	1.00466	1.01165	1.00801	1.00104	3	3	3	3		212.357	201.319	197.936	164.222	0.283578	0.875464	2	2		348.313	334.681	333.891	546.677	516.207	503.731	452.094	354.03	362.348	323.532	316.035	436.762	0.000174889	0.186614
172717_x_at	F08B12.3A	112.38	51.54	73.43	64.92	63.43	67.3	82.07	88.14	80.25	55.58	64.41	138.87	0.479123	0.819638	0.921005	0.470118	-1.2131	1.03354	0.947656	0.755814	2	0	1	3		14.3602	12	17.1773	12.1185	0.651474	1.11136	2	2		16.614	15.7212	16.8397	21.2261	11.4803	27.5415	16.1463	16.9118	21.9796	14.2472	22.6307	20.3227	0.47477	0.353106
172718_x_at	ZC178.1	164.71	153.35	113.99	166.27	141.78	101.76	60.34	130.42	177.39	121.41	57.75	121.18	0.77537	0.598701	0.602775	0.267088	-1.05425	0.815809	1.17357	1.36449	0	0	0	0		7.23935	6.11408	2.23149	7.06025	0.49876	0.695831	0	0		8.55517	10.4671	17.0701	13.641	22.1675	1.37845	4.63292	12.4754	5.22667	10.1037	3.96441	9.9516	0.95832	0.272474
172719_x_at	ZK1225.6	98.63	171.7	122.09	121.1	199.63	99.94	144.99	131.06	117.6	52.69	138.59	144.5	0.81262	0.986599	0.563912	0.541275	1.072	0.852991	0.996875	1.25281	1	2	0	1		10.2684	20.3441	8.84857	19.1302	0.871701	0.913965	1	1		10.0603	9.36767	15.4581	5.4076	16.2909	17.3848	18.6071	12.2037	13.2397	8.49898	9.49009	8.11446	0.760174	0.331203
172720_x_at	F31B12.1B	185.74	154.65	161.53	220.14	159.22	188.31	160.63	146.45	143.74	132.81	119.4	133.19	0.333831	0.189405	0.0345858	0.0287198	1.13099	0.854887	1.11335	1.47294	3	3	3	2		31.549	23.5454	29.6183	30.5777	0.59152	1.0926	2	2		26.3061	30.6576	23.0071	20.681	29.1684	22.6766	22.2397	29.7551	25.3804	22.5734	30.0626	37.3337	0.504394	0.794501
172721_x_at	C09G12.8B	130.92	125.76	150.88	155.84	145.54	140.95	93.97	109.16	139.97	129.08	126.7	128.3	0.259784	0.239179	0.370429	0.0121036	1.08531	1.11944	1.18788	1.15166	0	1	0	2		13.4278	18.2102	14.0132	19.6644	0.808787	1.06447	2	1		14.7894	12.0188	18.8558	17.805	19.9662	21.9487	20.2455	14.8245	18.6503	16.2485	14.5202	20.0236	0.113352	0.352582
172722_x_at	T27B7.1	46.68	30	44.87	30	39.89	71.43	41.75	30	48.27	48.43	30	84.64	0.652489	0.949161	0.444048	0.739492	1.16268	1.35869	1.01275	0.866622	0	0	0	1		8.26551	7.40284	2.99417	4.05105	0.024128	0.449647	1	0		8.58352	10.4139	11.245	10.013	7.00309	17.8057	7.69457	8.7723	5.29128	6.90948	8.15769	15.2334	0.668953	0.0943101
172723_x_at	B0222.8	12570.9	10077	13689.8	8970.61	11530.7	11259.8	12473.1	14401.3	12648.8	11465	11007.6	12592.4	0.318959	0.437545	0.127647	0.305806	-1.14409	0.887198	0.919402	0.905781	3	3	3	3		2484	1376.23	1979.21	1465.97	0.766273	0.892481	2	2		3566.01	4242.81	3590.61	4305.27	4126.25	4061.75	4526.16	2782.97	3503.63	3429.29	4917.75	4132.37	0.193089	0.741092
179909_at	F36G9.12	102.15	131.78	87.42	400.72	374.5	245.17	107.15	84.73	95.67	318.31	395.07	357.29	0.0094665	0.482286	0.000348638	0.767394	3.17533	3.72342	1.11754	0.953039	2	3	3	3		24.2118	22.5127	104.242	88.9319	0.0108834	4.13432	2	2		14.2317	21.1927	5.96203	32.2532	31.4914	21.9518	18.0994	10.9662	13.859	28.161	32.134	17.121	0.055201	0.921143
172725_x_at	R05F9.3	747.34	650.64	622.66	764.22	604.37	689.41	773	1217.02	1075.91	578.06	1027.18	758.56	0.844841	0.0629066	0.274255	0.502305	1.01849	0.77099	0.659063	0.870632	3	2	3	3		56.8708	137.583	42.4307	116.797	0.778667	0.818845	1	1		73.5526	71.7682	63.7899	92.5363	56.7196	110.59	64.8146	67.406	45.639	70.0853	72.0281	32.2476	0.353127	0.236772
172726_x_at	F55C10.2	5704.86	6737.73	5553.03	6231.6	5434.27	8038.42	7351.64	6922.83	5877.25	6519.32	8835.32	6333.68	0.542015	0.279229	0.605923	0.584684	1.09495	1.07625	0.893007	0.908521	3	3	3	3		2015.65	1453.41	1353.97	1214.13	0.260181	0.740287	2	2		1564.04	1959.15	2061.6	1890.52	2209.07	2052.1	1837.63	1850.7	1506.08	1636.66	1566.22	1963.75	0.346787	0.529011
172727_x_at	R05F9.4	30	30	30	30	30	30	30	30	30	30	30	30	1				1	1	1	1	0	0	0	0		1.021	0.32668	0.377279	0.549337	0.61573	0.687565	0	0		0.889721	1.22948	0.871547	0.438118	2.23234	6.61789	1.27483	0.926831	0.238378	0.940089	0.327794	0.343238	0.317399	0.603453
172728_x_at	C38C10.4	909.74	733.85	834.12	715.96	707.51	975.2	777.61	895.85	730.86	781.69	860.55	736.44	0.808108	0.746931	0.895407	0.947474	-1.03294	0.989336	1.03052	1.0084	3	3	3	3		289.88	267.583	253.335	240.32	0.132046	0.885539	2	2		236.314	249.592	263.5	285.413	245.083	266.257	281.035	207.209	211.036	212.733	242.859	206.894	0.324002	0.544273
172729_x_at	F11G11.12	2133.83	2127.6	2300.28	2502.67	2495.41	1702.72	2229.27	2304.79	2775.75	2910.37	2482.11	2440.82	0.872653	0.238355	0.485865	0.283446	1.0212	1.07161	0.897658	0.855425	3	3	3	3		405.247	225.88	259.441	251.078	0.570982	0.808902	2	2		481.276	526.405	713.894	753.257	636.399	505.305	614.856	537.593	464.65	384.429	435.341	343.567	0.597796	0.697642
172730_x_at	F26H9.3	112.79	107.33	79.16	131.3	150.53	81.17	152.51	81.37	93.42	162.36	126.36	94.15	0.410828	0.720557	0.564358	0.827976	1.21294	1.16978	0.91439	0.948102	0	0	0	0		10.495	10.3447	8.2031	10.3067	0.384376	0.888197	2	2		11.2142	11.1638	14.5438	23.5485	20.2902	19.4038	14.1762	9.40542	9.22814	12.0695	4.04274	7.80526	0.00648314	0.524688
172731_x_at	T27E7.7	145.65	160.18	187.36	163.21	134.19	158.37	146.32	104.65	158.11	220.65	175.67	175.69	0.457006	0.239526	0.0697407	0.0908498	-1.0821	1.39828	1.20561	0.796787	3	2	3	3		19.2955	23.2754	31.4921	31.4605	0.0360816	1.47877	2	2		20.3192	22.0637	32.5606	32.0266	21.1443	32.5799	26.2792	18.3016	23.6781	26.335	20.5695	24.6465	0.53664	0.645531
172732_x_at	F55G1.2	1541	1669.4	1407.41	1374.67	1428.4	1372.89	1611.19	1432.01	1692.75	1638.89	1555.37	1456.72	0.131269	0.733705	0.776553	0.0467623	-1.10581	0.982059	0.975055	0.897867	3	3	3	3		483.504	530.708	458.642	526.197	0.755622	0.971039	2	2		537.288	607.162	622.914	684.881	389.673	610.631	617.07	487.661	424.268	494.231	388.294	500.051	0.781816	0.272779
172733_x_at	F45F2.3	731.51	647.23	554.13	520.65	400.3	548.76	553.98	687.98	445.32	474.61	456.48	447.49	0.0873894	0.399436	0.218867	0.546966	-1.31514	0.817043	1.14555	1.0661	3	3	3	3		256.96	267.606	213.47	266.272	0.492857	0.914551	2	2		235.045	245.706	349.908	331.004	137.506	266.185	134.255	191.747	178.097	255.404	270.627	291.071	0.660947	0.0549274
172734_x_at	ZK1248.4	255.28	396.01	258.03	253.01	516.22	301.66	499.7	307.23	412.46	384.81	262.3	435.63	0.594534	0.227053	0.580181	0.969098	1.17769	0.887936	0.745717	0.989056	3	3	3	3		30.3254	128.898	14.4723	97.5257	0.74921	0.703403	2	2		46.954	31.5629	41.9338	62.2559	51.8311	66.1649	13.9658	25.9719	21.0408	33.4502	16.3402	22.5018	0.0329427	0.0256299
172735_x_at	T10E10.1	4546.03	4385.15	5472.44	3864.53	4462.89	6283.97	5893.6	6783.47	4808.18	5354.52	5997.41	6526.45	0.935381	0.196814	0.853194	0.246348	1.01443	1.02248	0.823758	0.817266	3	3	3	3		924.45	858.324	746.221	748.772	0.0490216	0.838577	2	2		1238.76	1580.12	1844.05	1702.88	1425.86	1377.32	1581.63	1140.44	1439.69	1146.58	1359.99	1603.17	0.808917	0.486576
172736_x_at	T10E10.2	4882.47	4166.69	4771.97	3808.83	4869.7	5695.11	5518.2	6810.12	5084.31	4841.09	5902.87	6227.49	0.770342	0.101061	0.836119	0.276603	1.03998	0.974663	0.793742	0.846931	3	3	3	3		879.114	766.181	789.272	682.727	0.380466	0.894672	2	2		1140.24	1611.97	1673.06	1659.43	1354.6	1350.68	1498.27	1083.89	1436.8	922.196	1391.34	1606.32	0.923325	0.557955
172737_x_at	F42A10.4	978.36	1246.91	1023.48	1229.38	1132.11	1184.99	1059.26	1029.67	960.22	1183.34	1225.96	946.46	0.320824	0.491975	0.32777	0.524881	1.09165	1.10056	1.06546	1.05683	3	3	3	3		145.938	159.93	137.096	131.732	0.132019	0.878902	2	2		105.639	137.808	136.966	130.906	108.19	116.343	117.547	117.636	109.985	102.051	98.4299	109.503	0.541811	0.341185
172738_x_at	Y43E12A.1	5728.82	6180.65	5911.14	6593.08	5081.42	6802.83	5786.6	5662.89	5587.51	5657.69	6630	5847.08	0.714787	0.142834	0.293984	0.862519	1.03685	1.06443	1.04599	1.01889	3	3	3	3		1470.58	1798.3	1384.49	1514.59	0.404322	0.886872	2	2		1380.47	1395.88	1623.45	1508.05	1618.06	1275.7	1264.66	1496.89	1283.72	1583.57	1501.06	1360.72	0.996086	0.336184
177438_at	F58D5.2	41.38	88.6	106.18	50.26	105.16	91.56	148.21	140.27	139.39	137.63	150.78	91.23	0.894083	0.0308251	0.42877	0.145015	1.04586	0.887279	0.551943	0.650564	2	2	3	3		12.6046	12.1967	12.6283	9.84966	0.495058	0.90632	2	2		13.5782	24.7122	17.6416	9.50494	18.0308	18.0815	22.1478	15.9996	17.3897	9.81539	10.4437	22.412	0.471151	0.973667
172740_x_at	C08H9.11	41.12	41.98	61.49	30	37.98	38.18	30	67.13	34.8	30	45.41	30	0.148801	0.768944	0.525969	0.967686	-1.36203	0.798984	1.09596	1.00712	0	0	1	0		2.22462	1.57265	1.68796	6.59581	0.460486	2.18151	0	0		6.4303	2.94401	1.09481	4.00247	5.40898	5.71669	10.7878	1.52317	2.06794	4.85333	3.88529	2.32432	0.400093	0.719801
172741_x_at	F41F3.3	2881.88	3589.75	5409.85	3124.96	4968.64	6431.23	5073.52	7409.36	5722.63	6226.13	7586.04	6302.01	0.509248	0.108978	0.483212	0.151674	1.22248	1.10484	0.652631	0.722119	3	3	3	3		91.2052	158.26	80.3756	177.681	0.948662	1.03444	2	2		866.99	1483.87	2035.83	1497.89	726.961	1204.31	1084.49	982.417	799.561	390.82	837.938	1376.78	0.475236	0.218765
183187_at	K10D11.1	110.85	121.7	133.13	325.69	397.78	428.5	117.28	123.21	125.24	273.02	469.83	462.69	0.00109097	0.998178	0.0122458	0.814546	3.15025	3.29626	0.999863	0.955563	0	3	1	3		10.3863	16.6717	52.6542	70.4237	0.0364393	4.54866	2	2		18.002	14.3646	10.8593	44.1359	44.1609	39.059	6.55054	12.048	16.6755	42.303	46.0402	19.264	0.00046474	0.500154
172743_x_at	F58A6.9	505.9	819.23	468.54	369.1	538.45	473.41	963.09	830.1	585.36	719.03	890.75	943.99	0.321295	0.281753	0.676002	0.00959455	-1.29886	1.07367	0.754102	0.540753	3	3	3	3		29.3438	297.502	15.7425	221.261	0.815205	0.725123	2	1		82.3893	79.23	62.8984	66.264	82.8151	141.793	58.9298	67.0332	34.7384	65.9958	29.0001	27.0335	0.403587	0.136158
172744_at	K11G9.6	68.18	41.29	56.33	49.61	30	60.11	60.26	97.4	70.45	69.62	67.55	88.21	0.500941	0.199778	0.947067	0.0603216	-1.18673	0.988032	0.726842	0.619931	0	2	3	3		15.4335	15.9372	8.1407	8.13026	0.00111176	0.518668	2	2		25.1582	21.1568	24.4549	13.6894	16.43	19.4708	30.3227	11.7994	19.3341	7.04064	14.738	40.1141	0.0272537	0.603713
172745_x_at	C08H9.7	47.93	52.51	40.37	30	30	32.89	30	51.93	55.87	74.4	57	53.27	0.0121148	0.914637	0.20574	0.00967667	-1.5159	1.34013	1.02184	0.503005	1	0	1	1		5.57596	1.84188	2.40594	4.18879	0.860713	0.889037	0	0		3.27406	8.31576	4.52261	13.5509	3.81003	5.22047	4.29281	6.98192	4.62343	4.67077	7.0335	3.77105	0.560001	0.969159
172798_x_at	ZK546.3	439.74	661.81	400.55	419.69	517.83	476.56	916.27	875.84	928.6	749.61	708.59	991.89	0.750638	0.00804155	0.372048	0.0204935	-1.06225	0.900533	0.552099	0.577154	3	2	3	3		28.7155	195.564	12.134	180.767	0.906874	0.860091	1	1		64.5192	49.2669	73.7597	96.9839	52.9458	107.957	40.2412	52.8973	18.8094	47.1055	39.0132	26.9526	0.268526	0.10873
177681_s_at	ZK896.5	125.41	100.26	131.81	431.17	315.42	378.86	134.02	178.76	209.92	350.24	318.57	296.08	0.00182379	0.0837708	0.00551364	0.221267	3.14825	1.84597	0.68391	1.1664	2	3	3	3		22.9004	15.8556	83.9703	62.7678	0.0402436	3.78621	2	2		31.7812	27.2599	32.773	75.746	72.1527	97.9592	40.8405	35.9017	33.2208	62.2625	62.9814	29.417	0.00338809	0.0971086
172748_x_at	C14A6.4	125.3	149.2	173.24	117.06	149.35	144.49	135.62	160.91	152.01	154.68	135.31	122.51	0.512488	0.987259	0.370873	0.970873	-1.08967	0.91965	0.998216	0.996121	3	3	3	3		20.5993	21.9367	24.6266	20.6786	0.574804	1.0651	2	2		23.509	23.5135	20.9284	25.6856	30.3746	27.1998	20.5115	21.0043	21.3203	15.4021	17.9801	26.7336	0.0350249	0.12871
172749_x_at	W04G5.1	99.56	54.76	55.26	38.63	90.78	71.78	81.65	124.06	95.67	119.2	102.09	57.91	0.901776	0.189764	0.754923	0.33565	-1.0417	0.926405	0.695401	0.720595	0	0	0	0		11.1953	13.2747	9.4805	9.25724	0.111316	0.765744	0	0		10.5638	10.9983	14.0793	17.3571	9.12458	16.8363	12.5538	10.3987	11.5185	9.13295	7.80726	14.0853	0.424847	0.773935
172750_x_at	M03A1.4	121.41	113.27	174.39	194.94	112.18	58.06	134.23	149.01	89.01	144.87	60.93	180.87	0.757121	0.665288	0.909819	0.899683	-1.12016	1.03874	1.09891	0.944423	0	0	0	0		36.6011	61.7707	37.6027	42.24	0.544307	0.811642	2	2		4.4385	10.0088	12.5472	22.8034	4.52399	5.33288	29.253	11.8153	10.0887	11.7667	12.2059	19.5684	0.783447	0.287626
172751_x_at	M03A1.5	30	30	30	30	39.01	30	32.93	30	37.2	41.82	30	30	0.373901	0.181548	0.905587	0.859246	1.10009	1.01688	0.898832	0.972402	0	0	0	0		0.12813	3.66073	0.551107	2.00986	0.778469	0.67592	0	0		2.29858	4.16503	9.26861	14.0422	1.11001	9.62404	9.81963	1.86596	0.802325	2.3059	2.64875	2.54825	0.524552	0.774385
172752_x_at	ZC477.8	119.58	149.32	59.7	113.78	78.57	131.95	234.59	138.93	91.46	170.43	135.31	98.76	0.964955	0.411773	0.689461	0.361206	-1.01323	0.86993	0.706697	0.801731	0	0	0	0		0.748668	28.7351	1.32434	42.1207	0.804313	1.47352	0	0		13.0449	3.31523	22.2048	6.99963	15.7512	32.8207	10.2307	2.12983	1.00203	9.97344	4.99958	1.42303	0.576632	0.245618
194252_x_at	C69078	1213.74	1041.88	1402.76	1430.87	1850.44	1923.14	2411.01	2083.47	2076.47	2802.46	1792.24	3387.43	0.0498836	0.00306827	0.381512	0.132121	1.42261	1.21476	0.556751	0.652013	3	3	3	3		202.616	148.579	154.1	126.248	0.364046	0.798267	2	2		242.643	428.253	410.787	413.614	272.327	327.385	293.648	187.873	349.08	117.716	234.049	273.359	0.76765	0.331186
172754_x_at	Y38H6C.6	100.6	113.73	78.76	161.73	93.53	66.52	83.45	73.24	98.12	136.41	58.63	100.05	0.76666	0.36493	0.599839	0.817753	1.09791	1.15808	1.15023	1.09045	2	2	3	2		15.6172	13.4256	13.814	14.8698	0.896178	0.987635	2	2		13.9713	23.8855	19.3842	27.5179	19.9141	15.0755	16.3773	13.9052	19.8099	14.3792	20.6724	18.7005	0.723172	0.514805
172755_x_at	ZK637.7	734.74	699.4	809.61	708.56	559.9	657.01	634.07	826.43	668.8	707.33	699.6	834.3	0.122715	0.602235	0.638665	0.163198	-1.1653	1.05257	1.05375	0.859113	3	3	3	3		142.095	179.028	168.472	158.236	0.897507	1.01739	2	2		137.361	164.873	150.324	101.739	131.979	108.968	79.4814	155.647	150.522	157.701	148.315	125.623	0.0388476	0.436634
172756_x_at	ZC64.1	30	69.85	30	31.67	30	30.01	72.9	90.29	78.19	30	32.51	30	0.392758	0.0594387	0.000680599	0.796535	-1.4162	0.383255	0.537948	0.991028	0	0	0	0		4.99488	4.86844	1.27447	3.91485	0.219061	0.526123	0	0		8.48049	6.00752	9.55326	9.28867	11.2781	12.0977	15.7655	15.8128	7.27332	2.19735	5.65904	7.31399	0.0986652	0.178193
172757_x_at	ZK678.3	485.75	560.39	601.23	665.63	666.15	431.37	613.38	531.1	399.88	391.95	706.92	448.15	0.673949	0.652909	0.994228	0.594042	1.07028	1.00172	1.0667	1.13971	3	3	3	3		101.605	102.134	94.5823	109.839	0.968411	1.00335	2	2		110.192	105.133	125.329	144.609	94.2234	96.6521	103.362	116.678	102.975	107.252	141.016	92.9537	0.926265	0.479978
172758_x_at	B0035.8	2374.76	2143.88	2397.06	2279.68	2454.18	2346.57	2597.93	2058.18	2209.65	1843.58	2598.65	1439.44	0.596364	0.930747	0.43201	0.309367	1.02382	0.856667	1.00727	1.20381	3	3	3	3		643.47	704.969	737.238	690.877	0.409584	1.05909	2	2		568.881	849.631	940.191	830.799	921.374	825.081	788.54	570.448	671.024	582.175	672.383	691.333	0.564212	0.441312
172759_x_at	F49C5.8	34.39	30	30	30	30	46.46	30	58.3	30	40.87	30	68.51	0.517726	0.450742	0.660657	0.436575	1.12787	1.17819	0.797887	0.763811	0	0	0	0		2.03388	4.65094	4.52437	4.7361	0.430043	1.3853	0	0		0.599732	8.37259	4.60131	2.84154	0.98828	2.71136	0.57866	0.473281	5.34914	2.91878	2.46841	6.56242	0.369875	0.435342
172760_x_at	ZC410.6	30	66.43	106.91	51.37	30	120.98	78.75	144.42	62.17	61.92	77.1	49.51	0.992994	0.460684	0.287896	0.879852	-1.00488	0.660721	0.712624	1.0733	0	0	0	0		24.4322	33.2246	27.5889	20.9206	0.49432	0.841348	0	1		13.8454	22.8991	39.7253	21.2336	21.3358	19.1009	46.6769	15.1449	19.1219	24.3519	23.2152	41.1316	0.552518	0.910658
172761_x_at	T10C6.14	494.98	436.09	506.68	472.48	515.42	507.31	317.68	469.72	237.53	244.13	398.38	418.78	0.494466	0.126634	0.896658	0.0631909	1.03996	1.03548	1.40278	1.40886	3	3	3	3		149.444	231.289	175.624	181.834	0.803399	0.938867	2	2		191.282	164.596	173.221	228.642	189.876	142.507	189.797	146.651	165.673	167.775	186.598	212.084	0.704537	0.575094
172762_x_at	B0564.5	160.17	152.63	157.65	146.18	129.91	154.62	168.11	132.44	134.24	146.94	136.03	119.97	0.155565	0.371174	0.490425	0.434755	-1.09227	0.926746	1.08202	1.06892	3	2	3	3		18.0569	27.786	22.4285	22.8742	0.960816	0.988218	2	2		26.0613	33.5326	19.5346	28.3071	36.8178	26.0731	12.1087	20.0969	22.4541	19.535	26.93	21.5619	0.482511	0.185968
172763_x_at	T10C6.12	642.55	768.66	652.77	908.86	776.03	627.25	735.7	758.46	846.73	617.07	501.19	535.49	0.413994	0.155015	0.00898723	0.0678152	1.12024	0.706462	0.881707	1.39812	3	3	3	3		193.962	194.159	203.034	181.522	0.883601	0.990814	2	2		169.898	195.308	243.311	168.13	194.379	171.064	200.58	149.581	151.029	157.752	175.097	203.329	0.339799	0.25995
172764_x_at	F45F2.4	929.98	793.84	851.8	912.69	980.38	755.8	955.99	816.86	880.24	677.83	902.63	543.22	0.767983	0.670452	0.191136	0.231341	1.02844	0.800455	0.9708	1.2473	3	1	3	1		245.039	187.135	263.991	162.831	0.967548	0.987616	2	2		202.502	191.829	230.98	166.135	218.666	177.047	178.351	199.817	200.717	206.233	242.508	236.161	0.345879	0.324365
172765_x_at	ZK1225.3	168.4	188.36	135.65	137.46	158.23	148.68	155.01	162.79	131.75	141.68	199.84	196.74	0.386633	0.471168	0.233104	0.189503	-1.10812	1.19733	1.09534	0.825568	3	3	3	3		22.5442	23.1229	24.9577	26.7192	0.0834398	1.1316	2	2		20.3262	27.2731	27.4839	32.7936	29.3211	39.8065	33.5347	19.7732	25.4938	25.4857	33.1333	26.0244	0.0823235	0.802269
172766_x_at	ZK563.3	152.31	116.5	159.87	159.88	142.05	170.7	171.88	169.91	126.71	119.28	174.79	126.19	0.405475	0.54135	0.520483	0.418218	1.10255	0.897033	0.915005	1.12461	0	1	1	1		24.4077	31.257	31.0359	27.8562	0.710711	1.05798	2	2		24.8502	17.2104	33.9553	40.144	37.8931	34.9143	35.9062	22.2221	28.6971	17.3203	29.5855	23.7231	0.072161	0.595081
172767_x_at	ZC132.1	154.14	145.54	165.75	132.14	145.99	183.1	143.01	162.69	137	90.71	155.5	179.77	0.935686	0.479232	0.850307	0.72076	-1.00912	0.962232	1.05134	1.08275	3	3	2	2		20.5075	22.889	21.2965	19.5729	0.480584	0.941768	2	2		23.1184	24.3697	21.3504	26.8405	32.7217	30.7561	23.8229	23.9373	23.4772	15.8615	10.3502	21.1475	0.0209291	0.418148
172768_x_at	F41B5.3	116.41	134.89	115.46	178.91	68.1	65.26	155.01	99.09	121.8	126.33	135.2	113.34	0.657198	0.869698	0.985231	0.611715	-1.17449	0.99726	0.975685	0.833009	0	0	0	0		6.89658	5.26057	9.72621	7.96281	0.148174	1.45503	0	0		9.93234	9.27892	14.6701	12.504	22.735	29.0265	11.6524	8.01359	11.4589	11.7847	11.2607	3.976	0.118291	0.680005
172769_x_at	F44C8.1	133.66	88.9	125.84	193.25	234.24	136.98	88.3	49.8	99.25	153.92	144.16	162.41	0.0834408	0.143497	0.00945201	0.293416	1.6202	1.94013	1.46787	1.2258	2	3	0	2		6.4633	13.2425	18.0691	17.3078	0.148432	1.79525	2	2		11.2535	7.23441	10.5419	15.7271	24.1286	13.9937	15.911	17.4407	12.3032	12.0434	19.8067	9.93808	0.0698342	0.0476664
172770_x_at	R13H9.4	3710.53	5621.25	3198.4	3719.35	3333.8	4279.42	6141.12	5511.82	5338.06	5719.37	6734.83	6024.22	0.638541	0.128034	0.269698	0.00426286	-1.10568	1.08754	0.73746	0.613287	3	3	3	3		247.969	1417.32	126.568	1216.03	0.858666	0.806228	2	2		532.143	565.782	763.755	719.244	803.556	1022.25	338.633	491.351	173.065	461.137	245.73	173.06	0.120201	0.0705828
172771_x_at	R13H9.2	5633.07	5984.15	4088.35	3543.19	4187.18	5463.02	6534.13	6184.03	5390.91	5843.53	6785.18	6304.56	0.360024	0.299932	0.561013	0.0378296	-1.19041	1.04551	0.867276	0.696836	3	3	3	3		449.835	1601.98	191.649	1452.93	0.833781	0.801526	2	2		621.063	714.867	825.376	1132.76	1059.57	1281.41	517.919	473.816	273.326	565.08	335.828	295.084	0.00764657	0.0354254
175782_s_at	4323034	834.89	788.73	934.51	686.5	628.69	823.52	1292.04	1673.32	1602.78	949.38	1182.36	827.06	0.12423	0.00580769	0.0267349	0.0834687	-1.19611	0.647703	0.559994	0.72283	3	3	3	3		32.4223	69.1315	37.5682	33.8877	0.500313	0.703625	2	2		192.585	255.311	244.932	57.449	76.9492	50.3787	206.136	272.158	195.514	58.1895	126.807	514.053	0.00127821	0.847193
172773_x_at	K10B3.2	114.86	132.74	30	103.31	30	97.87	30	99.73	78.27	174.19	92.15	95.12	0.715242	0.572635	0.205444	0.29124	-1.20081	1.73779	1.33462	0.639573	0	0	1	0		20.4723	12.7101	8.88009	19.9857	0.780232	0.869911	2	2		13.6874	15.907	21.3223	35.359	22.5936	18.9041	15.0018	6.15715	16.8456	8.70734	11.9747	14.7314	0.189513	0.342803
172774_x_at	F54E12.1	1950.08	2044.78	1812.81	1950.95	1571.26	2156.82	2038.86	2149.37	1933.14	1905.57	2441.31	1784.4	0.827394	0.318364	0.988273	0.599671	-1.02265	1.00162	0.948753	0.926239	3	3	3	3		420.306	605.914	395.167	533.607	0.714783	0.905044	2	2		462.073	509.538	537.535	496.373	494.513	457.74	433.476	464.222	358.723	422.985	358.542	462.3	0.470917	0.0926612
172775_x_at	F25D7.4	3879.32	4399.98	4139.69	4720.24	4810.52	4352.09	4262.64	4048.11	4959.69	4468.06	4487.7	4665.15	0.0764907	0.416549	0.700141	0.600079	1.11787	1.02641	0.935839	1.01923	3	3	3	3		746.512	623.901	592.644	572.665	0.240526	0.850334	2	2		434.12	568.079	688.511	538.437	592.805	567.223	517.641	454.389	491.526	399.687	485.202	374.745	0.974204	0.373959
172776_x_at	C36A4.5	4605.69	4784.31	4586.62	5016.62	4983.97	4575.79	4450.51	4242.08	5188.78	4695.64	4642.79	4428.61	0.267063	0.919207	0.904595	0.174562	1.04291	0.991764	1.00686	1.05879	3	3	3	3		608.534	546.901	560.793	570.689	0.73814	0.97927	2	2		423.014	581.864	599.043	495.058	635.253	682.8	688.246	374.546	433.376	381.426	440.661	338.156	0.429784	0.763267
172777_x_at	K03A1.1	1047.01	989.32	789.12	1264.64	753.37	1094.69	1169.22	1227.93	990.66	957.61	997.24	868.3	0.602168	0.151172	0.0805479	0.567445	1.10167	0.833326	0.834005	1.10256	3	3	3	3		152.85	121.035	107.488	121.496	0.325606	0.836059	2	2		101.521	192.503	162.283	270.606	215.199	311.027	213.303	145.662	167.102	149.828	115.303	175.915	0.0422483	0.524364
172778_x_at	T23D8.6	1597.39	1720.86	1799.41	1611.92	1828.55	1563.77	1866.55	1624.2	2084.56	1584.88	1680.94	1705.74	0.725723	0.353237	0.218418	0.908877	-1.02266	0.89171	0.917915	1.00657	3	3	3	3		483.537	498.311	461.295	473.686	0.135664	0.952266	2	2		478.862	526.382	501.746	409.581	486.717	462.471	480.764	427.451	412.01	450.732	462.355	444.325	0.136672	0.0670446
172779_x_at	F30F8.4	56.99	97.5	69.28	149.45	73.68	78.37	79.99	84.37	70.74	69.92	45.17	115.69	0.39614	0.780098	0.948728	0.502892	1.34732	0.981625	0.951808	1.30644	1	2	2	1		16.4082	13.0935	11.9519	12.5321	0.274438	0.82992	2	2		15.4524	22.4269	24.8837	18.4786	18.9867	23.7163	12.431	15.3115	14.7698	17.2561	12.2292	17.5158	0.880123	0.0847269
172780_x_at	C25A8.1	162.2	184.38	214.57	190.86	225.47	157.94	204.22	202.99	109.07	131.26	126.25	206.46	0.868104	0.690954	0.691237	0.320531	1.02336	0.898679	1.08691	1.23773	0	0	0	0		9.14775	6.8012	9.19668	17.355	0.338036	1.66479	0	0		5.78968	9.67345	7.6066	6.69764	20.9567	23.7414	7.59091	17.0529	11.2617	9.61854	2.24241	7.73787	0.155086	0.223634
174756_at	CEK023F6R	89.58	64.26	89.03	106.48	30	79.78	161.61	132.23	138.25	119.28	113.03	107.22	0.729527	0.00674517	0.0326031	0.144249	-1.12305	0.785785	0.562082	0.636939	0	0	2	0		7.64444	4.82697	3.73914	5.99421	0.527246	0.780453	0	0		10.9706	11.9726	3.50417	17.7889	14.6102	23.9365	7.80837	9.22304	8.2035	9.66065	10.0865	12.0241	0.0597532	0.888441
172782_x_at	C52D10.7	692.8	590.83	594.79	684.04	682.39	613.71	661.56	679.76	498.04	869.36	808.38	731.14	0.450724	0.854777	0.0540057	0.0365056	1.05415	1.30963	1.02124	0.822017	3	2	3	3		507.757	572.655	466.153	445.46	0.131483	0.843764	2	2		516.156	548.824	574.14	470.166	435.825	495.042	453.049	440.982	479.056	534.833	469.265	578.149	0.0297749	0.0117748
172783_x_at	C01B4.1	130.29	127.05	96.72	102.91	151.18	82.78	105.86	114.04	100.49	97.17	133.7	78.8	0.815047	0.380369	0.840176	0.744199	-1.05105	0.966541	1.10509	1.08784	0	0	0	0		10.7897	7.27577	8.33647	7.7833	0.639272	0.892298	0	0		7.36665	5.49766	6.08441	7.77259	12.5641	19.6797	13.484	4.15821	8.32886	8.4138	4.80597	7.65329	0.115476	0.443077
172784_x_at	R03H10.9	40.67	37.01	30	42.85	30	30	76.55	30	41.62	30	30	30	0.776661	0.399722	0.237959	0.373901	-1.047	0.60741	0.726733	1.14278	0	0	0	0		0.818292	0.693571	5.73656	2.95216	0.123496	5.74703	0	0		1.18332	5.61251	4.22992	1.3759	9.64827	12.0848	0.861132	4.61611	9.24121	6.51781	12.7684	6.52215	0.313321	0.678051
172785_x_at	T25G12.9	155.68	109.01	96.38	85.53	160.34	138.65	114.47	74.91	152.89	67.4	93.26	88.21	0.798276	0.83864	0.26199	0.127735	1.06494	0.727116	1.05493	1.54506	2	3	2	2		10.5736	5.08226	10.9841	3.83588	0.934568	0.946608	0	1		9.61799	11.4675	13.9126	10.3443	12.5331	6.30356	20.1118	9.39813	10.87	11.45	10.8928	11.8953	0.429458	0.642277
172786_x_at	F57H12.5	75.97	117.02	79.06	130.25	95.44	79.08	137.26	102.68	53.51	68.31	97.07	58.12	0.615298	0.809159	0.435777	0.228476	1.12028	0.761629	0.927074	1.36362	0	1	1	0		4.68607	11.959	7.29526	4.44744	0.594338	0.705475	1	0		4.42722	0.517611	2.58929	8.75866	6.93789	16.0533	12.3564	3.43642	7.90795	4.99649	2.39145	11.2824	0.0548913	0.127774
172787_x_at	F22B3.1	608.08	461.63	594.89	371.32	604.84	414.65	429.14	538.94	428.78	317.04	290.04	413.9	0.346539	0.20757	0.0755121	0.20258	-1.19686	0.730911	1.19167	1.36223	3	3	3	3		274.303	288.815	293.968	266.646	0.942859	0.995553	2	2		288.164	316.212	342.604	318.857	258.993	230.153	188.254	167.541	227.65	194.971	260.03	250.892	0.203268	0.00683566
184863_s_at	C32H11.12	147.67	442.53	197.66	624.76	792.35	980.83	267.84	264.81	455.55	1229.5	1552.96	1407.96	0.0174502	0.579246	0.00069624	0.0126678	3.0436	4.24046	0.797268	0.572243	2	3	3	3		77.1014	130.041	317.749	318.669	0.0148748	3.07237	2	2		165.815	116.533	123.54	398.945	524.57	372.195	117.215	134.619	114.719	328.578	296.549	218.906	0.00388133	0.474215
172789_x_at	K07C6.14	134.29	170.07	108.96	207.46	168.38	143.09	152.29	150.56	139.77	127.79	126.25	107.22	0.243895	0.619128	0.0242802	0.0571813	1.2555	0.816185	0.933803	1.43644	3	3	3	3		12.0457	12.6101	7.80403	10.7724	0.181878	0.75343	2	1		12.3373	14.886	13.8445	19.7459	22.4063	18.1712	22.0524	13.4048	13.5969	17.2253	11.3316	12.3691	0.011194	0.417215
172790_x_at	F02C12.5A	221.21	243.43	354.79	120.78	132.73	271.47	196.27	362.1	351.71	183.66	248.67	255.63	0.197715	0.678469	0.273086	0.367456	-1.56089	0.755934	0.900393	0.763097	3	1	2	3		6.18486	11.0278	6.89359	9.01354	0.827981	0.924152	0	0		55.921	60.6921	59.1369	58.0109	36.7076	68.9086	56.6042	86.5216	34.8324	76.061	54.0264	158.263	0.694246	0.963335
172791_x_at	K08C9.7	77.25	65.07	103.15	171.69	124.8	46.64	79.36	72.6	153.89	103.42	58.63	78.29	0.441714	0.517087	0.494611	0.426065	1.3979	0.78581	0.802583	1.42769	0	0	0	0		11.9446	3.4843	3.89276	6.49857	0.626705	0.673499	0	0		12.2026	18.3345	11.0581	16.5048	23.4607	20.1395	28.7415	12.3579	10.3659	8.6949	9.44314	11.5895	0.110808	0.626153
173494_s_at	C43234	388.14	511.04	582.51	456.77	685.45	631.41	724.34	987.19	921.25	772.93	1051.31	813.74	0.337327	0.0168768	0.988921	0.0601517	1.19703	1.00198	0.562785	0.672344	3	2	3	3		10.8163	20.556	10.6333	15.5971	0.684399	0.836101	0	0		85.994	108.035	98.4774	22.8339	25.7313	39.6329	60.0292	99.5795	69.5764	24.6855	60.7387	160.096	0.00115969	0.193416
183263_s_at	F59B1.8	183.87	251.19	145.47	519.78	514.97	623.5	242.83	208.26	316	590.31	663.22	678.32	0.00157257	0.233145	0.000747236	0.110494	2.85646	2.51841	0.756795	0.858374	3	3	3	3		29.0865	22.9765	41.776	43.4187	0.0345862	1.63638	2	2		30.7492	28.5798	29.4326	36.1213	28.6778	41.2494	34.0255	35.2544	33.8916	35.1102	32.4846	42.8331	0.194735	0.00329568
172794_x_at	F54D1.3	30	30.29	41.32	41.76	30	32.97	142.73	61.38	48.76	42.62	132.87	30	0.84933	0.1646	0.736513	0.360893	1.03072	0.812631	0.401827	0.50966	0	0	0	0		3.15954	3.96674	3.03418	4.99427	0.711825	1.1266	0	0		5.2399	5.95568	2.18118	7.25695	1.8184	5.29147	2.23538	9.23215	3.58644	1.79316	3.52912	4.26579	0.874878	0.829701
172795_x_at	C06A5.5	845.03	629.39	623.71	848.51	833.64	671.59	543.61	762.2	599.65	577.29	557.33	550.28	0.408122	0.548012	0.328033	0.0176089	1.12183	0.884248	1.10111	1.39696	3	3	3	3		201.082	188.276	207.366	174.809	0.856323	0.981552	2	2		142.161	181.224	163.787	183.974	198.587	180.177	160.171	182.033	193.603	191.621	220.015	170.298	0.11655	0.3394
172796_x_at	K06A4.1	107.94	84.68	107.44	197.29	100.13	89.29	54.63	31.85	69.85	118.26	30	54.25	0.457782	0.0235147	0.618354	0.228876	1.28877	1.2954	1.9194	1.90958	0	0	0	0		7.57593	3.37274	13.051	6.28964	0.402386	1.76648	0	0		7.68568	6.08079	14.773	27.5782	19.7664	4.92569	13.213	2.8034	9.28749	8.39736	10.1045	3.04397	0.331231	0.802822
172797_x_at	C54H2.2	177.17	175.02	142.78	133.62	163.96	189.74	161.5	110.35	115.28	103.03	177.35	157.34	0.903088	0.142487	0.573399	0.580049	-1.01567	1.13068	1.27856	1.11331	3	3	3	2		18.8631	26.7426	35.9391	28.3093	0.231288	1.40878	2	2		20.7731	29.8998	33.7471	39.0799	33.6892	40.7934	34.966	18.3326	27.5342	21.0396	25.9001	23.6439	0.0919871	0.855545
181136_s_at	F52B11.3	574.85	665.22	649.51	539.52	606.87	704.67	837.69	1356.37	1148.12	804.23	901.95	856.21	0.828271	0.0342004	0.165247	0.0130356	-1.02081	0.766682	0.565373	0.722396	3	3	3	3		45.036	79.581	31.7581	39.2595	0.268717	0.569887	2	2		109.123	159.172	175.868	58.3333	64.9083	84.9617	188.566	188.271	105.231	79.5126	79.2117	292.455	0.0219167	0.730681
179202_at	T02E9.5	231.66	249.38	232.05	271.88	222.6	317.01	404.08	456.04	396.73	309.24	345.76	415.29	0.304664	0.000754075	0.161626	0.105342	1.138	0.851565	0.567363	0.758196	3	2	3	3		16.473	56.982	10.2988	17.9303	0.387036	0.384305	2	2		70.2029	105.719	177.875	40.2282	19.9541	52.1663	156.743	131.896	96.4454	78.295	51.6712	291.111	0.071536	0.787504
172800_x_at	T22H2.6A	856.32	756.66	784.69	636.25	752.89	667.68	799.74	882.38	947.54	868.69	839.7	614.98	0.0680261	0.21156	0.32407	0.366937	-1.16572	0.883525	0.911779	0.885274	3	3	3	3		116.739	104.01	115.805	89.7038	0.652063	0.930957	2	2		110.406	151.493	147.276	113.412	131.034	129.228	153.71	115.696	100.723	113.31	108.631	137.37	0.451502	0.559446
172801_x_at	ZC513.8	6750.41	6874.44	7168.38	5774.6	6459.64	7041.4	7045.11	8050.45	7100.64	6286.36	7748.73	7124.9	0.260729	0.251304	0.553505	0.324743	-1.07873	0.953316	0.936792	0.910948	3	3	3	3		1366.51	1217.57	1253.66	1152.52	0.427233	0.931155	2	2		1724.43	2378.87	2697.9	2074.91	1843.72	1709	2571.17	2156.45	1905.34	1822.07	2124.39	2137.2	0.269975	0.879126
172802_x_at	C18H7.3	30	30	30	30	30	30	30	30	30	30	30	139.7	1		0.373901	0.373901	1	2.21889	1	0.450676	0	0	0	0		17.6927	12.9833	8.18629	6.05989	0.0862989	0.464408	0	0		7.92897	11.6275	15.1589	4.60702	2.82772	4.54231	2.45077	1.35378	1.38295	1.36338	7.28134	15.301	0.0249512	0.00968612
172803_x_at	C34H4.4	1229.33	1065.72	1629.84	1301.38	1620.14	1777.9	2100.81	2525	1900.01	1850.33	2191.9	2693.1	0.302725	0.0253191	0.830839	0.0738512	1.19734	1.0321	0.60144	0.697727	0	0	0	0		165.517	139.237	153.938	150.818	0.999971	1	0	0		375.534	477.761	470.61	386.111	303.482	317.319	357.59	307.448	350.299	213.115	340.888	474.405	0.0643744	0.047824
172804_x_at	C24F3.6	15223.5	15711.6	12306.3	16023.2	13021.6	11636.2	12976.3	11328.2	13641.9	13824.5	11444.2	11910.7	0.637251	0.235764	0.811113	0.475954	-1.06294	0.979788	1.13954	1.09418	3	3	3	3		3412.36	1564.28	1666.42	1645.71	0.462847	0.665536	2	2		3021.06	3345.88	3907.03	5992.1	4491.41	5643.05	4674.85	3791.57	3221.36	3781.84	3456.15	3426.28	0.0201739	0.3956
172805_x_at	C26C9.2	210.26	313.53	285.41	409.83	301.65	373.82	202.71	229.88	156.82	381.1	295.18	310.32	0.106275	0.122288	0.0176237	0.471137	1.34121	1.67388	1.3729	1.10004	1	0	0	1		36.4392	29.9128	26.5141	42.6304	0.887159	1.04209	0	1		54.8771	35.24	54.6356	27.9039	37.8501	14.5042	44.8084	36.197	36.6407	39.1335	40.8981	30.6557	0.0837914	0.271097
172806_x_at	B0238.13	80.5	81.16	79.54	83.05	48.36	40.71	99.94	42.02	85.51	115.25	55.67	117.64	0.152063	0.805672	0.488442	0.182505	-1.40139	1.26856	1.06036	0.596479	1	1	2	0		8.74887	5.91977	7.19487	8.16881	0.837913	1.04738	1	0		7.42475	8.16946	14.799	13.5839	4.68685	1.53927	17.2405	8.89917	2.15738	8.63329	10.0221	11.9915	0.458189	0.894615
172807_x_at	C37A2.7	15697.3	14893.6	15194	14385.5	16434	15590.1	15420.6	16458.7	16164.7	15100.6	14976.9	14441	0.760826	0.124123	0.0334733	0.372204	1.01365	0.926617	0.952978	1.04248	3	3	3	3		3491.16	2712.36	2940.25	2937.88	0.716668	0.947547	2	2		3281.13	3959.09	4494.51	4587.61	4948.86	4678.95	4642.43	3487.1	3478.21	3479.47	3924.06	3419.55	0.087609	0.939289
172808_x_at	F30A10.8A	207.64	142.9	214.14	174.56	183.32	200.19	186.55	231.06	210.92	206.9	227.32	195.48	0.93113	0.46105	0.981588	0.116839	-1.01187	1.00186	0.898414	0.886247	2	1	2	3		21.1944	17.907	12.9072	16.3713	0.175981	0.748783	2	2		24.8026	28.5164	30.6825	24.5556	23.4551	23.888	22.231	23.0029	26.6045	26.3838	24.8857	50.0409	0.0820328	0.136789
172809_x_at	Y41E3.2	3480.86	5507.6	4280.75	4404.6	4122.53	7039.48	3939.13	6033.1	3417.8	4162.63	4680.53	3581.38	0.524679	0.969593	0.72721	0.34611	1.17314	0.927895	0.990977	1.25289	3	3	3	3		579.596	475.323	665.552	705.427	0.105403	1.29961	2	2		963.71	1339.28	1152.02	911.185	1133.75	1001.12	1162.28	987.367	1010.24	666.49	983.284	1114.2	0.340941	0.463615
172810_x_at	ZC477.1	81.36	44.85	41.46	30	39.6	30	41.67	30	40.16	30	33.84	36.74	0.159948	0.233884	0.417486	0.934741	-1.68342	0.899401	1.49933	0.990257	0	0	0	0		3.0174	4.97575	2.64521	9.69596	0.61265	1.54397	0	0		5.77231	3.86118	16.8342	4.526	12.2726	4.73256	19.4931	6.79981	1.89232	8.2269	11.7837	10.4321	0.747981	0.935259
172811_x_at	C35E7.10A	30	78.12	124.75	65.07	96.98	54.33	102.43	82.93	54.63	83.8	73.04	111.31	0.864441	0.942038	0.628749	0.37106	-1.0762	1.11734	0.970332	0.806936	0	0	0	0		6.10884	16.3158	2.22523	13.8017	0.718719	0.714704	1	1		1.71343	9.32267	16.2437	17.1944	19.536	29.0999	7.57336	7.25009	8.04392	8.43758	5.85289	9.71856	0.0817714	0.743999
171910_x_at	AV184312	1928.12	2237.93	2520.5	1663.87	2280.18	3338.98	3590.45	4337.7	3826.02	3483.24	4009.78	3815.87	0.720734	0.00376225	0.610305	0.0589735	1.08921	0.962117	0.568866	0.644009	3	3	3	3		203.682	410.628	236.298	261.083	0.631259	0.809658	2	2		892.12	1166	1352.35	897.486	561.898	834.441	1154.82	1194.89	757.533	792.298	758.561	1781.53	0.0920297	0.628594
172813_x_at	B0035.2	1082.03	935.91	1074.94	962.84	1020.6	1061.3	915.28	1090.38	875.7	807.99	954.65	955.12	0.786799	0.434863	0.543101	0.126879	-1.01581	0.943221	1.07341	1.12031	3	3	3	3		169.28	179.312	207.778	186.762	0.18721	1.13181	2	2		165.411	202.426	184.869	188.398	184.567	142.817	160.891	167.013	204.316	184.588	176.954	181.64	0.533665	0.712795
172814_x_at	C35E7.10B	30	30	30	30	30	51.28	47.86	38.71	30	42.98	30	30	0.373901	0.160992	0.537828	0.755869	1.23642	0.883418	0.772068	1.0806	0	0	0	0		0.631507	8.20781	3.51454	3.35111	0.818884	0.776717	0	0		2.02511	1.29864	0.843098	0.957946	0.939718	4.33455	1.22151	0.563119	0.913496	0.696319	1.31769	0.343665	0.590883	0.281103
172815_x_at	K05F1.2	718.2	815.16	573.01	658.71	673.95	561.19	995.94	705.09	832.95	770.44	997.78	861.43	0.419115	0.263671	0.780504	0.0306709	-1.11221	1.03775	0.83125	0.720191	2	0	3	3		34.4639	175.315	23.4568	154.754	0.884846	0.849517	2	1		83.3813	74.7805	116.907	130.401	91.9688	159.347	46.5625	60.033	40.9008	71.8115	37.6276	27.7917	0.202801	0.0388911
172816_x_at	T04C12.5	21153	19978.3	20095.7	18861	20549.9	20973.7	21369.2	20226.7	19630.5	18929.8	19465.2	21863	0.725591	0.999775	0.770951	0.971484	-1.01395	0.984184	1.00001	1.0021	3	3	3	3		3422.72	2968.52	3134.99	3327.85	0.89795	1.0112	2	2		3772.32	4019.48	5076.1	5439.45	5041.26	4969.69	5068.27	4536.95	4337.86	4360.4	4029.18	4124.32	0.113209	0.475292
172817_x_at	F43G9.7	96.39	112.7	79.83	54.93	80.55	70.13	76.81	45.77	56.54	84.91	56.93	60.05	0.0826455	0.0496166	0.582131	0.919763	-1.40516	1.12712	1.613	1.01843	0	0	0	0		11.3803	11.1211	7.68715	6.10239	0.0323368	0.612831	0	0		7.31796	6.90871	13.2495	11.6812	4.53244	10.3671	2.61239	4.17105	2.22821	2.68834	9.91491	1.7964	0.925636	0.0447737
172818_x_at	F02E9.8	72.14	42.21	43	127.8	57	83.76	162.69	146.2	88.54	39.82	68.61	69.92	0.18034	0.031052	0.040861	0.258675	1.70661	0.448758	0.395919	1.5058	0	0	0	0		12.3679	9.32716	18.4829	12.641	0.288565	1.43461	0	0		12.7533	6.75551	14.5695	19.4273	20.9632	21.0725	35.0102	16.83	7.35044	13.6514	14.4295	10.1303	0.0195691	0.378034
172819_x_at	F47C8.1	123.01	96.9	75.49	124.28	118.67	84.54	105.68	128.02	117.99	58.8	84.14	84.91	0.594506	0.284146	0.0183945	0.0925835	1.10868	0.647872	0.839944	1.43731	0	0	0	0		10.411	7.05644	5.92035	2.2457	0.202495	0.467502	0	0		4.98313	8.4461	7.43229	14.3855	13.0096	9.83387	13.2461	6.40082	11.2215	1.36386	5.4086	11.3504	0.0323177	0.216579
172820_x_at	F23H12.4	18236.5	20548.6	17803.8	22693.2	23325.6	18515.1	21867.2	15654.8	24979.8	22257.5	17898.6	18742.1	0.201206	0.53003	0.713689	0.403918	1.1404	0.942345	0.905395	1.09568	3	3	3	3		4109.77	2154.42	2996.01	2170.91	0.656641	0.824835	2	2		3200.95	4026.96	4756.18	5452.21	4014.25	5313	4599.69	3563.4	4067.1	4365.89	4022.87	4222.95	0.219989	0.886564
172821_x_at	F52B11.4	9630.84	13106.1	6066.67	9952.47	9437.39	6759.84	9869.41	7882.39	9455.68	13691.6	10713.6	11241.1	0.715472	0.814241	0.0626909	0.0788789	-1.10149	1.31017	1.05866	0.733587	3	3	3	3		1764.06	1302.55	1294.74	1196.6	0.347039	0.812411	2	2		1762.54	1668.15	1942.27	3595.5	2698.54	3115.16	2272.13	2210.58	1712.88	2143.83	1935.22	1733.08	0.00771429	0.231295
172822_x_at	C49D10.1	30	51.45	81.34	91.77	41.03	96.87	44.07	30	48.19	41.7	58.92	60.67	0.391443	0.442649	0.18706	0.292594	1.4108	1.31924	1.33151	1.42396	0	1	0	0		7.99625	4.31106	3.82233	6.36635	0.682738	0.827856	0	0		1.79644	1.69665	9.16486	9.49381	18.2815	2.21113	12.1276	5.54134	9.28319	4.25074	1.29423	3.22545	0.334056	0.201775
172823_x_at	H02I12.7	2828.09	2920.09	2929.42	2434.72	2460.27	2960.82	2574.53	2874.17	2313.13	2205	2894.76	2595.24	0.191126	0.13848	0.93514	0.84849	-1.10461	0.99139	1.11798	1.0209	3	3	3	3		665.677	824.388	702.186	658.764	0.514823	0.913349	2	2		634.036	777.775	816.296	646.529	749.703	629.106	723.336	588.462	596.078	642.04	656.048	734.715	0.370281	0.205264
172824_x_at	T10C6.11	235.59	324.78	285.41	301.82	268.94	192.39	303.51	163.09	376.78	259.04	166.03	145.85	0.542579	0.99115	0.274194	0.249495	-1.10828	0.676943	1.00285	1.3367	3	2	3	3		43.3023	42.7343	46.1604	48.3351	0.0639131	1.09832	2	2		35.5309	49.9301	54.9158	50.6151	45.985	59.9211	45.0394	44.0143	48.0085	45.3777	48.2713	58.0776	0.491317	0.861354
172825_x_at	F45F2.2	458.93	377.59	430.49	516.71	447.55	385.32	469.06	424.05	567.22	537.95	438.74	417.91	0.572282	0.254887	0.716494	0.791201	1.06517	0.95499	0.867619	0.967718	3	3	3	3		99.8846	68.9547	76.0701	65.6095	0.493012	0.839139	2	2		59.282	56.9948	71.5327	69.0906	70.904	65.8871	71.2813	59.5898	72.7791	57.8692	66.1964	76.564	0.273133	0.438592
172826_x_at	F11G11.10	8077.2	5900.72	6968.68	4986.04	6138.1	9213.6	5219.73	9399.74	5670.72	5906.81	4918.8	5458.71	0.892478	0.888582	0.380201	0.355265	-1.02994	0.802571	1.03235	1.24892	3	3	3	3		1349.3	811.029	986.102	739.081	0.53897	0.798575	2	2		1487.37	1405.62	769.047	2087.55	2011.8	1717.85	3031.45	1848.77	2092.1	1585.04	2008.79	1597.93	0.0471588	0.0607118
172827_x_at	C31E10.2	34.93	30	37.47	30	30	30	30	30	30	30.09	30	30	0.132531	0.132531	0.373901	0.373901	-1.13776	1.001	1.13778	0.999001	0	0	0	0		4.63582	1.77237	0.323915	2.109	0.359946	0.379658	0	0		1.84154	3.32098	6.20554	1.1837	0.892181	1.87313	2.06558	0.520488	0.601604	0.349391	2.85804	5.22652	0.132955	0.118614
172828_x_at	B0302.3	73.88	32.01	30	38.86	30.97	55.89	67.15	30	75.16	92.13	30	116.93	0.843359	0.575762	0.490739	0.232577	-1.08097	1.38738	0.788637	0.525893	0	0	0	0		2.23198	5.97869	5.05355	7.11639	0.452328	1.48221	0	0		6.67765	5.26063	2.18884	4.42794	6.00753	4.53552	5.60169	4.6525	8.57802	12.7455	2.00559	9.67418	0.852577	0.427021
172829_x_at	C29F5.6	30	30	30	50.34	93.99	46.09	31.23	30	38.12	30	30	31.15	0.0940362	0.284925	0.345079	0.0967809	2.11575	0.917464	0.905888	2.08908	0	0	0	0		5.35472	0.430956	0.775117	0.566092	0.462323	0.231815	0	0		0.396464	0.951526	0.953442	2.91294	3.02259	2.50621	2.41961	2.98417	0.897488	3.12837	2.30756	2.4602	0.00108691	0.109594
172830_x_at	T07C12.2	30	34.88	55.26	30	30	30	30	30	36.52	45.1	62.83	49.69	0.26386	0.382653	0.0238399	0.0132369	-1.33491	1.63303	1.24472	0.570994	0	0	0	0		3.28046	1.73341	1.59633	9.19368	0.533925	2.15203	0	0		3.69608	4.52861	3.2944	3.51435	3.09229	2.90938	1.5842	4.9386	4.62571	9.86216	1.82835	9.93784	0.174734	0.918205
172831_x_at	Y11D7A.6	80.02	79.21	74.27	30	143.39	89.81	75.74	123.87	95.17	82.02	121.21	58.23	0.777815	0.220857	0.655459	0.988415	1.1272	0.886967	0.792116	1.00665	0	0	0	0		2.95238	2.7158	4.55855	4.29395	0.0121971	1.56179	0	0		1.6476	10.0474	2.42363	9.86034	15.3553	5.80097	8.91501	7.92023	5.80572	6.72517	8.51412	3.38236	0.217594	0.372635
172832_x_at	H38K22.5	206.28	232.85	242.62	241.65	226.42	242.74	181.98	265.43	281.63	242.48	235.49	232.95	0.467148	0.655209	0.855034	0.995408	1.04262	0.975145	0.935134	0.999845	2	1	3	3		19.6139	17.2709	13.2797	15.6622	0.140598	0.784656	2	2		11.6732	24.416	19.9092	18.9446	19.8728	17.6079	23.222	18.9635	16.9127	19.4707	18.1075	19.3009	0.97183	0.816398
172833_x_at	T10C6.13	1178.72	1121.61	936.47	731.75	1034.41	847.94	1093.21	888.32	996.74	1049.87	927.69	955.69	0.144149	0.411425	0.840222	0.328092	-1.23821	0.984884	1.08681	0.891196	3	3	3	3		266.273	293.063	254.52	247.762	0.174944	0.897998	2	2		228.877	349.154	415.711	378.34	293.915	449.894	336.668	290.417	276.159	342.024	294.681	337.174	0.578402	0.628393
172834_x_at	C33F10.9	1614.43	2385.85	1442.05	1441.58	1653.31	1590.58	2454.57	2376.58	2509.95	2610.88	2234.64	2415.33	0.443318	0.0966619	0.827953	0.00238837	-1.16153	0.989068	0.741351	0.645306	3	3	3	3		142.956	593.151	64.0501	507.981	0.819514	0.777104	2	2		243.238	217.287	356.571	398.472	279.165	488.467	127.394	206.497	77.5968	219.648	106.005	60.2475	0.191906	0.0762972
172835_x_at	F08G2.2	1253.32	1350.84	1220.14	1610.61	1276.68	1251.72	1333.15	1090.18	1314.13	1280.99	1496.35	894.86	0.43891	0.756905	0.915459	0.500966	1.08229	0.982539	1.02324	1.12712	3	3	3	3		226.875	290.686	211.011	226.915	0.349601	0.846135	2	2		217.836	286.721	241.024	225.065	247.765	285.042	216.809	211.224	186.87	210.26	184.473	263.712	0.885653	0.121574
172836_x_at	ZK1248.17	243.16	215.41	232.24	164.82	148.92	258.21	449.78	229.97	450.73	158.24	291.73	401	0.321293	0.118266	0.410945	0.299196	-1.2078	0.752751	0.611077	0.672115	3	2	3	3		9.4391	33.3708	6.59826	35.7014	0.990425	0.988081	1	1		13.8105	18.9161	26.9724	28.2742	18.8172	30.1915	25.1011	11.2784	5.79843	18.675	7.58872	8.62607	0.322698	0.445205
172837_x_at	C24A3.7	86.44	77.33	104.76	109.11	109.31	81.17	115.03	130.63	160.7	138.84	162.8	60.85	0.44888	0.0425118	0.685588	0.550061	1.11567	0.892042	0.660818	0.826478	0	0	1	0		7.0892	6.8158	3.7516	5.8182	0.173086	0.688227	1	0		9.89235	11.1194	15.9042	11.23	9.48819	11.7214	14.997	10.328	13.1505	7.04207	7.21788	7.12613	0.487873	0.830955
172838_x_at	F52B5.1	2301.17	2308.78	2352.68	2271.92	2317.9	2580.95	2363.72	2522.59	2427.82	2427.29	2459.44	2054.76	0.516406	0.0745101	0.41841	0.661017	1.02989	0.949052	0.951942	1.03303	3	3	3	3		370.737	488.65	530.301	462.848	0.428594	1.15565	2	2		296.912	382.766	308.331	320.884	312.525	302.879	326.311	336.655	369.857	360.233	329.259	324.616	0.563572	0.644144
172839_x_at	ZK721.5	37.16	30	30	30	30	34.39	30	30	30	40.93	30	30	0.75809	0.373901	0.373901	0.608316	-1.02933	1.12144	1.07956	0.935203	0	1	0	0		4.40874	3.08998	2.40189	2.11355	0.1577	0.602161	0	0		4.60202	3.18976	0.418361	6.76925	0.945809	1.57267	6.72644	0.429108	1.24782	1.2092	1.8944	5.72397	0.879158	0.97925
172840_x_at	F47D2.2	30	30	30	30	30	30	30	30	30	30	30	30	1				1	1	1	1	0	0	0	0		0.229213	0.420533	0.1473	0.223757	0.308796	0.571079	0	0		0.527323	0.651069	0.270768	0.878936	1.12668	6.41338	0.299831	0.18014	1.19631	0.469022	0.345768	0.333337	0.268246	0.83453
172841_x_at	F44E8.1	30	73.69	47.07	55.69	104.06	30	57.98	42.25	30	66.69	42.79	58.44	0.632692	0.673352	0.305853	0.765722	1.25864	1.28941	1.15764	1.13	0	0	0	0		6.32828	5.89323	2.33783	3.5871	0.0414151	0.484795	1	0		6.96449	8.64278	2.29929	6.27466	19.1964	4.26991	2.75393	6.48334	5.31191	5.67309	7.75205	3.91508	0.478167	0.636848
172842_x_at	Y56A3A.19	3603.88	2673.16	3339.56	2771.87	3412.32	3001.24	2809.55	2882.7	3071.37	2920.78	2389.48	3180.49	0.689425	0.378937	0.729805	0.481639	-1.04694	0.968863	1.09733	1.08182	3	3	3	3		590.175	507.55	591.299	532.138	0.823892	1.02342	2	2		513.045	658.731	719.253	705.503	612.815	570.749	635.538	521.676	538.955	534.679	546.094	467.384	0.993281	0.410294
172843_x_at	F54D7.1	65.71	52.33	32.84	75.38	108.61	30	79.99	64.59	78.85	42.04	62.92	30	0.44239	0.0877355	0.0526572	0.346787	1.41823	0.604037	0.67529	1.58558	0	0	0	0		2.15863	5.40071	4.78967	1.26552	0.783173	0.80102	0	0		8.06672	2.0861	11.2447	11.1546	2.51384	4.2549	8.41229	3.83933	11.0489	4.59354	7.28742	3.36617	0.7737	0.861574
172844_x_at	F41E7.5	2477.67	2926.85	2253.4	2351.75	2411	2520.26	2513.61	2973.84	2564.25	2678.12	2563.46	2976.88	0.573343	0.621665	0.785306	0.0785964	-1.05148	1.02071	0.951094	0.886177	3	3	3	3		427.59	305.932	387.004	322.138	0.875924	0.966763	2	2		649.163	598.097	668.337	833.946	593.431	880.065	688.431	724.72	693.73	744.202	672.195	715.509	0.225779	0.0554225
172845_x_at	K08F11.5	1417.56	1939.61	1694.52	1318.9	1167.47	1492.07	1496.32	1877.2	1218.64	1443.1	1800.49	1239.93	0.114194	0.563084	0.892499	0.422895	-1.26977	0.976342	1.10007	0.887347	3	3	3	3		370.734	375.473	409.17	361.896	0.653015	1.03331	2	2		274.463	286.107	280.7	193.197	243.639	243.575	249.647	324.189	314.529	263.985	287.042	262.662	0.0352219	0.543046
172846_x_at	F13E9.7	63.18	79.11	90.43	65.3	83.69	41.12	45.36	86.89	61.67	61.43	83.44	59.87	0.386987	0.420951	0.813018	0.753313	-1.22412	1.0558	1.20008	0.928544	0	0	1	2		6.78501	3.28808	6.91078	2.31053	0.896331	0.915441	1	0		7.12504	7.63905	8.85649	5.41864	16.9196	7.76329	16.9259	6.08245	6.34621	8.90983	8.56741	3.63619	0.575295	0.624333
172847_x_at	M04C7.2	131.13	148.08	61.32	174.12	111.97	99.59	189.94	91.29	93.75	90.24	123.2	102.02	0.690702	0.797845	0.589617	0.402034	1.13257	0.841272	0.908128	1.2226	0	0	0	0		2.8996	4.44896	3.2467	5.68593	0.63858	1.21556	0	0		2.5599	2.01547	2.84653	0.757471	9.96307	10.639	16.7993	6.78721	12.3107	9.1408	5.57498	8.76243	0.219767	0.0308851
172848_x_at	F54D8.2	8757.84	8035.99	7993.24	7737.17	8242.62	8206.73	7693.8	8265.29	7905.07	8088.67	8084.77	7414.99	0.536879	0.361583	0.758553	0.511302	-1.02483	0.988446	1.03867	1.02536	3	3	3	3		1670.28	1485.47	1600.43	1530.89	0.912859	0.992259	2	2		1633.76	1957.18	2157.77	2097.06	2267.44	2236.68	2454.75	1709.19	1712.65	1822.48	1656.89	1740.56	0.153111	0.890681
172849_x_at	C39D10.4	58.75	30	47.46	30	30	35.62	45.59	45.26	30	40.75	32.67	30	0.189539	0.62955	0.392943	0.524718	-1.42448	0.855772	1.1271	0.924579	0	0	0	0		16.3539	11.24	13.1288	10.3554	0.553118	0.851063	2	2		19.9336	12.3499	12.7002	21.2447	20.5615	30.5559	20.4101	16.754	24.5662	19.1572	19.7821	14.0192	0.0879707	0.170663
172850_x_at	Y71F9AL.3	94.73	119.26	30	99.98	61.56	61.33	73.84	87.31	93.67	112.84	72.74	79.79	0.823464	0.901033	0.809715	0.471273	-1.09479	1.0414	0.957499	0.839846	0	0	0	0		9.99805	1.73288	1.4576	2.30696	0.438837	0.320909	0	0		7.69564	6.25591	8.92169	15.0629	11.4575	5.84753	13.0995	5.06367	4.94045	10.5518	9.94914	5.75542	0.319952	0.97949
172851_x_at	F17E9.9	295.8	391.39	285.87	241.3	341.14	153.21	232.68	154.08	394.5	166.86	278.46	255.44	0.283035	0.460379	0.749767	0.864775	-1.32271	0.896961	1.2455	1.04979	3	2	3	2		86.9492	115.816	95.1937	117.706	0.80788	1.04998	2	2		91.3915	119.148	134.258	95.5181	61.2893	69.5835	64.3005	81.2488	86.2832	94.3735	91.8662	119.651	0.071994	0.0569335
172887_x_at	ZK1248.6	761.57	1147.65	690.08	636.55	705.51	872.41	1716.84	1485.62	1365.79	1577.68	1574.26	1617.18	0.463532	0.0201377	0.554543	0.000282499	-1.17378	1.04397	0.568993	0.464335	3	3	3	3		52.8664	341.504	18.0553	288.77	0.845448	0.778013	2	1		104.432	94.8651	144.987	154.271	113.203	241.243	42.1157	79.7004	25.5334	74.0669	37.7661	35.4089	0.249825	0.0416724
183577_at	ZK1067.7	557.29	630.55	726.32	656.98	848.74	826.51	971.93	1126.16	1257.91	1075.71	1190.35	940.66	0.147975	0.00746873	0.673665	0.0364192	1.2184	0.955518	0.570369	0.727295	3	3	3	3		21.6753	26.1631	21.2305	26.5495	0.994066	0.998779	1	2		78.5241	129.397	116.799	71.3808	66.7027	77.2401	85.3314	83.0222	88.2651	37.6713	83.0245	150.963	0.0795578	0.213786
172854_x_at	F32B6.6	3110.06	4052.27	2414.95	2405.36	2801.08	2736.47	4963.8	4241.58	4595.39	4269.83	5089.36	4666.49	0.328553	0.0531748	0.82378	0.00160122	-1.20576	1.0163	0.693967	0.566312	3	3	3	3		137.092	824.046	70.284	750.268	0.897694	0.85373	2	2		309.37	276.614	450.266	405.887	368.789	474.138	146.922	243.805	94.2308	242.446	152.711	87.705	0.313858	0.0561245
172855_x_at	F02E9.2A	73.88	121.12	149.14	122.09	100.63	110.26	139.86	96.9	112.91	121.67	180.6	108.66	0.878414	0.945386	0.467076	0.3215	-1.03351	1.17519	0.984185	0.810308	2	2	2	3		18.9744	31.8226	18.2234	23.2135	0.567128	0.815735	2	2		21.9451	40.2275	23.634	32.809	18.7304	29.935	34.3591	24.6264	25.0757	28.0105	24.4301	35.813	0.851709	0.934385
172856_x_at	R12E2.10	6683.59	6254.32	6623.56	6630.24	7563.53	6426.87	6373.72	6039.77	7031.04	6543.25	6505.05	5617.73	0.399539	0.909099	0.569901	0.23167	1.05415	0.959963	1.00601	1.10471	3	3	3	3		1457.2	1149.64	1323.79	1117.57	0.698692	0.936522	2	2		909.505	954.924	914.313	932.066	1007.92	927.574	942.437	871.551	993.191	867.784	1017.5	768.268	0.376436	0.815783
191353_at	T19H12.4	166.25	180.69	171.25	136.23	142.23	117.74	108.51	127.65	97.84	148.92	118.54	94.15	0.00874764	0.00318134	0.637591	0.545384	-1.30791	1.08266	1.55147	1.09566	2	0	1	0		6.75029	9.07977	8.83859	9.12446	0.459371	1.13474	0	1		6.30172	9.76531	3.68936	14.555	13.4629	15.2006	17.0252	13.7442	6.61897	6.96679	10.3384	6.62702	0.0129447	0.172193
172858_x_at	C53C11.4	30	40.22	30	30	30	41.05	30	37.38	30	30	30	30	0.958668	0.832797	0.373901	0.373901	1.00823	0.924214	1.02916	1.12278	0	0	0	0		7.15095	4.37995	8.35351	1.95507	0.876985	0.893996	0	0		0.744516	7.42723	8.50252	3.35741	1.27991	12.2029	4.86154	5.49373	6.92201	7.2755	11.5367	8.22327	0.989966	0.93983
172859_x_at	C07E3.4	49.5	30	63.95	35.7	77.18	35.62	87.5	47.44	30.33	40.39	51.79	82	0.925798	0.729256	0.894381	0.669135	1.0352	1.05391	0.867974	0.852566	0	0	0	0		4.82219	6.36399	0.42874	4.50366	0.287657	0.440937	0	0		7.41629	1.13934	7.12473	6.2063	8.48071	1.40197	0.860449	5.29241	1.19655	3.6538	1.24645	8.18044	0.965053	0.327678
172860_x_at	F35H10.1	1334.5	1604.29	1550.28	1638.33	1396.62	1428.65	1797.31	1831.03	1188.9	1201.71	1820.55	1195.64	0.943201	0.651343	0.534257	0.729413	-1.0057	0.875584	0.931876	1.05825	3	3	3	3		272.804	399.742	363.953	413.625	0.521556	1.15617	2	2		436.261	317.491	452.12	259.879	373.109	300.837	301.975	365.497	353.544	367.756	275.411	355.238	0.167497	0.257801
172861_x_at	F22B3.6	128.17	124.89	95.08	98.62	103.73	75.08	74.54	90.29	67.77	58.63	69.38	60.14	0.161279	0.0365572	0.118308	0.0344376	-1.25487	0.808899	1.49673	1.47452	0	0	0	1		10.912	4.53076	14.195	6.58177	0.645038	1.34541	0	0		7.7245	8.61117	14.1082	23.4734	13.1525	6.85478	14.5775	11.7573	20.2528	19.5379	9.99451	7.4184	0.4535	0.167727
172862_x_at	T28C6.6	15543	13037.2	14125.6	11377.3	12206.7	12972.5	15794.5	16412.2	13203.3	13676.7	15890.2	17154.8	0.0755486	0.501568	0.772587	0.0385359	-1.16822	1.02889	0.94045	0.78243	3	3	3	3		3447.31	2259.99	2890.76	2317.12	0.741309	0.912495	2	2		3283.59	4115.31	5104.72	5826.91	5900.02	5177.02	6235.13	3752.78	4006.3	4410.74	3870.17	4380.72	0.0630483	0.627943
174510_at	C52516	376.64	409.34	489.91	331.38	333.06	795.55	711.53	888.2	626.09	567.34	932.22	569.65	0.717625	0.0197623	0.734821	0.359449	1.1443	0.929639	0.573222	0.705578	3	3	3	3		58.9568	46.6829	60.992	45.9388	0.953044	1.01222	2	2		99.6565	110.69	115.655	67.1384	62.1303	41.2508	50.9878	95.1345	119.578	48.427	100.497	160.376	0.00494416	0.384862
172864_x_at	F10C2.2	1508	1478.42	1455.64	1450.68	1440.82	1671.53	1530.34	1517.1	1479.62	1555.01	1512.64	2037.32	0.627413	0.257183	0.317867	0.38264	1.02723	1.12766	0.981224	0.893841	3	3	3	3		520.828	520.783	484	525.147	0.512796	0.968833	2	2		531.016	440.334	475.687	543.639	493.174	496.297	550.024	504.206	467.368	474.904	499.058	436.82	0.407505	0.523642
172865_x_at	C53H9.1	12988.6	13005.2	12630.6	12104.6	13477.1	13541.2	13219.5	12909.4	13424.9	11658.1	13907.2	12518.3	0.74875	0.184349	0.506342	0.689322	1.01291	0.962832	0.976502	1.02729	3	3	3	3		3173.68	2467.66	2505.53	2449.94	0.434982	0.878421	2	2		2900.28	3527.11	4048.17	3365.14	4173.8	3644.8	3568.75	3357.33	3102.98	3214.15	3204.81	2994.52	0.593754	0.69903
172866_x_at	T01B11.6	136.31	225.33	150.64	88.57	126.36	152.55	142.07	139.28	171.3	203.64	100.42	110.1	0.220388	0.536531	0.728607	0.70163	-1.39401	0.914967	1.13174	0.88729	2	0	1	0		28.7764	31.4144	27.9792	29.9458	0.5622	0.962356	2	2		21.1404	30.9928	17.9487	24.8696	19.6173	36.7301	36.691	34.3285	26.7236	32.1515	35.2178	31.7871	0.59334	0.135683
188998_s_at	C05A9.1	36.13	37.6	37.26	132.78	85.49	95.04	41.52	30	30	66.95	73.72	67.9	0.00952531	0.459998	0.00124015	0.0749475	2.82274	2.05447	1.09328	1.50218	1	3	0	3		5.00661	4.24064	20.7834	17.1023	0.0168036	4.09697	2	2		7.70149	6.02844	12.0672	5.84213	5.3863	7.8209	6.62312	6.17996	3.97055	7.22104	17.0294	6.61314	0.312736	0.203027
172868_x_at	C24A3.1	30	30	30	30	30	30	30	30	30	30	30	30	1				1	1	1	1	0	0	0	0		2.26	1.09609	0.235073	1.42226	0.414358	0.493827	0	0		4.27649	2.54268	2.5707	0.38423	2.57746	1.07829	2.84881	0.76113	3.84355	1.8525	3.94962	1.44331	0.108142	0.580273
172869_x_at	K04F10.4B	2011.14	2177.78	1997.65	2048.66	1890.24	2207.19	1647.86	2206.14	1924.87	1456.78	2181.95	1333.34	0.906849	0.471877	0.434473	0.234855	-1.00659	0.860388	1.07055	1.23612	3	3	3	3		425.923	374.106	428.561	394.372	0.747567	1.02863	2	2		294.643	362.936	508.514	453.935	450.641	435.496	444.74	335.199	361.937	325.177	367.476	325.044	0.41158	0.915156
172870_x_at	K04F10.4E	1963.47	1288.55	1522.41	1243.56	1394.83	1302.22	1369.61	1674.98	1481.28	1448.29	1321.64	1348.83	0.242229	0.722076	0.235006	0.367368	-1.2116	0.910048	1.05492	0.956747	3	3	3	3		318.44	282.603	355.21	307.126	0.414247	1.10198	2	2		206.057	251.764	313.2	270.525	242.339	307.195	250.323	234.174	287.249	233.698	320.108	234.908	0.675634	0.994797
172871_x_at	ZK131.7	1510.89	1280.66	1544.31	1302.05	1072.34	1246.43	1358.39	1379.45	1224.06	1356.67	1349.11	1266.96	0.0918607	0.26439	0.952088	0.19244	-1.19748	1.00274	1.09439	0.911416	3	3	3	3		217.042	232.327	195.943	197.055	0.0666128	0.874555	2	2		269.047	309.289	342.121	197.959	274.157	250.555	252.886	247.673	240.131	254.081	254.231	331.166	0.099663	0.0491508
172872_x_at	T23F2.3	548.01	429.66	509.6	445.11	420.84	490.19	496.47	567.02	524.38	588.93	493.11	484.07	0.339599	0.45367	0.86263	0.148903	-1.0967	0.986296	0.936645	0.865929	3	3	3	3		50.1146	78.7182	89.2881	80.5812	0.303559	1.31853	2	2		101.409	97.2708	75.8409	93.3641	101.533	109.825	126.401	115.549	110.656	111.447	100.943	138.722	0.337119	0.0472135
172873_x_at	F35G12.3B	780.13	672.28	839.02	703.1	758.16	647.66	677.64	707.77	760.11	721.19	555.77	696.01	0.355755	0.422152	0.368671	0.495775	-1.08654	0.919577	1.06801	1.06891	3	3	3	3		187.265	184.443	180.057	169.63	0.178356	0.940758	2	2		112.18	134.767	132.096	110.689	147.226	117.916	123.937	161	153.513	154.428	163.642	122.301	0.939478	0.212736
172874_x_at	F45F2.12	616.86	588.22	577.46	579.54	483.89	521.46	562.63	571.18	524.92	410.01	492.42	541.03	0.0946165	0.0888644	0.153401	0.375235	-1.12471	0.87022	1.07464	1.09798	3	3	3	3		154.412	125.682	181.106	124.917	0.720997	1.09258	2	2		92.903	124.68	115.568	103.511	115.162	97.4937	128.425	98.8343	122.579	103.564	132.054	133.266	0.627126	0.692541
172875_x_at	F58A4.5	49.25	30	38.29	30	40.01	30	30	31.06	91.64	30	42.71	37.18	0.419297	0.608535	0.528531	0.54356	-1.17529	0.719646	0.769745	0.910092	0	0	0	0		4.63364	6.30887	1.06641	6.82799	0.661938	0.721444	0	0		0.441055	6.96685	1.31919	1.63427	5.15118	2.00142	5.79338	0.707203	1.3775	1.00571	5.18421	7.07297	0.993585	0.918363
172876_x_at	Y75D11A.4	119.69	136.64	73.71	163.46	34.07	33.4	78.67	162.3	137	271.32	105.28	92.96	0.522139	0.634413	0.651358	0.330965	-1.42915	1.24232	0.873191	0.491801	0	0	0	0		8.77892	9.17882	15.3236	5.74583	0.77629	1.17328	0	0		2.42357	8.54256	21.5788	37.3965	11.6743	23.8258	31.7829	15.9681	13.2003	15.0963	8.01013	13.7019	0.222959	0.306679
172877_x_at	C29F7.5	168.4	76.14	100.58	117.6	166.47	103.93	96.37	114.32	125.56	248.63	134.64	193.2	0.691546	0.923375	0.0780219	0.173559	1.12422	1.71441	1.02638	0.673062	2	0	2	2		94.4332	100.595	99.2928	100.645	0.517887	1.02517	2	2		80.659	86.659	77.7701	92.9045	65.6069	68.6377	64.7287	68.3217	66.737	89.6761	60.9346	70.3642	0.543897	0.00584281
172878_x_at	F15H10.2	9708.01	10943.1	8107.09	7430.49	7294.66	8346.64	9693.64	10018.8	8476.41	8344.47	9297.96	9631.98	0.098872	0.850732	0.642244	0.0509378	-1.24647	0.96756	1.0202	0.845913	3	3	3	3		1119.64	856.017	950.523	819.132	0.556716	0.895732	2	2		1225.02	1238.27	1478.34	1562.03	1620.62	1538.33	1557.23	2443.38	1666.7	2384.47	1332.24	1579.05	0.0389704	0.11909
176044_at	Y41D4B.L	356.56	570.73	431.12	1121.33	1269.91	1426.18	539.23	568.01	546.67	1545.17	1590.92	1431.4	0.00162247	0.195004	3.5818e-05	0.0667069	2.81021	2.76163	0.821332	0.835781	3	3	3	3		34.7735	34.6066	140.261	138.503	7.11468e-05	4.01792	2	2		27.926	29.5453	32.0744	50.9962	67.3577	71.1721	43.9842	42.9743	37.2929	55.7996	89.8938	69.6836	0.00614584	0.00861064
172880_x_at	C55C3.4	34.47	30	46.28	34.2	30	30	30	30	30	79.26	30	30	0.336375	0.227475	0.373901	0.413628	-1.17571	1.54733	1.23056	0.676433	0	0	0	0		1.66735	7.55998	3.27259	9.36322	0.72645	1.36939	0	0		6.16518	0.828714	8.19357	18.7359	8.00991	14.2462	2.45358	0.801511	0.707659	6.43694	1.72341	0.570567	0.0867593	0.174401
172881_x_at	F17E9.10	1061.92	1017.98	955.97	1148.25	1077.31	797.95	1152.51	968.35	1147.57	1080.84	1064.69	943.04	0.972233	0.317477	0.466499	0.860119	-1.00409	0.944971	0.928847	0.978935	3	3	3	3		219.534	237.118	200.643	215.217	0.216011	0.910673	2	2		228.227	275.437	283.771	237.663	149.313	245.76	158.44	217.103	238.813	230.254	236.859	253.468	0.218928	0.122958
172882_x_at	F26G1.7	1075.99	1531.57	832.7	890.77	983.8	1297.14	1891.11	1593.45	1539.88	1578.81	1679.76	1981.18	0.726878	0.0852788	0.682321	0.0161462	-1.08467	1.04285	0.684705	0.605317	3	3	3	3		57.3648	459.698	41.9761	434.508	0.949018	0.921519	2	2		158.284	155.543	216.349	206.23	206.132	299.765	76.9124	123.918	63.2204	124.817	82.8486	41.7776	0.176175	0.0304706
172883_x_at	C27A2.2	16139.9	15685.2	15949.5	15701.8	14044.1	16591	15831.8	16851.3	13848.6	14496.8	16452	14963.7	0.561512	0.666289	0.855173	0.888957	-1.03103	0.986693	1.02671	1.00924	3	3	3	3		2959.49	2650.82	2645.71	2689.03	0.469914	0.950881	2	2		3505.77	3792.55	4396.48	4132.54	3890.64	4234.53	4241.96	3501.14	3453.1	3668.78	2938.69	3623.96	0.541678	0.673462
172884_x_at	R08C7.8	140.17	87.11	48.34	44	206.28	76.49	30	132.23	50	175.53	73.56	121.69	0.77698	0.634046	0.286055	0.811721	1.1856	1.74707	1.29869	0.881304	0	0	0	0		2.30292	7.01343	4.34795	11.9784	0.516224	1.75244	0	0		11.6908	1.67933	0.943028	11.3755	11.2032	4.06448	5.38787	13.5499	2.32295	10.0113	11.6564	8.06353	0.385358	0.656053
191394_s_at	F40E10.1	354.7	361.62	407.95	349.95	249.11	379.37	501.6	728.52	728.8	505.4	597.61	564.14	0.319844	0.0229742	0.292708	0.0086115	-1.14906	0.851056	0.573923	0.586888	2	1	3	3		15.7712	34.086	11.2304	13.8713	0.312783	0.503472	1	0		91.3777	143.192	174.474	35.0877	28.5504	37.2989	165.098	143.146	89.2903	54.209	62.8352	228.04	0.0135442	0.91326
172886_x_at	Y57G11C.2	37.67	71.68	53.23	30	61.56	76.31	56.31	58.65	51.14	30	54.05	67.8	0.921591	0.912918	0.694991	0.776295	1.03252	0.914208	0.978808	1.1055	0	0	0	0		1.47957	3.40452	1.02195	2.51513	0.63587	0.724205	0	0		4.5803	1.38241	5.76995	8.11274	2.07837	11.8307	7.08385	5.15456	7.51963	5.63505	7.54048	1.25801	0.334602	0.148699
174860_at	CEK035C9R	567.62	566.37	609.65	545.93	732.75	855.25	932	1210.27	885.74	806.07	891.54	978.59	0.226259	0.0138824	0.357701	0.153525	1.22383	0.883815	0.575837	0.797373	3	3	3	3		73.6384	121.073	77.9783	77.2226	0.492551	0.797083	2	2		150.711	168.528	148.803	73.6048	113.564	134.847	140.604	196.128	183.559	125.503	163.703	285.362	0.0626766	0.386725
[truncated: 21,457 more rows]
[truncated: 10 more columns]
