# Supplementary material for: Transcriptional profiling in C. elegans suggests DNA damage dependent apoptosis as an ancient function of the p53 family
Source: BMC Genomics. 2008 Jul 15;9:334. doi: 10.1186/1471-2164-9-334 (PMC2491638; doi:10.1186/1471-2164-9-334)
Supplement: Additional file 2 — Expression levels for Affymetrix probes upregulated at least 1.5 fold 2 hours after X-ray treatment. Absolute expression levels are derived from normalized log values. Presence denotes the number of arrays in each experiment with a hybridization signal significantly above background levels (p < 0.05). [file 1471-2164-9-334-S2.xls]

## Sheet: Sheet1
		2h post X-ray treatment																								2h post gamma-ray treatment								6h post gamma-ray treatment
AffyID	Name	WT nonIR 1	WT nonIR 2	WT nonIR 3	WT IR 1	WT IR 2	WT IR 3	cep-1(lg12501) NON IR 1	cep-1(lg12501) NON IR 2	cep-1(lg12501) NON IR 3	cep-1(lg12501) IR 1	cep-1(lg12501) IR 2	cep-1(lg12501) IR 3	ttest WT IR vs nonIR	ttest WT nonIR vs cep-1(lg12501)nonIR	ttest cep-1(lg12501) IR vs cep-1(lg12501)nonIR	ttest WT IR vs cep-1(lg12501)IR	WT IR / WT nonIR	cep-1(lg12501) IR / cep-1(lg12501) nonIR	WT nonIR /cep-1(lg12501) nonIR	WT IR /cep-1(lg12501) IR	WT non IR present	WT IR present	cep-1(lg12501) non IR present	cep-1(lg12501) IR present	WT nonIR 1	WT nonIR 2	WT IR 1	WT IR 2	ttest WT IR vs nonIR	WT IR / WT nonIR	WT non IR present	WT IR present	WT nonIR 1	WT nonIR 2	WT nonIR 3	WT IR 1	WT IR 2	WT IR 3	cep-1(gk138) NON IR 1	cep-1(gk138) NON IR 2	cep-1(gk138) NON IR 3	cep-1(gk138) IR 1	cep-1(gk138) IR 2	cep-1(gk138) IR 3	ttest WT IR vs WT nonIR	ttest WT nonIR vs cep-1(gk138)nonIR	ttest cep-1(gk138) IR vs cep-1(gk138)nonIR	ttest WT IR vs cep-1(gk138)IR
180973_at	F49F1.6	30	30	30	4777.57	4442.98	4758.67	30.92	30	76.38	4605.27	4679.46	4249.35	1.80439e-06	0.361256	4.78171e-06	0.435629	155.325	98.5731	0.655499	1.03289	0	3	0	3	8.8935	4.34092	809.727	876.064	0.00157676	127.379	0	2	5.39544	7.32004	4.32027	323.824	393.079	490.327	5.54845	12.2331	7.75044	252.574	465.114	16.8503	0.00119724	0.258823	0.141995	0.317792
175126_s_at	K08D8.5	116.84	101.33	64.96	1203.84	855.33	780.45	167.47	112.84	85.91	1172.08	848.05	1455.09	0.00291085	0.386116	0.00424636	0.387271	10.0296	9.48943	0.773115	0.817105	1	3	3	3	26.3273	31.022	145.117	218.255	0.0528481	6.33611	2	2	24.4197	26.2704	39.8303	214.101	172.581	154.849	33.5165	28.3022	37.5502	111.601	113.988	33.957	0.00117626	0.623046	0.113421	0.0410078
183624_at	F55G11.5	89.68	121.41	68.62	857.28	1042.54	868.39	115.03	89.75	154.22	1001.68	1051.49	1017.92	0.000179557	0.336681	2.87295e-06	0.177416	9.89666	8.55457	0.779136	0.901377	0	3	0	3	2.99879	9.27402	145.438	128.878	0.00453599	22.3515	1	2	7.7854	11.2738	15.7749	64.0615	89.9957	89.2321	1.90572	8.92978	13.0058	45.3624	50.251	5.77647	0.00140863	0.409547	0.148127	0.0452882
179650_at	K08D8.4	30	30	30	273.71	236.78	340.23	30.45	30	115.88	315.14	156.32	294.25	0.00111045	0.370535	0.0267527	0.652347	9.45249	4.34248	0.510407	1.11102	0	3	0	3	7.65495	5.1997	39.5449	35.5245	0.00568457	5.83987	0	2	5.35263	6.1554	10.7243	2.47324	12.176	10.0023	1.89309	5.94773	3.14651	14.8179	12.5296	8.772	0.823279	0.142645	0.0170946	0.327214
176743_s_at	F56D6.1	159.34	219.14	242.44	1986.17	1875.1	1988.51	331.79	369.62	271.25	2065.12	2012.19	2478.6	2.62208e-06	0.0363247	0.000243858	0.19669	9.4212	6.74019	0.638373	0.892291	3	3	3	3	8.42298	13.5284	161.661	136.17	0.00876332	13.5678	2	2	10.6653	14.8639	14.7458	92.1358	99.2517	140.477	19.44	27.2307	30.0415	100.463	88.7238	41.1772	0.0030198	0.0246262	0.0496408	0.224503
181565_at	F56D6.2	161.37	205.93	175.45	1709.38	1649.24	1560.12	271.21	235.28	242.66	1583.14	1670.5	1869.39	5.54934e-06	0.0158701	6.9057e-05	0.513749	9.06261	6.83846	0.724488	0.960123	3	3	3	3	7.50149	16.22	175.384	135.852	0.0192537	13.1204	2	2	20.75	16.6897	16.9631	128.341	150.51	162.809	24.8748	34.2269	39.32	101.633	117.588	38.3604	0.00022188	0.0295574	0.0968685	0.079289
184707_s_at	C32H11.10	61.57	61.77	44.49	358.58	541.65	594.45	83.35	65.79	108.41	655.57	843.59	559.47	0.0035063	0.0932288	0.00205929	0.16223	8.9065	7.99313	0.65164	0.726056	1	3	3	3	3.79386	3.05922	60.7147	43.9983	0.028013	15.2797	0	2	4.37498	0.789365	5.10567	45.6723	45.7874	53.0118	0.767394	10.1324	4.0918	69.2234	43.2525	4.79222	8.598e-05	0.632878	0.14584	0.655987
191871_s_at	K01D12.11	346.3	465.21	413.49	3799.15	3368.88	3515.15	431.14	381.91	483.05	3178.91	3377.44	3371.74	1.76372e-05	0.627313	2.27629e-06	0.151367	8.721	7.65997	0.945143	1.07606	3	3	3	3	67.5371	74.4733	462.952	605.541	0.0229291	7.52405	2	2	72.4366	65.5177	67.8612	155.409	164.721	160.973	152.702	237.111	136.72	280.004	427.848	292.49	1.09855e-05	0.0266472	0.04945	0.0217652
184534_s_at	C17H12.8	240.96	280.08	211.12	1894.53	1830.67	2047.94	223.32	204.72	210.25	1875.95	1699.37	2287.21	1.54508e-05	0.205427	0.00056313	0.880296	7.88504	9.18474	1.14706	0.984752	3	3	3	3	62.1622	87.5957	423.65	495.94	0.00976468	6.14051	2	2	156.217	106.085	115.392	633.17	523.523	631.566	212.76	161.128	203.731	650.935	554.045	206.071	0.000282922	0.0395879	0.110604	0.419461
191541_at	C54D10.1	385.39	587.38	463.2	3622.14	3459.58	3947.57	557.34	624.08	541.75	3218.94	3463.21	2542.8	3.26507e-05	0.209083	0.000827471	0.124728	7.68068	5.35348	0.83333	1.19559	1	3	2	3	47.3105	40.7243	273.076	343.576	0.0174732	7.00464	2	2	84.4652	46.8662	30.7923	76.8305	87.6313	82.7918	65.671	110.27	92.6367	122.551	218.114	100.689	0.15487	0.158833	0.207243	0.148329
178927_at	K08D8.5	88.76	158.36	102	908.05	927.26	788.05	131.87	142.97	99.07	855.75	859.98	824.65	9.78537e-05	0.758325	1.94845e-06	0.571673	7.51408	6.79409	0.933701	1.03266	3	3	2	3	19.7116	28.1194	129.45	173.1	0.0291313	6.3254	2	2	27.6544	23.3092	28.8721	142.011	189.345	200.53	24.3098	35.858	40.3098	132.486	114.627	53.7353	0.00111706	0.245331	0.0515101	0.0612246
191219_at	Y41C4A.11	140.06	100.58	116.73	988.6	904.84	774.44	129.93	140.44	110.31	843.25	791.3	621.13	0.000262767	0.61968	0.000763345	0.207815	7.46512	5.9254	0.938767	1.18274	0	3	0	3	8.14643	13.997	99.0476	67.6813	0.0454087	7.52948	1	2	22.6094	11.1716	21.2932	146.586	113.275	164.113	17.8577	9.53163	37.3127	97.6378	124.81	21.8956	0.00131416	0.739128	0.13348	0.154981
178297_at	T24B8.5	347.54	301.79	333.73	2345.08	2237.3	2637.48	361.36	343.91	394.7	2063.53	2153.04	2299.25	6.58311e-05	0.125071	1.36562e-05	0.163966	7.34422	5.92363	0.893715	1.10805	3	3	3	3	111.918	157.963	571.723	515.039	0.00789781	4.02682	2	2	103.483	67.6415	76.5156	312.983	373.434	337.198	78.5987	55.6027	77.9991	308.825	332.021	127.917	0.000231861	0.42039	0.0461174	0.272783
179914_at	F35E12.8	132.5	139.26	165.47	885.79	902.44	1352	144.62	142.89	108.03	818.13	1072.95	919.61	0.00416085	0.423188	0.000427381	0.552753	7.18209	7.10596	1.1054	1.11725	3	3	3	3	13.6485	12.5273	127.223	62.987	0.125226	7.26663	2	2	10.952	13.7205	12.4862	20.6555	20.1425	33.8539	21.7482	15.7442	14.9426	24.8602	27.4639	14.4104	0.0518121	0.0904331	0.35207	0.682948
181695_at	C49G7.7	30	50.48	44.77	240.73	318.95	308.92	67.6	96.63	176.92	295.16	214.62	222.18	0.000610963	0.0964711	0.0350665	0.26927	6.93464	2.14557	0.367141	1.18668	0	3	0	3	2.9636	3.54724	18.4055	18.6849	0.000447451	5.69671	0	2	8.15114	11.5455	4.76416	9.01923	10.8411	5.21289	7.28557	6.59304	5.91482	23.548	27.7094	16.8743	0.940395	0.4795	0.0071493	0.0157821
184533_at	C17H12.8	847.73	924.7	818.21	6093.53	5318.21	4801.92	968.16	780.31	952.18	5810.77	5964.18	5853.03	0.000271518	0.618291	3.18507e-07	0.280499	6.25854	6.52731	0.959265	0.919768	3	3	3	3	186.865	200.573	959.285	1004.05	0.000881563	5.0675	2	2	296.32	278.989	289.23	1364.59	1389.29	1324.07	386.631	275	380.976	1191.63	1148.12	396.182	6.80052e-07	0.180657	0.0963757	0.159084
184313_s_at	K11H12.4	236.17	321.92	245.46	1523.7	1582.95	1668.92	263.2	177.63	258.57	1307.03	1452.3	1515.04	1.22358e-05	0.422137	6.07464e-05	0.0888088	5.94308	6.11148	1.14891	1.11726	3	3	3	3	65.8101	43.8897	326.848	236.691	0.0393458	5.13711	2	2	38.226	44.1388	35.2379	105.32	96.3551	117.586	96.2227	75.7122	61.3727	144.59	223.517	77.5392	0.00055051	0.0209756	0.17811	0.379014
189578_at	T10B9.2	229.49	276.72	231.14	1201.06	1465.86	1702.72	171.97	188.15	290.03	909.1	1145.54	1090.64	0.00114585	0.508301	0.000493655	0.0649191	5.92622	4.83778	1.13412	1.38927	3	3	3	3	11.1484	10.09	22.0457	22.3343	0.00223972	2.08962	0	2	3.71594	8.89722	18.6645	10.641	9.62271	11.3894	2.86215	8.32687	7.95546	11.9448	17.2186	34.2375	0.978731	0.440156	0.101172	0.191788
182733_at	C31A11.5	80.02	32.1	49.83	334.85	375.87	234.46	43.08	67.13	57.71	271.32	288.36	379.88	0.00413618	0.904896	0.00171538	0.973919	5.83626	5.59528	0.964447	1.00598	2	3	2	3	11.8602	13.2457	53.77	53.1623	0.0003417	4.25925	2	2	13.1988	11.6426	11.2254	18.7633	17.8961	22.6481	10.4645	14.0424	22.2298	22.6462	32.8314	22.4608	0.00801947	0.371104	0.100323	0.17079
185797_s_at	ZK1005.1	627.83	491.03	564.09	2659.66	3111.39	3790.43	650.42	598.18	759.8	4146.65	4662.1	4880.36	0.00136597	0.154462	6.28046e-05	0.0250928	5.68138	6.81593	0.837956	0.698473	3	3	3	3	154.377	161.011	462.051	486.076	0.00154805	3.00622	2	2	151.442	146.92	116.23	179.067	130.782	143.343	122.197	113.094	148.302	118.813	198.06	169.977	0.518788	0.536137	0.248184	0.702537
190693_at	K08B4.3	129.77	174	98.97	756.02	711	719.1	119.5	125.47	56.94	563.3	654.7	741.11	2.10529e-05	0.337799	0.000585129	0.227796	5.42825	6.48905	1.33397	1.11587	3	3	3	3	9.99205	10.1515	91.7567	88.6023	0.000388399	8.95369	2	2	15.271	14.0839	14.069	9.76424	12.9833	8.08606	13.4123	14.5152	12.9468	13.9559	16.6017	22.9005	0.0480851	0.237394	0.194369	0.0667907
182815_at	T24C4.4	240.77	220.23	261.53	911.65	1187.81	1466.37	282.67	279.7	267.1	1197.19	1287.88	1481.33	0.00412316	0.0500351	0.000238691	0.501039	4.93523	4.78185	0.871074	0.899009	1	3	2	3	24.3704	31.9988	259.726	176.477	0.0451818	7.73834	2	2	27.7745	40.1604	30.5298	71.9393	54.468	87.8006	42.378	55.3272	50.1818	98.8294	123.806	77.9021	0.0202263	0.0362715	0.0210308	0.154028
180810_at	R10D12.9	306.63	263.09	325.87	1072.68	1790.67	1552	680.3	302.39	424.23	1038.77	1755.59	1672.41	0.00520358	0.205638	0.0155633	0.958495	4.93014	3.17486	0.636561	0.988488	3	3	3	3	12.2976	44.6537	169.451	310.278	0.0996568	8.42349	2	2	21.2137	25.2463	30.3728	39.8915	43.2127	45.1402	23.2659	32.2812	48.9897	161.778	157.111	120.669	0.00500061	0.312009	0.00174825	0.00136861
179786_at	Y51A2B.1	30	30	30	121	154.42	124.64	30	32.66	30	121.33	154.68	168.56	0.00061651	0.373901	0.00112293	0.445817	4.44497	4.79786	0.971293	0.899881	0	2	0	3	1.20207	1.12136	10.0505	11.8863	0.00866376	9.44157	0	2	6.3299	0.880384	6.75234	5.92259	1.57112	11.7714	6.82294	1.59146	6.11569	5.69694	10.7261	20.5045	0.640881	0.94337	0.183333	0.325404
191382_at	F35E8.8	348.52	350.08	323.12	1297.31	1426.41	1778.56	382.8	382.74	374.48	1176.89	1258.34	1165.41	0.00129136	0.0126188	9.79651e-06	0.109951	4.40659	3.1584	0.89623	1.25041	3	3	3	3	18.0652	15.1999	54.9514	35.2741	0.103325	2.71232	2	2	21.7459	21.1037	31.6115	61.682	68.275	76.793	40.1831	26.6129	35.1774	49.4889	71.0396	32.495	0.00134997	0.15386	0.223881	0.209252
184352_at	C17H12.6	119.46	101.75	116.63	423.18	386.59	563.78	194.87	120.81	160.9	496	614.63	563.97	0.00313366	0.10449	0.000592722	0.192046	4.06562	3.51379	0.708884	0.820226	0	3	3	3	8.44448	4.53141	32.4714	23.8128	0.0449172	4.3376	1	2	1.55129	6.80861	10.7781	7.5682	18.6402	20.1575	0.840995	8.74322	5.64804	12.363	17.0908	7.12851	0.130651	0.7306	0.125465	0.542204
185425_at	Y38E10A.5	168.4	158.13	143.47	736	631.73	536.09	68.1	139.28	107.93	642.33	608.86	752.12	0.00119668	0.0774886	0.000300947	0.669611	4.0506	6.35346	1.4906	0.950337	0	3	0	3	20.6754	33.9544	333.131	563.263	0.0674891	16.4085	1	2	40.6065	39.7446	32.6113	144.114	139.337	185.51	57.6662	41.4527	52.0896	259.882	398.614	34.4488	0.0013389	0.0771683	0.164348	0.524201
183115_at	C34H4.2	245.65	308.56	289.83	1070.86	1087.15	1260.6	344.46	334.09	298.89	1144.18	1130.05	1165.12	0.000173618	0.127692	1.13987e-06	0.915998	4.05032	3.51873	0.863521	0.99397	3	3	3	3	26.5593	18.7053	156.708	108.924	0.0450513	5.86842	2	2	22.1991	26.8564	33.3024	43.5801	36.7224	51.0574	29.901	31.1205	27.2903	34.3882	56.0163	57.6367	0.0357022	0.591961	0.0583647	0.551435
177038_at	Y94H6A.D	980.98	1390.03	1350.73	5399.23	4674.36	4931.12	1325.89	1194.84	1785.2	4319.34	4752.71	5417.51	0.000111994	0.428757	0.000752379	0.677445	4.03164	3.36502	0.864329	1.03555	3	3	3	3	263.004	197.211	869.866	746.147	0.014382	3.51143	2	2	154.848	182.964	288.39	135.942	222.167	219.471	171.765	337.935	135.286	342.678	174.658	1021.36	0.75991	0.937007	0.3258	0.285924
184035_at	M02F4.7	1167.34	1131	1114.76	3815.85	5235.45	4645.96	1350.29	1411.42	1420.52	4530.72	4852.19	5211.86	0.00114041	0.000684381	6.21421e-05	0.547886	4.01315	3.48971	0.816096	0.938505	3	3	3	3	208.733	207.524	930.377	1053.51	0.00611408	4.76604	2	2	183.575	170.423	194.882	276.464	295.956	266.894	184.762	216.624	247.462	395.231	632.565	342.453	0.000949817	0.161522	0.0574926	0.119537
174012_s_at	F53B2.8	84.71	119.95	79.73	328.97	356.52	410.58	141.69	126.42	66.03	316.72	411.42	404.95	0.000566097	0.563143	0.00224683	0.766524	3.8541	3.39106	0.85111	0.967328	0	3	2	3	13.1947	19.1868	42.9478	48.0443	0.017541	2.81	2	2	25.9351	24.7753	25.9461	29.5322	32.2985	39.9225	11.4442	23.8776	26.9894	30.51	31.6505	50.7915	0.0556952	0.372365	0.105964	0.634926
180909_at	C32H11.4	66.18	143	103.34	373.02	456.64	362.94	102.7	169.82	135	518.47	482.57	581.67	0.00137894	0.34285	0.000356917	0.0350302	3.8161	3.88376	0.766883	0.753518	0	3	2	3	14.1998	24.8969	66.5923	87.401	0.0390548	3.93877	2	2	25.4823	21.9718	23.9861	76.6043	69.7226	45.6098	37.665	20.1375	29.8258	47.9112	68.3759	46.5748	0.0131634	0.355551	0.0447074	0.455837
183561_s_at	F40F12.7	142.05	300.89	261.79	868.81	880.85	827.5	233.99	262.51	248.76	1118.51	1074.79	1069.09	0.000245141	0.794338	1.1712e-06	0.000526983	3.65693	4.37752	0.945616	0.789961	3	3	3	3	34.7034	40.1892	101.415	143.733	0.0574555	3.27333	2	2	48.8958	37.3921	66.1448	65.4358	68.1689	69.1882	62.548	41.1028	46.3948	47.1584	77.924	58.3199	0.117275	0.943532	0.371859	0.515072
178563_at	T16G1.6	185.74	278.21	133.57	711.78	674.9	796.43	325.99	316.4	336.1	602.72	654	797.4	0.00067989	0.0409008	0.00359903	0.564102	3.65363	2.09928	0.610655	1.0628	1	3	2	3	18.6809	16.6449	27.367	18.4699	0.368555	1.29755	1	1	21.55	18.8168	20.3576	16.9741	5.12173	20.7669	22.5342	21.0255	34.8816	15.0637	18.1673	23.1586	0.28071	0.256028	0.214145	0.440363
186383_at	T19D12.4	443.13	481.62	509.68	1542.2	1656.34	2011.99	688.51	717.76	612.81	1773.75	1938.43	1935.71	0.000913453	0.00606977	4.27841e-05	0.390624	3.63246	2.79726	0.710437	0.922562	3	3	3	3	71.0403	77.5782	329.449	281.899	0.0105885	4.11354	2	2	66.7967	68.9174	72.5287	108.085	113.977	121.596	69.3143	91.7781	118.724	143.477	261.266	135.057	0.00044644	0.172447	0.115135	0.185389
183028_s_at	Y22F5A.5	2247.45	2557.61	2792.62	9025.94	8564.86	9187.34	3605.65	2752.85	3015.5	9499.71	8853.38	9767.81	1.26784e-05	0.117419	7.24063e-05	0.245668	3.52452	2.99988	0.810506	0.95225	3	3	3	3	369.032	395.027	1799.57	1943.44	0.00239982	4.89884	2	2	396.7	439.961	490.618	1670.15	1438.48	1609.65	579.282	605.856	677.253	2011.01	2087.23	834.07	0.000109997	0.0110736	0.0656133	0.870777
181132_s_at	F49F1.7	280.67	309.92	162.31	895.87	961.9	744.18	312.78	324.63	582.46	1255.55	897.31	1171.51	0.00143383	0.190564	0.00732713	0.128369	3.45592	2.72518	0.617197	0.78269	0	3	0	3	16.516	14.8592	91.2444	73.3095	0.0178034	5.2447	0	2	13.5207	15.8074	10.3904	56.4841	60.7614	67.1415	13.1582	9.35044	20.6175	33.4285	40.1338	16.6015	0.000155763	0.771951	0.112833	0.0148102
190776_at	F45E4.1	107.01	61.03	42.5	200.14	225.85	265.79	76.64	73.77	73.68	132.19	189.46	145.22	0.00406056	0.82558	0.00957502	0.0438159	3.28569	2.0834	0.939533	1.48174	1	3	1	3	5.65793	4.01148	18.1855	20.6105	0.00997606	4.01224	1	2	7.78302	5.60724	14.5856	16.1185	18.5347	24.2407	9.80825	6.91765	10.9044	20.4169	19.1524	12.7588	0.046569	0.970762	0.0360608	0.552448
178767_at	C10C5.2	30	30	38.57	80.55	94.26	144.58	57.48	30	30	101.63	110.08	177.08	0.0200962	0.547101	0.0240643	0.494346	3.24025	3.30941	0.839036	0.821497	0	3	0	3	3.81465	2.90244	14.0497	11.5204	0.0197403	3.80673	0	2	5.70898	0.475775	5.15397	7.10625	8.6204	1.544	7.92128	5.47777	4.32265	7.57238	9.52689	29.0719	0.50709	0.340837	0.243881	0.251525
179909_at	F36G9.12	102.15	131.78	87.42	400.72	374.5	245.17	107.15	84.73	95.67	318.31	395.07	357.29	0.0094665	0.482286	0.000348638	0.767394	3.17533	3.72342	1.11754	0.953039	2	3	3	3	24.2118	22.5127	104.242	88.9319	0.0108834	4.13432	2	2	14.2317	21.1927	5.96203	32.2532	31.4914	21.9518	18.0994	10.9662	13.859	28.161	32.134	17.121	0.055201	0.921143	0.0807251	0.646873
183187_at	K10D11.1	110.85	121.7	133.13	325.69	397.78	428.5	117.28	123.21	125.24	273.02	469.83	462.69	0.00109097	0.998178	0.0122458	0.814546	3.15025	3.29626	0.999863	0.955563	0	3	1	3	10.3863	16.6717	52.6542	70.4237	0.0364393	4.54866	2	2	18.002	14.3646	10.8593	44.1359	44.1609	39.059	6.55054	12.048	16.6755	42.303	46.0402	19.264	0.00046474	0.500154	0.0530653	0.483933
177681_s_at	ZK896.5	125.41	100.26	131.81	431.17	315.42	378.86	134.02	178.76	209.92	350.24	318.57	296.08	0.00182379	0.0837708	0.00551364	0.221267	3.14825	1.84597	0.68391	1.1664	2	3	3	3	22.9004	15.8556	83.9703	62.7678	0.0402436	3.78621	2	2	31.7812	27.2599	32.773	75.746	72.1527	97.9592	40.8405	35.9017	33.2208	62.2625	62.9814	29.417	0.00338809	0.0971086	0.257505	0.0907165
184863_s_at	C32H11.12	147.67	442.53	197.66	624.76	792.35	980.83	267.84	264.81	455.55	1229.5	1552.96	1407.96	0.0174502	0.579246	0.00069624	0.0126678	3.0436	4.24046	0.797268	0.572243	2	3	3	3	77.1014	130.041	317.749	318.669	0.0148748	3.07237	2	2	165.815	116.533	123.54	398.945	524.57	372.195	117.215	134.619	114.719	328.578	296.549	218.906	0.00388133	0.474215	0.00864555	0.0579258
193903_at	C47A10.1	180.56	152.4	124.2	395.19	490.42	424.87	93.37	80.98	92.36	234.37	302.03	428.73	0.000939243	0.0192592	0.0151349	0.144219	2.86664	3.61865	1.71407	1.35783	3	3	0	3	14.2254	13.3477	30.795	40.0466	0.0431647	2.56922	2	2	17.0574	20.5092	17.0304	18.5166	13.6423	32.8792	15.3208	13.4022	20.7691	18.9253	16.2518	11.4202	0.586265	0.531993	0.772065	0.376033
183263_s_at	F59B1.8	183.87	251.19	145.47	519.78	514.97	623.5	242.83	208.26	316	590.31	663.22	678.32	0.00157257	0.233145	0.000747236	0.110494	2.85646	2.51841	0.756795	0.858374	3	3	3	3	29.0865	22.9765	41.776	43.4187	0.0345862	1.63638	2	2	30.7492	28.5798	29.4326	36.1213	28.6778	41.2494	34.0255	35.2544	33.8916	35.1102	32.4846	42.8331	0.194735	0.00329568	0.483555	0.775843
188998_s_at	C05A9.1	36.13	37.6	37.26	132.78	85.49	95.04	41.52	30	30	66.95	73.72	67.9	0.00952531	0.459998	0.00124015	0.0749475	2.82274	2.05447	1.09328	1.50218	1	3	0	3	5.00661	4.24064	20.7834	17.1023	0.0168036	4.09697	2	2	7.70149	6.02844	12.0672	5.84213	5.3863	7.8209	6.62312	6.17996	3.97055	7.22104	17.0294	6.61314	0.312736	0.203027	0.247736	0.318232
176044_at	Y41D4B.L	356.56	570.73	431.12	1121.33	1269.91	1426.18	539.23	568.01	546.67	1545.17	1590.92	1431.4	0.00162247	0.195004	3.5818e-05	0.0667069	2.81021	2.76163	0.821332	0.835781	3	3	3	3	34.7735	34.6066	140.261	138.503	7.11468e-05	4.01792	2	2	27.926	29.5453	32.0744	50.9962	67.3577	71.1721	43.9842	42.9743	37.2929	55.7996	89.8938	69.6836	0.00614584	0.00861064	0.0398267	0.501386
180925_at	F49F1.1	544.18	751.13	410.67	1499.13	1428.2	1801.07	725.97	1027.24	931.01	1904.94	2104.05	1424.12	0.00263902	0.0703811	0.0141974	0.368459	2.77168	2.02409	0.635559	0.870293	3	3	3	3	37.3416	30.9139	181.652	157.943	0.00809683	4.97536	2	2	23.1235	17.7197	22.8471	44.0848	44.5368	76.1439	34.0102	29.0187	33.0805	56.6403	48.7712	68.9096	0.035108	0.009771	0.0126012	0.805716
184295_at	Y37H2A.11	308.33	284.94	189.9	562.64	721.2	864.07	304.01	379.31	345.12	864.87	913.39	855.44	0.00849328	0.125099	4.55426e-05	0.142585	2.74257	2.56087	0.761513	0.815548	3	3	3	3	13.5149	11.2535	57.223	58.052	0.000707462	4.6541	2	2	12.4457	14.0928	18.7956	17.9626	22.53	22.3161	12.6192	13.7782	15.3105	18.3847	30.5006	23.7495	0.0734266	0.588174	0.0454252	0.438219
182789_at	F25A2.1	100.91	30	89.39	258.6	162.46	180.03	72.03	36.56	56.81	140.57	124.55	131.66	0.0261356	0.492514	0.00238599	0.0851294	2.72853	2.39891	1.33192	1.51492	0	3	0	3	4.72905	6.15442	20.3844	24.3074	0.0149018	4.10639	0	2	2.67374	5.74571	3.70589	5.87112	13.2679	13.0023	12.2497	5.45167	1.83389	7.29465	7.86996	5.99301	0.0612737	0.481179	0.870122	0.214711
184191_at	R09B5.9	109.68	142.9	150.88	407.12	329.74	339.29	234.69	138.66	244.62	503.82	423.15	379.39	0.00121961	0.118447	0.00990041	0.154902	2.6673	2.11395	0.65288	0.823778	1	3	3	3	18.5305	55.9344	46.0221	80.2695	0.414299	1.69599	2	2	48.4191	45.6518	39.7256	50.5777	37.5939	43.0352	30.0084	29.5464	44.4529	30.6075	41.2432	219.79	0.858906	0.1467	0.36709	0.433474
194067_at	F35C5.9	427.68	407.69	413.7	1131.98	1241.25	922.74	587.46	496.74	489.38	1318.29	1335.04	1294.97	0.00188485	0.0280205	1.92701e-05	0.0821023	2.63876	2.50912	0.793776	0.834782	2	3	3	3	106.245	101.062	405.121	388.766	0.000854433	3.82952	2	2	128.015	127.309	146.534	480.14	448.421	461.642	164.603	128.675	172.428	559.022	589.79	166.965	7.80143e-06	0.225578	0.107012	0.864535
178900_s_at	F45D3.4	206.62	170.07	178.65	411.48	552.92	487.26	250.8	211.32	180.61	482.94	496.46	554.19	0.00212488	0.276157	0.000572182	0.587302	2.61401	2.38606	0.864033	0.946576	3	3	3	3	63.3407	163.393	161.109	210.125	0.324102	1.63731	2	2	120.644	104.539	122.908	171.574	155.66	156.387	29.6241	36.0797	46.5022	29.4704	41.9798	45.8475	0.00435284	0.000490252	0.81963	6.95228e-05
177487_at	C29F3.7	1405.46	1396.39	1143.71	3200.91	3274.98	3754.73	1588.49	1882.31	1664.93	3509.93	3758.07	3279.24	0.000413882	0.032034	0.000387323	0.659176	2.59294	2.0537	0.768257	0.969981	3	3	3	3	90.0153	79.7871	290.346	301.013	0.00122671	3.48263	2	2	124.236	117.909	105.136	158.561	163.25	155.754	72.7041	110.148	134.542	125.058	180.262	199.875	0.00196744	0.624951	0.0948077	0.703317
194060_s_at	T01D3.6B	430.72	452.49	372.88	1031.81	1227.31	980.57	594.14	586.02	742.4	1293.1	1277.92	1255.37	0.00110592	0.0166819	0.000258706	0.0617026	2.5792	1.99026	0.653342	0.84667	3	3	3	3	159.108	128.954	410.636	377.073	0.00805594	2.7345	2	2	171.73	137.794	104.18	326.31	429.185	423.204	225.013	188.431	176.462	614.97	700.548	189.493	0.00272733	0.0734836	0.126974	0.537564
189735_at	F52E1.7	608.08	896.28	715.73	1885.65	1820.81	2016.28	764.08	1101.63	935.68	2090.65	2058.78	2006.41	0.000330508	0.206652	0.000371252	0.0820726	2.57771	2.19742	0.792496	0.929644	3	3	3	3	151.689	153.027	502.98	570.014	0.00752996	3.52129	2	2	101.798	105.834	144.342	191.639	220.465	203.681	160.7	136.346	188.425	196.86	296.288	433.717	0.00525582	0.0929448	0.104473	0.208243
184840_at	Y46G5A.20	144.16	93.17	88.76	282.9	306.8	248.22	51.04	127.08	96.16	286.06	235.7	325.45	0.00227011	0.575257	0.00498458	0.925344	2.56956	3.08885	1.18889	0.989035	2	3	1	3	7.29227	7.48058	24.616	18.9656	0.0364209	2.95011	1	2	10.5039	4.66533	11.43	19.5487	10.3503	14.4697	12.8268	7.35475	11.0196	15.5718	15.6303	17.86	0.156457	0.595036	0.0285678	0.601713
177375_at	M60.2	449.7	504.44	478.81	1327.85	1236.83	1100.82	638.67	604.88	824.05	1364.29	1284.65	1554.15	0.000392235	0.0389781	0.00247373	0.158865	2.55801	2.03284	0.69305	0.872096	3	3	3	3	165.252	72.645	306.332	140.955	0.3844	1.88017	2	2	93.3049	154.404	180.098	142.273	165.166	136.352	95.5846	117.191	134.063	105.664	158.984	65.5399	0.854234	0.390384	0.85882	0.254047
176141_s_at	Y58A7A.3	225.14	209.55	228.08	430.55	581.3	617.11	292.81	215.73	313.11	490.22	513.4	404.01	0.00497268	0.154499	0.0118607	0.327162	2.45777	1.71317	0.806633	1.15724	2	3	1	3	22.4569	32.1893	67.266	76.2333	0.0214711	2.62597	2	2	29.6291	25.3922	15.9538	29.2256	24.6672	29.0108	36.1739	34.4095	29.7532	35.4308	55.3313	83.9114	0.408052	0.0938734	0.155913	0.096655
190895_at	AC3.8	205.06	284.85	201.85	480.38	609	584.88	283.17	217.93	139.01	524.15	358.64	378.6	0.00239521	0.74668	0.036162	0.1032	2.42027	1.97058	1.08069	1.32731	1	3	2	3	13.3845	39.4841	47.5758	37.2149	0.373484	1.6038	2	2	19.3805	26.7091	23.045	28.503	41.5015	30.141	22.8705	26.1902	33.9924	28.6238	19.7	18.5035	0.0880323	0.301791	0.303891	0.0989379
175705_s_at	F38A5.3	368.56	364.57	384.56	845.03	907.01	951.56	390.99	359.4	342.89	952.91	943.38	1105.29	7.37691e-05	0.624688	0.000304106	0.17808	2.41891	2.74548	1.02233	0.900726	2	3	2	3	135.199	118.909	246.778	140.421	0.34165	1.52375	2	2	88.0273	103.768	90.1468	90.7366	97.8735	74.1787	84.7579	116.594	116.352	127.256	211.355	159.03	0.498033	0.364624	0.087994	0.0373048
181635_at	F55G11.2	113	113.85	145.27	273.93	347.54	278.26	149.14	121.49	138.53	248.25	231.48	276.46	0.0025294	0.40664	0.00168025	0.15362	2.41792	1.84815	0.909473	1.18982	1	3	2	3	16.5787	22.8152	55.6392	61.3364	0.0116479	2.96938	2	2	16.5057	18.684	14.8882	60.9966	55.3989	67.3682	25.4607	27.6822	22.1786	38.2228	38.4828	23.8666	0.000252441	0.0122849	0.173349	0.00952654
175845_at	F23B12.9	173.99	174.46	156.65	460.47	355.63	389.14	116.73	103.61	146.35	75.72	143.21	85.82	0.00176324	0.0296173	0.447257	0.00130535	2.38611	0.831083	1.37746	3.95485	3	3	2	2	6.74251	12.5235	26.5448	29.5816	0.0299804	2.91323	2	2	14.6637	10.8095	23.4726	40.6738	38.2582	42.8933	16.1539	13.2887	8.82426	14.0948	8.84277	17.2126	0.00364388	0.455459	0.855908	0.000613502
175151_at	F53C11.1	148.02	172.56	182.9	486.64	369.55	326.26	160.85	138.57	168.43	361.22	375.81	464.44	0.00989507	0.434448	0.00186699	0.917867	2.34851	2.56807	1.07616	0.984169	3	3	2	3	15.4466	11.8943	41.5385	54.1422	0.0348093	3.49955	2	2	21.8916	21.6353	17.966	25.3622	21.7151	38.4059	12.9728	22.7149	19.0541	42.9586	47.1364	35.9222	0.20048	0.509523	0.00538944	0.0885968
192459_s_at	F20D1.5	138.03	220.48	140.57	361.9	313.48	495.88	119.41	121.88	118.48	255.98	361.43	264.04	0.021218	0.161638	0.00684173	0.206953	2.34683	2.45004	1.38722	1.32879	3	2	3	3	11.7635	10.4832	18.4139	17.3429	0.0149242	1.60729	1	2	11.7708	13.9859	7.85086	27.2913	15.6637	29.8164	8.05086	9.39247	14.8616	16.64	23.7138	19.0828	0.0503296	0.882139	0.0370574	0.409205
187985_at	F44G3.6	529.5	554.1	560.54	1104.24	1148.66	1605.16	734.16	684.35	507.87	1388.97	1469.35	2407.22	0.0100167	0.246135	0.0290317	0.266859	2.34654	2.73339	0.853487	0.7327	3	3	3	3	122.316	109.118	246.177	229.55	0.00746631	2.05557	2	2	161.668	148.353	151.818	132.683	135.551	130.715	129.987	146.217	137.285	181.154	183.026	261.11	0.00771667	0.0589941	0.0576864	0.0459442
190852_at	T26C5.1	1197.1	1295.58	1167.89	2683.21	2816.47	2961.03	1399.77	1322.13	1307.56	2674.83	3003.71	3005.93	5.63621e-05	0.0627831	0.000166731	0.612931	2.3113	2.15524	0.908452	0.974234	3	3	3	3	81.5381	88.9479	225.295	228.662	0.000823373	2.66272	2	2	90.5493	107.431	111.018	129.629	144.465	136.079	84.6701	116.664	132.103	170.249	146.684	140.208	0.0115288	0.623233	0.0688563	0.195627
177368_at	M60.1	747.85	749.12	613.29	1672.13	1646.31	1548.07	946.08	848.83	1171.06	1935.76	2118.07	2393.39	9.80736e-05	0.0539342	0.00209112	0.0189324	2.30612	2.17373	0.711491	0.754823	3	3	3	3	162.496	93.3435	327.535	203.101	0.193326	2.0741	2	2	185.572	195.854	186.229	165.279	166.839	170.07	162.061	192.311	214.183	147.981	218.3	96.398	0.00377905	0.985449	0.410336	0.728425
173550_at	C58301	282.88	266.31	205.71	575.23	580.25	567.62	247.09	228.04	236.97	511.53	457.02	465.48	0.000169515	0.585578	0.00017357	0.00512336	2.28255	2.0138	1.0601	1.20158	3	3	3	3	58.2079	174.869	144.466	207.804	0.463999	1.51139	2	2	198.943	121.955	139.081	128.399	116.252	154.572	26.2609	38.665	48.698	43.2057	59.8709	79.4596	0.478457	0.00886493	0.135779	0.00940652
189915_s_at	B0365.6	701.71	651.49	682.58	1450.38	1614.06	1558.11	953.94	857.91	905.75	1811.59	1636.18	1725.38	6.74637e-05	0.00192119	0.000143678	0.0582108	2.27065	1.90357	0.74911	0.893566	3	3	3	3	131.095	159.256	380.061	366.725	0.00462795	2.57201	2	2	82.0524	145.321	144.074	292.497	303.411	372.102	212.904	202.157	224.898	449.024	456.142	207.248	0.00361794	0.0149969	0.127423	0.603567
190141_s_at	T28D6.2	156.96	193.88	141.67	309.05	344.84	452.06	138.8	158.64	144.67	448.56	378.29	373.87	0.0110165	0.368149	0.000529328	0.556608	2.24555	2.71589	1.114	0.921072	1	3	2	3	15.7625	23.2269	50.7382	55.0508	0.0162498	2.71327	2	2	19.4452	18.8748	13.3384	21.359	26.1018	22.4995	22.0854	19.4249	19.3835	30.8392	37.61	20.4305	0.0649826	0.22418	0.139929	0.291672
185142_at	E02C12.8	39.82	32.77	30	84	58.1	88.07	60.65	48.96	30	68.31	88.61	100.64	0.0123874	0.259373	0.0389121	0.530364	2.24378	1.84485	0.734833	0.893656	0	3	0	3	1.91414	2.00145	4.00738	6.15376	0.10074	2.59505	0	1	0.661771	6.17211	4.96863	0.537633	5.27534	4.47963	1.1405	0.170279	0.649282	1.16637	4.99177	0.812025	0.832011	0.125168	0.288935	0.606461
175229_at	C08F11.13	96.97	124.79	155.62	274.58	221.08	340.6	140.53	136.7	138.53	131.57	255.42	254.35	0.0164869	0.492972	0.14146	0.292975	2.21596	1.54257	0.907687	1.30393	2	3	2	3	9.81077	24.5053	18.5429	29.3434	0.534357	1.39545	2	2	18.7023	19.5796	23.9824	21.6872	18.09	26.5218	9.3927	21.9555	19.0595	28.2709	36.7977	40.6956	0.670955	0.393243	0.0250245	0.0405522
175393_at	Y47D7A.13	99.04	113.5	289.55	344.01	410.08	350.61	279.8	372.22	178.91	472.83	431.6	525.19	0.0361254	0.256438	0.0323882	0.0341865	2.20017	1.72051	0.604251	0.772723	1	2	2	3	3.37993	21.447	14.5024	19.9002	0.662042	1.3857	0	0	178.419	279.033	171.951	76.3976	52.6378	88.0903	69.1108	78.6189	109.009	34.3707	132.324	295.433	0.0191672	0.0276513	0.424644	0.347834
190727_at	C36H8.2	35.77	55.79	66.58	111.34	105.83	130.53	152.29	100.9	100.3	133.54	137.67	160.94	0.00573648	0.0286331	0.244343	0.0681674	2.19872	1.22252	0.447368	0.804582	1	3	3	2	14.0934	9.68713	6.75046	7.55283	0.168587	0.60147	2	2	15.4275	16.528	19.7531	13.8937	7.83871	18.7463	11.8397	19.7869	18.6043	7.94928	14.9927	19.2973	0.334164	0.868684	0.554184	0.904038
188156_at	C52A10.1	89.78	159.84	109.59	265.2	237.2	286.37	59.39	124.15	173.16	150.88	239.11	288.05	0.00476972	0.983908	0.108111	0.435	2.19591	1.90087	1.00704	1.16331	3	3	1	3	20.9376	16.8573	42.9818	46.8414	0.0114533	2.3766	2	2	22.2932	26.3083	21.5302	27.2896	25.4959	32.4151	29.5522	27.9438	30.0753	31.3128	35.5608	53.3469	0.120027	0.0227607	0.183697	0.173598
180425_s_at	F15E6.3	149.52	82.05	169.83	230.79	362.09	283.23	104.42	96.27	42.57	234.37	230.97	275.19	0.0271577	0.184027	0.00232229	0.329255	2.18268	3.04419	1.65009	1.18309	2	3	2	3	30.5955	69.0429	50.8779	71.7494	0.65169	1.23072	2	2	57.0215	73.8282	63.6367	62.2853	67.0158	57.4912	24.7973	20.4371	30.3317	25.4449	33.8334	37.6056	0.671189	0.00219503	0.196884	0.00269538
190156_s_at	C48B4.1	429.82	412.99	407.74	812.23	910.5	949.4	571.1	531.2	457.8	976.52	1001.98	815.47	0.000331073	0.0380657	0.00360152	0.599118	2.13677	1.79089	0.801583	0.956392	1	3	3	3	115.353	103.138	176.197	117.903	0.332002	1.34605	2	2	195.214	231.681	171.62	233.299	298.086	247.605	195.564	150.686	223.271	147.974	199.112	97.8086	0.0840468	0.742358	0.313828	0.034157
190566_at	T12G3.1	465.6	510.1	565.09	925.49	1100.45	1235.07	611.75	616.65	629.11	1154.94	1269.52	1444	0.00367192	0.0225296	0.00134862	0.17468	2.11644	2.08261	0.829492	0.842974	3	3	3	3	42.6202	74.2603	106.447	78.5937	0.247279	1.58316	2	2	82.7524	97.955	67.9598	62.8652	71.0106	87.2901	67.8417	97.1705	92.5479	92.0807	78.1228	151.89	0.460844	0.825076	0.427565	0.229351
179094_s_at	T16G1.4	84.07	82.05	50.4	141.58	136.63	178.4	76.72	78.84	95.25	154.36	154.78	261.63	0.00945014	0.407956	0.0420047	0.373768	2.1089	2.27571	0.863283	0.799989	1	3	1	3	8.73529	8.94549	8.45191	6.22977	0.31121	0.830375	2	1	10.6456	7.28981	11.7732	3.59625	3.15633	6.24163	6.19857	10.7016	8.47482	9.30694	5.47982	11.224	0.0281736	0.48328	0.925559	0.0894269
183630_at	C29F9.3	133.03	117.6	82	248.98	197.02	252.24	120.8	181.56	101.24	208.28	290.25	197.89	0.00649539	0.453383	0.0617176	0.986717	2.09913	1.72552	0.824158	1.00261	0	3	0	3	10.9563	12.0486	24.4276	27.1578	0.0104212	2.24237	1	2	14.5463	15.0954	18.2222	25.5994	20.0118	41.1601	26.3348	16.3378	17.9555	19.151	32.0982	16.0282	0.113889	0.267143	0.722411	0.462989
184711_at	C49G7.10	153.95	170.83	184.32	365.5	351.59	347.99	219.29	195.61	125.66	198.26	268.34	265.36	5.56616e-05	0.73975	0.153148	0.0091291	2.09208	1.35408	0.941801	1.45511	2	3	1	3	21.7151	18.4964	43.8388	39.0161	0.0179901	2.06048	2	2	21.2044	25.7955	28.9121	23.6651	22.0503	39.4722	24.358	24.2069	32.5004	33.7624	64.6578	81.3107	0.633047	0.652705	0.0814357	0.103501
171737_x_at	C51771	804.25	880.67	854.36	1499.33	1779.65	2003.19	1132.03	1154.42	1073.8	1926.54	1663.39	2018.78	0.00344225	0.00113583	0.00235592	0.579024	2.08018	1.66913	0.755682	0.94178	3	3	3	3	125.598	155.925	208.698	195.567	0.0654565	1.43599	2	2	207.876	213.63	222.513	184.528	154.145	212.403	178.956	231.944	203.596	195.36	231.003	377.971	0.148751	0.569217	0.336166	0.221585
182754_at	C16B8.3	1225.9	1480.45	1305.87	2674.43	3066.04	2561.75	1909.36	1825.99	2085.76	2777.69	2901.12	2622.89	0.00110071	0.00492899	0.00174043	0.999247	2.06924	1.42614	0.689253	1.00006	3	3	3	3	256.244	177.131	411.091	336.45	0.101871	1.72493	2	2	203.914	288.649	250.416	510.885	280.232	398.917	274.53	200.088	239.09	296.364	368.505	267.133	0.103639	0.779586	0.120703	0.304529
178017_s_at	F01D5.1	109.68	169.78	126.12	210.99	324.19	297.45	216.28	205.97	146.72	499.63	400.65	391.19	0.0210256	0.124937	0.00415645	0.0347786	2.05293	2.26984	0.712832	0.644715	3	3	3	3	22.2116	21.3942	126.673	91.606	0.0380399	5.00575	2	2	16.5155	21.1916	17.8528	55.6045	51.9968	65.0205	33.0472	23.2551	22.4633	45.0346	79.468	35.3707	0.000695804	0.103208	0.121846	0.775601
193007_s_at	K08E7.9	404.68	533.57	403.47	822.06	931.61	998.86	494.57	376.94	566.02	875.43	809.99	967	0.00219627	0.671949	0.0047905	0.652836	2.05148	1.84512	0.933351	1.03774	3	3	3	3	21.7641	19.9555	44.0194	42.5972	0.00261574	2.07616	2	2	27.6882	31.063	32.4096	36.9932	28.6648	36.5676	29.4625	33.5068	32.4393	25.287	20.6352	58.1434	0.293206	0.487529	0.819822	0.962036
192148_at	T07C5.1A	101.91	127.7	139.59	208.52	288.18	247.24	194.87	193.49	67.49	184.33	308.56	210.54	0.00810422	0.544526	0.219115	0.775476	2.01501	1.54312	0.809916	1.05759	3	3	3	3	27.934	22.1385	39.4987	38.6869	0.0407037	1.56145	2	2	26.9726	31.1191	36.5564	28.79	25.3141	26.5155	15.7531	27.1017	18.5733	28.8235	46.0191	38.9472	0.188857	0.0654895	0.0446732	0.0957039
185328_at	C10H11.4	239.62	261.98	206.71	472.48	493.25	459.28	118.02	140.18	130.78	341.95	386.07	432.45	0.000223322	0.00353136	0.000669306	0.034299	2.01187	2.98337	1.82094	1.22796	3	3	3	3	46.8275	64.1111	114.809	102.727	0.0369786	1.96086	2	2	85.8913	74.6858	45.5949	48.2737	76.0616	37.8536	41.3503	56.8239	53.2805	64.3116	43.9239	76.8111	0.425995	0.229941	0.353047	0.635947
190886_at	M88.1	1989.22	2120.85	1891.95	4177.99	3768.54	4107.39	2363.32	2127.81	1882.55	3815.21	3929.79	4073.43	0.000145425	0.465763	0.000324823	0.621179	2.00831	1.85426	0.941688	1.01993	3	3	3	3	167.193	187.823	360.665	544.767	0.0970671	2.5504	2	2	240.601	237.039	301.745	440.447	458.468	413.971	334.2	266.604	240.534	420.238	421.361	223.563	0.00195971	0.58615	0.355195	0.285292
177676_s_at	C53B4.3	301.85	366.9	316.7	603.47	699.7	673.45	354.88	342.49	286.03	619.94	636.77	554.45	0.00068812	0.98228	0.00110017	0.221771	2.0058	1.84173	1.00208	1.09136	3	3	3	3	42.3469	39.7744	51.4985	56.5666	0.0447921	1.31592	2	2	51.6589	37.1502	36.8104	46.1923	35.8666	48.6073	42.4395	52.3108	49.4944	49.5034	60.2231	51.1001	0.8015	0.337812	0.281701	0.1221
185758_at	C14C11.3	175.9	160.41	205.94	327.04	423.49	330.18	310.15	280.37	174.19	346.83	348.74	398.45	0.00640233	0.162502	0.069551	0.907526	1.99303	1.43063	0.709092	0.987834	3	3	3	3	26.7696	25.7886	48.2429	37.9332	0.0832255	1.63963	2	2	37.3276	40.9171	45.3692	52.2518	48.1179	43.1613	41.6293	37.8719	38.0165	34.6854	39.683	62.3722	0.131467	0.482942	0.497963	0.812096
182388_at	F53C11.1	279.84	301.12	319.55	581.48	553.8	657.52	311.02	280.28	379.28	544.21	587.59	733.74	0.000845209	0.498603	0.00977125	0.728761	1.99088	1.92209	0.927806	0.961009	3	3	3	3	42.3529	44.4594	103.118	124.952	0.0232761	2.62716	2	2	22.608	26.5457	35.3447	48.1168	56.9674	53.1439	45.6876	40.6692	38.9174	62.2198	80.0775	39.4363	0.00570684	0.0335975	0.189945	0.55059
175504_at	F17C11.11	153.66	124.03	167.65	251.44	309.37	322.44	202.07	135	128.73	286.24	316.4	380.37	0.00449559	0.811421	0.00901473	0.399523	1.9833	2.11037	0.956076	0.898516	3	3	3	3	21.1442	68.9316	59.6581	108.74	0.3713	1.86952	2	2	46.162	36.9892	36.0359	66.2809	47.683	79.4896	32.5424	34.9223	22.9422	36.8966	30.7842	53.0749	0.0644756	0.12083	0.253508	0.100116
190917_at	C53B4.7	187.28	166.61	257.35	406.92	391.12	405.75	226.39	325.74	237.25	449.95	433.94	500.83	0.00210817	0.228105	0.00604528	0.0441136	1.96944	1.75419	0.774329	0.869338	3	3	2	3	30.7076	27.3955	68.6539	46.2671	0.128716	1.97788	2	2	38.478	44.7978	40.1209	32.0866	31.2369	46.7377	32.7135	39.4509	33.512	24.1518	35.0159	57.0355	0.454768	0.106586	0.741004	0.860197
192956_at	F11G11.3	206.17	213.15	193.35	346.15	464.78	388.54	281.48	330.67	230.62	300.99	418.87	282.04	0.00512767	0.0598227	0.362362	0.298062	1.95778	1.18882	0.726972	1.1972	0	3	0	2	12.4495	16.5958	23.293	23.9685	0.0492844	1.62717	1	2	29.122	21.9283	29.2404	28.5353	50.1361	34.8416	38.3727	28.0148	35.2164	43.3949	45.5124	29.395	0.181445	0.142914	0.399836	0.854548
187598_at	C35C5.7	91.33	93.54	73.24	157.91	156.37	185.96	78.08	98.67	73.98	173.9	182.37	140.43	0.00221972	0.817521	0.00533105	0.944796	1.93814	1.98102	1.02943	1.00713	0	2	0	3	13.8744	12.4984	12.604	12.6481	0.501128	0.957505	2	2	7.70471	11.5618	11.0035	16.6582	12.1926	5.42984	15.3395	14.0544	15.1143	15.6494	20.717	11.8106	0.72031	0.0200204	0.663728	0.327897
190094_s_at	M02D8.4	335.84	290.07	271.86	550.09	488.04	680.19	599	672.64	1020.8	1052.35	1253.63	1189.82	0.0101894	0.0240924	0.0485533	0.00195057	1.91397	1.52493	0.391622	0.491538	3	3	3	3	29.0219	60.0584	75.2522	79.7167	0.170388	1.73965	2	2	104.412	142.69	182.214	123.466	111.574	114.594	83.7222	116.117	68.9927	122.898	170.745	265.605	0.307714	0.112916	0.0935927	0.172213
179599_at	ZK228.4	427.23	484.56	381.81	800.53	883.12	756.63	386.19	439.11	296.73	677.94	699.7	761.68	0.00129739	0.325645	0.00220802	0.0885358	1.88642	1.90665	1.15291	1.14068	3	3	3	3	83.2803	89.3773	181.462	178.804	0.00125446	2.08659	2	2	85.9796	83.7186	106.078	95.0503	90.9127	110.717	78.3989	93.5985	85.483	105.254	120.577	84.801	0.496268	0.505811	0.190564	0.717872
193844_at	C34D1.5	196.74	98.57	170.11	247.51	292.04	337.52	144.33	131.8	145.6	286.33	200.29	180.67	0.0248269	0.648925	0.0667897	0.167832	1.88447	1.58227	1.1036	1.31438	3	3	3	3	30.944	25.4502	44.7169	35.6472	0.152238	1.42504	2	2	27.0803	22.9975	28.174	39.6772	23.4132	27.2189	40.6264	41.7506	32.5086	38.741	43.9088	56.9525	0.479374	0.0210384	0.251484	0.0879619
177783_at	ZK6.11	1745.5	1961.77	1969.6	3713.22	3666.58	3302.19	1890.93	1504.76	1971.58	3979.91	3459.32	4160.11	0.00036459	0.558024	0.0012309	0.283479	1.88167	2.16112	1.05768	0.920914	3	3	3	3	355.204	330.861	734.574	780.753	0.00393924	2.20872	2	2	405.655	387.521	416.945	803.097	764.816	829.77	433.006	382.988	392.676	760.145	920.848	564.288	4.4118e-05	0.979337	0.0295107	0.653225
174552_s_at	CEK022F8R	1810.28	1854.46	1959.52	3538.65	3853.08	3174.8	4569.47	2496.63	3851.84	4719.86	4279.14	4485.29	0.00120523	0.0443037	0.240357	0.0141256	1.87874	1.23506	0.515139	0.783618	3	3	3	3	545.242	739.708	614.046	729.464	0.819885	1.04557	2	2	486.893	562.101	506.276	1068.48	720.415	812.825	1348.11	977.577	981.251	1042.26	1128.24	1089.61	0.0306446	0.00949828	0.906935	0.109613
173144_at	Y54G2A.6	699.22	798.16	613.6	1309.44	1293.26	1335.44	1191.42	1021.96	1383.74	1901.09	1659.73	1859.2	0.000370794	0.0134527	0.00906846	0.00281631	1.86554	1.50677	0.586853	0.726591	3	3	3	3	88.6078	108.799	218.378	242.787	0.0141198	2.33611	2	2	113.745	111.11	134.869	242.42	192.027	290.04	143.858	109.99	115.635	271.759	249.176	209.647	0.01423	0.813259	0.00455447	0.954701
189160_at	ZK896.7	1341.85	1221.11	1266.71	2406.94	2468.63	2261.97	1240.08	1289.56	1465.52	2528.44	2456.45	2772.42	9.83977e-05	0.512997	0.000437471	0.142975	1.86374	1.94168	0.958577	0.920105	3	3	3	3	228.599	243.88	401.189	449.212	0.0173218	1.79987	2	2	240.928	260.056	274.422	403.282	401.138	360.567	292.957	247.166	249.542	389.133	432.633	254.713	0.00155882	0.802288	0.160525	0.622094
183235_at	K10B4.2	69.35	58.03	75.11	141.78	138.13	95.14	30.45	64.78	84.15	43.34	67.26	80.75	0.0219256	0.664575	0.845017	0.02988	1.8522	1.06673	1.12883	1.96002	0	3	2	1	8.41984	6.62383	6.95028	4.56305	0.358781	0.765327	0	1	6.9236	8.31314	7.58424	6.64117	14.752	12.354	13.1189	6.46181	6.48199	6.82708	4.84089	5.99993	0.209653	0.656367	0.288689	0.096164
178719_at	F13E9.5	30	36.52	61.75	67.39	82.46	87.35	49.38	67.77	58.59	50.27	33.09	30	0.0333131	0.225118	0.0651666	0.00903483	1.84933	0.645044	0.729885	2.09245	0	2	0	0	7.66088	3.23471	4.66721	5.92295	0.953111	0.971968	0	0	4.74768	6.59836	8.24497	6.11802	2.59405	2.70461	5.75462	5.36264	0.879239	0.881818	0.509915	4.66848	0.150679	0.245512	0.389504	0.368096
179069_at	C08E8.4	38.78	40.76	51.59	82.38	82.55	77.48	41.52	30	31.42	81.65	117.97	97.27	0.00100566	0.155952	0.00436581	0.163344	1.84865	2.88411	1.27385	0.816498	1	3	0	2	2.87211	0.5936	6.68736	8.82643	0.0611778	4.47637	0	2	3.03098	8.8807	3.4358	2.62098	9.07877	13.2785	1.04074	1.36735	4.22528	6.84781	9.59949	10.1733	0.426247	0.246239	0.00985493	0.874981
191445_at	F01D4.2	880.43	951.55	833.2	1710.05	1656.13	1545.24	1192.31	932.55	853.31	1551.87	1425.32	1323.28	0.000229074	0.388758	0.0224248	0.0679641	1.84281	1.444	0.894905	1.14207	3	3	3	3	148.495	152.427	244.267	297.476	0.0457422	1.80028	2	2	92.9215	82.8041	95.4563	152.397	110.785	129.609	174.946	181.897	195.72	209.047	284.607	318.982	0.0326517	0.000203234	0.0585558	0.0155826
190899_at	F21H7.1	328.83	319.7	306.1	605.06	576.73	571.64	358.49	311.26	292.33	546.65	553.5	566.68	2.70776e-05	0.910514	0.000332971	0.072989	1.83676	1.73253	0.992256	1.05195	3	3	3	3	38.2317	36.8969	57.8049	49.2765	0.0658564	1.42531	2	2	34.1117	32.2308	45.8213	57.7957	69.2949	71.8714	39.0999	51.1824	54.5535	61.0781	63.2669	49.5218	0.00884265	0.160522	0.201606	0.240548
174073_at	C70278	951.81	755.99	1005.95	1430.97	1620.34	1927.86	1201.48	1059.66	1908.04	1526.96	1445.43	1507.61	0.00988817	0.150348	0.714253	0.320526	1.83479	1.07455	0.650907	1.11142	3	3	3	3	98.4229	227.135	186.095	254.772	0.512131	1.35419	2	2	198.53	224.738	211.823	198.535	185.059	267.643	437.555	157.324	300.662	229.618	328.642	365.463	0.84995	0.345515	0.922324	0.131133
178820_at	F54D5.4	2897.43	3031.73	2708.32	5317.15	5010.15	5498.76	3662.4	3153.77	3234.46	5194.38	5025.88	5608.77	0.000149361	0.062263	0.00119369	0.99669	1.83225	1.57493	0.859397	0.999812	3	3	3	3	290.729	401.787	733.002	741.412	0.0196925	2.12907	2	2	388.867	360.985	425.304	651.515	807.245	1012.03	484.88	608.814	493.137	928.262	811.604	618.084	0.015188	0.0358821	0.0601197	0.798869
179856_at	F22E5.1	283.25	336.94	221.53	495.58	638.91	404.74	312.03	269.24	221.56	434.65	408.31	411.92	0.0375097	0.774857	0.00532954	0.239564	1.82868	1.56307	1.04844	1.2266	3	3	3	3	55.7055	46.2004	72.8066	85.0691	0.0689856	1.54923	2	2	49.6053	53.2369	58.2602	84.17	120.555	133.226	71.2321	54.797	66.532	84.2765	81.1792	45.9232	0.0167844	0.128925	0.660279	0.0925566
174163_at	CEC588	78.26	53.47	55.18	84.58	141.68	113.44	103.6	98.03	71.18	78.62	118.45	105.79	0.0498146	0.0890705	0.551726	0.576834	1.81751	1.11015	0.685129	1.12164	2	2	2	3	1.98811	4.84646	5.94779	8.22038	0.182381	2.07302	0	2	6.97612	4.29917	13.1119	5.52878	7.89305	2.77277	9.32432	7.31055	11.9422	2.28489	6.20489	2.35012	0.414005	0.658784	0.0338373	0.415472
184434_at	Y60A3A.16	38.99	30	55.1	72.84	59.88	92.08	32.47	47.36	30.25	39.68	30	68.51	0.0476814	0.634773	0.503239	0.12426	1.81163	1.25536	1.12727	1.62675	1	2	0	0	4.18416	5.22005	7.71423	3.22365	0.770938	1.16308	1	1	4.54313	7.17075	4.20517	15.0331	3.75694	7.06153	6.6435	5.76585	8.41458	5.74782	8.69776	7.14248	0.394733	0.250853	0.836181	0.701791
180150_at	F54E2.1	3083.08	3025.76	3558.14	5463.49	5747.8	6191.77	3923.61	3604.65	2887.77	5728.43	5309.84	5829.65	0.000679743	0.514663	0.00337899	0.537745	1.80026	1.61942	0.928087	1.03173	3	3	3	3	251.987	198.55	634.134	596.513	0.00694482	2.73151	2	2	296.713	275.901	340.748	445.478	309.503	434.311	228.765	289.641	305.928	496.448	530.436	317.648	0.125433	0.382534	0.068554	0.548647
180193_at	F14F9.4	30.22	47.36	30	58.93	78.13	55.89	30	32.3	30	62.54	46.03	64.19	0.0344679	0.429531	0.0101384	0.498855	1.79356	1.87172	1.16555	1.11687	2	2	0	2	4.00498	4.03916	15.4365	15.6984	0.000130896	3.87051	1	2	7.48669	8.83829	8.99078	6.68174	8.46723	19.3379	6.48337	6.10366	8.7757	5.60185	11.539	15.1207	0.485637	0.242548	0.278332	0.88542
177903_s_at	F09B9.1	67.79	65.16	61.83	116.02	113.34	119.86	77.65	73.39	30	83.8	114.79	145.31	3.60943e-05	0.779869	0.0810434	0.925672	1.79287	1.89958	1.07589	1.01547	0	2	0	2	2.91254	5.36165	5.21134	11.872	0.340331	2.06465	0	2	10.5784	6.06625	11.6504	11.8635	7.5023	20.411	9.9064	5.89747	0.861161	11.9734	6.78523	25.1908	0.409566	0.282758	0.208531	0.84484
178302_at	F58B4.5	745.83	952.51	669.54	1537.67	1460.99	1214.35	868.78	761.61	1050.71	1338.6	1421.37	1186.39	0.00887093	0.431375	0.0179404	0.497875	1.77923	1.47192	0.883175	1.06757	3	3	3	3	32.2327	39.0446	87.3584	90.7762	0.00504833	2.49918	2	2	43.9675	51.8847	53.3996	57.351	44.4629	85.9345	36.605	45.2724	48.6655	43.5631	36.2209	47.8703	0.366005	0.249342	0.855127	0.190351
173787_at	Y47G7B.2	70.96	54.67	88.14	141.27	95.89	142.72	37.5	61.86	35.73	67.9	38.87	30	0.0380566	0.110295	0.970463	0.0133909	1.77707	1.01244	1.58243	2.77751	3	3	3	2	9.40292	8.83344	12.1573	15.3205	0.102664	1.50676	2	2	10.3165	15.7432	6.87554	17.7733	23.8208	21.4582	8.61604	5.82029	4.22115	5.81132	5.21514	9.53156	0.0324774	0.174127	0.751004	0.00308587
185374_at	Y75B8A.21	30	36.81	33.11	70.65	47.1	57.96	70.02	53.82	40.29	39.61	45.95	80.85	0.0234552	0.0721616	0.96309	0.841329	1.75847	1.01389	0.608786	1.05589	1	2	1	1	3.70062	1.6648	3.47303	5.61189	0.334882	1.69324	1	2	0.347304	4.6864	8.40742	3.26973	7.97819	7.92961	6.79518	2.06875	2.8279	5.60286	3.02874	0.86387	0.532726	0.842541	0.733603	0.1952
192181_at	T28H10.3	1147.82	1086.75	1485.92	1979.74	2616.26	1926.63	1936.9	1410.95	1327.56	2654.05	1971.97	3053.95	0.0212433	0.234469	0.0533024	0.373943	1.75316	1.64263	0.795757	0.849304	3	3	3	3	190.061	164.096	236.266	277.164	0.0813781	1.44972	2	2	183.472	215.903	190.345	167.207	143.757	235.899	135.54	178.128	254.203	228.224	317.137	171.516	0.651966	0.849893	0.415823	0.325414
190281_at	W01A11.4	3096.3	3269.58	3101.86	5631	5439.6	5495.39	3485.89	3304.48	3244.67	5655.88	5913.8	5590.24	7.93388e-06	0.10944	4.17517e-05	0.157272	1.74973	1.71	0.943468	0.965389	3	3	3	3	666.685	578.543	1320.23	1057.91	0.0548079	1.90981	2	2	699.695	726.443	708.994	1264.29	1066.41	1226.47	666.717	925.549	789.167	1176.58	1480.79	862.848	0.00149239	0.336089	0.121203	0.951029
178843_at	F08G5.6	983.22	1163.89	636.7	1423.69	1672.43	1772.74	1506.86	1295.25	1298.75	2073.49	1939.18	2393.7	0.0202688	0.0609363	0.0071823	0.039449	1.74899	1.5622	0.678836	0.760003	3	3	3	3	78.0655	37.5312	237.406	131.927	0.153835	3.19501	2	2	67.4707	68.6954	69.1085	96.5958	112.624	119.086	34.5062	57.3255	55.3786	59.1302	116.124	89.842	0.00361485	0.057338	0.0946252	0.301463
180352_at	F23H12.3	150.48	151.8	120.96	202.8	266.05	268.96	199.49	146.37	112.06	194.95	214.53	187.76	0.0116675	0.694298	0.156496	0.111506	1.7432	1.30425	0.924266	1.23537	2	3	2	3	26.9439	29.5979	30.5618	35.9232	0.238387	1.17585	2	2	38.3563	20.4107	29.6246	22.2819	24.6334	25.9863	18.4507	42.7964	25.7745	38.9146	38.3659	41.1453	0.384541	0.96145	0.222862	0.000384422
183378_at	F55G11.8	196.64	237.61	218.35	316.52	394.45	421.35	267.02	232.26	314.9	403.18	398.28	436.07	0.00889984	0.11405	0.00617558	0.355511	1.7351	1.51997	0.801543	0.914984	2	3	1	3	11.0036	10.753	32.4906	32.3675	4.19578e-05	2.98109	0	2	16.4149	16.5878	15.8404	35.1275	50.3362	48.989	20.9897	26.8112	23.1181	42.3298	51.3516	28.7595	0.00422048	0.0127536	0.0645174	0.649702
189344_s_at	F08F3.7	249.62	150.97	209.4	364.97	341.51	351.91	256.23	208.84	185	404.55	355.66	409.19	0.007089	0.725588	0.00305921	0.114925	1.7351	1.79888	0.938345	0.905071	3	3	3	2	32.8414	29.0889	73.7927	73.1313	0.00200376	2.37241	2	2	36.3865	28.0562	41.4404	47.6736	31.2969	27.2427	24.613	29.5203	38.0203	33.3098	71.5959	47.4469	0.988795	0.454314	0.165466	0.29594
193735_at	B0334.6	90.55	79.83	88.4	148.17	189.25	111.45	78.75	108.7	117.99	50.74	114.14	130.95	0.0492942	0.274172	0.911735	0.199069	1.73451	0.968537	0.847237	1.51732	2	3	2	2	6.67077	5.94389	21.2369	21.1579	0.000602241	3.36076	1	2	11.292	13.3998	13.041	37.4361	21.9582	29.6768	15.6042	13.4551	13.0051	11.7322	12.128	19.2786	0.0192695	0.234721	0.896306	0.0397842
176002_at	M02H5.8	526.3	480.64	657.88	1007.75	845.04	1033.82	913.65	688.83	778.55	1293.1	909.2	1173.8	0.0068555	0.0471123	0.0644081	0.271082	1.73388	1.41792	0.699202	0.855013	3	3	3	3	69.2796	75.6168	149.253	187.915	0.0390993	2.32696	2	2	137.36	121.885	120.193	198.083	223.683	197.968	156.417	186.819	139.979	389.224	340.23	144.024	0.00139337	0.0791645	0.16281	0.324754
177700_at	ZK896.2	991.35	1023.72	909.97	1592.09	1573.38	1898.99	946.08	932.35	1209.82	1827.19	1821.02	1910.04	0.00300229	0.602735	0.00096515	0.20685	1.73141	1.79981	0.947151	0.911161	3	3	3	3	125.74	97.8599	226.777	183.984	0.0670637	1.83704	2	2	118.506	132.762	122.609	135.6	177.221	158.785	129.918	122.257	139.667	151.906	198.062	122.764	0.0631637	0.414432	0.296779	0.98875
180747_s_at	K02D7.4	530.23	558.56	484.99	886.26	935.49	901.29	555.21	623.66	615.66	907.18	1022.54	957.78	0.000121756	0.072898	0.000788082	0.206766	1.73025	1.60906	0.876987	0.943044	3	3	3	3	77.0306	83.6185	123.586	116.553	0.0143795	1.49481	2	2	73.817	60.6981	61.1569	110.65	117.973	106.638	90.819	83.4387	80.2971	96.5932	130.028	112.793	0.00101887	0.0209096	0.0493958	0.898668
176025_at	D2007.1	294.96	278.4	265.15	478.78	484.68	471.66	223	284.3	260.36	482.29	502.57	484.92	2.96181e-05	0.299124	0.000246427	0.193317	1.71152	1.91462	1.09229	0.976418	3	3	3	3	38.258	43.9254	64.586	78.0613	0.0537823	1.73572	2	2	46.3604	47.7661	36.8671	90.0283	58.4043	62.728	38.2145	59.714	62.6654	72.3354	73.5384	71.9398	0.0632307	0.306884	0.0689147	0.833913
177833_s_at	F19B2.5	323.89	425.19	259.2	559.81	488.22	674.39	317.25	299.57	277.04	521.7	559.3	666.37	0.030552	0.485516	0.00316909	0.910404	1.70828	1.95486	1.12801	0.985721	3	3	3	3	20.8959	26.9718	39.9743	47.9694	0.0574299	1.83722	2	2	34.7946	39.2263	47.8668	73.4707	51.855	63.1861	50.3513	48.7012	23.0692	70.6461	32.878	85.2963	0.0387588	0.993928	0.282967	0.995413
172069_x_at	T10H4.12	317.36	255.02	268.6	419.19	490.07	526.05	299.02	311.37	282.53	389.33	496.26	519.98	0.00567487	0.449761	0.0141055	0.85533	1.70671	1.57413	0.941831	1.02116	3	3	3	3	37.6854	39.3498	71.9527	70.0867	0.00147634	1.84383	2	2	41.8416	42.2371	45.1273	79.2453	111.416	94.0668	31.257	37.9543	38.5494	61.3865	75.2783	26.5562	0.00518349	0.0490323	0.276356	0.0783035
191298_s_at	F23B2.12	351.7	233.89	256.86	444.86	448.39	543.16	293.43	337.72	338.34	485.18	562.61	602.76	0.0149032	0.338639	0.0037843	0.204948	1.70503	1.70249	0.868962	0.870261	1	3	1	3	37.5803	36.0608	26.5911	47.2346	0.993691	1.00251	2	2	35.5637	31.2314	37.3365	47.5257	68.2393	36.3688	28.5664	37.0052	33.2769	57.2307	49.1807	40.572	0.167812	0.593608	0.0409593	0.878082
183324_at	K10D11.5	147.76	262.18	214.47	378.21	355.99	327.06	220.88	192.49	179.85	417.54	358.64	317.75	0.0160297	0.783188	0.00602497	0.75461	1.69963	1.84405	1.05258	0.970135	3	3	3	3	32.6817	25.4684	40.3971	26.0573	0.656448	1.14281	2	2	25.8381	16.8212	23.8867	28.1121	22.9064	22.3936	26.3497	26.4715	20.2324	33.3245	41.8633	22.1727	0.525216	0.561133	0.252288	0.253237
188163_s_at	C09H5.2	75.81	79.3	92.42	110.02	153.23	154.81	149.14	152.32	71.4	178.41	173.61	197.16	0.0215335	0.19588	0.0986826	0.0555108	1.68899	1.47289	0.663868	0.761244	3	3	3	3	19.075	36.6825	30.9875	42.0324	0.493598	1.3096	2	2	11.6134	11.1976	16.9715	13.008	16.7046	21.2269	30.7261	44.5588	42.3704	53.4693	51.1224	198.879	0.285246	0.00516151	0.275306	0.16044
188229_s_at	Y60A3A.18	456.77	497.4	483	768.59	752.98	904.61	572.33	573.36	534.64	814.4	884.76	1360.48	0.00266016	0.00965531	0.0556088	0.301493	1.68817	1.82086	0.85529	0.792963	3	3	3	3	99.3313	91.68	178.56	191	0.00662405	1.93475	2	2	116.303	114.518	108.182	110.533	117.602	107.739	127.286	96.7262	110.839	125.766	169.804	185.831	0.798977	0.887322	0.0711165	0.0560367
186444_s_at	ZK1055.7	266	293.24	262.24	451.57	463.17	470.87	288.32	275.87	224.32	456.59	452.04	648.81	7.54151e-05	0.642014	0.0193731	0.428554	1.68673	1.97517	1.04181	0.889672	1	3	2	3	39.9107	39.3774	73.1295	65.8745	0.0145174	1.75315	2	2	36.0685	32.1849	39.0032	42.0833	32.0999	35.0795	32.9681	35.7952	41.3828	49.6064	57.9069	68.3033	0.860056	0.775994	0.0211863	0.0227901
184003_s_at	C09F12.1	603.11	666.61	623.5	977.96	1037.74	1156.03	873.24	810.9	678.76	925.37	1285.94	955.31	0.00155399	0.0603127	0.106348	0.989927	1.67532	1.34014	0.801227	1.00161	3	3	3	3	128.225	125.374	310.218	206.907	0.1255	2.03914	2	2	132.939	87.5806	96.6806	123.31	139.861	177.942	110.444	142.958	161.608	246.025	218.631	163.539	0.124446	0.184928	0.0671891	0.0991889
182470_at	F09F7.6	147.15	215.21	186.85	273.07	351.68	290.33	215.76	206.06	211.8	310.56	380.65	311.95	0.0169723	0.231015	0.00614776	0.426844	1.66618	1.58322	0.866781	0.912197	3	3	3	3	73.6506	133.579	83.5881	97.8298	0.715901	0.875442	2	2	142.893	163.717	155.729	111.881	139.779	141.602	108.526	94.9647	96.5681	106.636	99.7361	140.941	0.112851	0.00188423	0.306271	0.391681
190978_at	K12G11.3	1340.51	1325.4	1381.39	2059.3	2213.45	2462.23	1607.3	1554.11	1878.91	2230.51	2369.59	2331.76	0.00164391	0.031483	0.00440987	0.626007	1.66407	1.37528	0.802985	0.971598	3	3	3	3	131.005	296.95	274.937	257.298	0.595836	1.24367	2	2	205.311	214.179	191.883	290.541	155.68	233.104	166.255	152.452	210.811	170.295	197.758	196.22	0.598001	0.219594	0.588718	0.392783
177152_at	Y45G5AM.H	139.53	130.06	135.76	250.06	193.97	226.86	133.82	170.69	182.12	236.78	276.05	242.9	0.00583314	0.141755	0.00917292	0.236723	1.65507	1.55299	0.832974	0.887738	3	3	3	3	15.5669	20.3183	26.3966	24.3633	0.102493	1.41451	2	2	11.8642	13.6863	18.337	24.9443	28.0685	23.9589	18.3923	20.4432	17.6216	20.4505	20.9922	27.1467	0.00856088	0.117141	0.154428	0.322753
177762_at	T22H6.5	110.27	150.86	115.36	236.17	165.3	219.17	200.56	169.82	120.82	220.56	260.65	182.17	0.0307804	0.222489	0.151596	0.671048	1.64852	1.35053	0.76647	0.935572	2	2	3	3	15.6496	23.6731	19.1294	26.6023	0.618024	1.16298	2	2	18.4792	16.3528	21.033	14.7493	31.9972	29.1477	9.5579	12.5171	19.948	17.723	20.1321	14.4552	0.292078	0.243236	0.382825	0.232072
188428_at	R07E3.3	139.1	102.59	154.35	219.17	235.93	193.41	169.4	245.97	249.09	154.25	264.22	227.76	0.0129665	0.0416333	0.890754	0.983539	1.63752	0.972564	0.596033	1.00353	3	3	3	3	6.49769	8.4186	10.0439	5.1516	0.962468	1.01872	2	1	26.3012	25.8142	29.0922	12.9578	16.1043	27.3159	24.7959	24.5427	21.2326	13.1677	17.2733	64.21	0.138094	0.0822461	0.650418	0.493348
179922_s_at	C18B2.4	786.22	710.95	917.25	1226.95	1468.94	1255.85	816.93	815.22	904.07	1332.1	1198.14	1229.7	0.00621244	0.577426	0.00122455	0.500185	1.63673	1.4825	0.951976	1.05101	3	3	3	3	163.717	156.105	208.377	197.441	0.0231756	1.26888	2	2	153.4	182.585	188.145	163.434	179.755	163.29	178.56	139.279	172.176	165.325	208.928	168.48	0.651738	0.522723	0.397787	0.467382
179607_at	C18E9.9	396.26	519.38	491.2	786.47	693.15	813.74	468.85	531.78	487.91	737.87	738.31	656.92	0.00478439	0.54882	0.00282457	0.304975	1.63015	1.43301	0.945114	1.07513	2	3	3	3	93.7793	75.6869	143.133	123.658	0.0671696	1.5743	2	2	76.0388	74.4752	76.04	71.0185	75.7678	88.2843	107.31	92.3726	82.3928	90.8229	88.4101	112.987	0.612537	0.0633344	0.766892	0.111665
183440_s_at	R09A1.3	102.38	141.67	125.2	183.28	208.6	208.85	139.47	167.59	110.4	197.92	205.03	247.85	0.00556911	0.46793	0.0266604	0.400348	1.62682	1.55895	0.884516	0.923064	3	3	2	3	22.8399	29.1023	32.8232	26.404	0.501915	1.14025	2	2	25.1924	20.6722	31.8743	15.0194	27.8846	31.3541	18.7605	22.3944	22.0579	26.7044	25.6139	28.3949	0.854639	0.233601	0.0145355	0.691075
191611_at	F35E8.11	234.92	204.45	184.52	370.26	336.09	307.76	203.47	220.73	300.09	381.1	385.28	321.6	0.00502104	0.369999	0.0285157	0.419254	1.62546	1.50213	0.861381	0.932104	3	3	3	3	18.9257	10.963	13.0794	15.2246	0.865351	0.946978	2	2	12.2904	24.4851	19.3821	18.0046	23.6124	26.5269	22.4105	14.7586	18.4193	20.7201	13.5808	15.5179	0.408455	0.96588	0.565017	0.136569
187999_at	K08H10.1	1377.38	1417.13	1724.84	2555	2723.85	2035.59	3010.72	1799.7	2825.25	3333.08	3113.98	2949.3	0.0164726	0.0570931	0.209305	0.0418634	1.61847	1.23059	0.591873	0.778433	3	3	3	3	686.368	781.151	588.699	736.766	0.503909	0.903201	2	2	452.894	492.561	491.733	681.133	575.658	572.422	1056.71	947.39	863.156	921.764	1087.73	1002.31	0.0263924	0.00115872	0.549068	0.0027364
193162_s_at	F08C6.2	363.56	366.72	427.57	593.54	602.06	676.67	316.73	296.45	242.57	455.7	440.96	573.89	0.00209979	0.0295553	0.0125331	0.0543204	1.61703	1.71843	1.35302	1.27318	3	3	3	3	209.85	180.572	223.976	235.932	0.159128	1.17798	2	2	162.549	168.87	156.873	229.343	204.868	228.029	145.175	162.326	134.056	162.127	164.523	118.001	0.00260077	0.155749	0.955091	0.0132091
192559_s_at	F35C5.8	839.91	819.04	842.59	1202.73	1320.04	1516.93	1115.88	984.81	1065.92	1477.55	1755.27	1506.75	0.00507372	0.0046891	0.00547072	0.140441	1.61488	1.49673	0.789974	0.852335	3	3	3	3	134.48	179.155	195.022	263.695	0.218594	1.46258	2	2	144.553	157.124	144.061	250.18	264.225	258.331	156.732	160.862	171.434	309.566	283.52	206.558	5.06402e-05	0.0778034	0.0295099	0.787953
192441_s_at	F13B10.1B	249.43	264.29	238.67	361.06	392.84	460.42	317.04	315.8	371.38	444.19	562.41	398.73	0.00700903	0.0132038	0.0622538	0.325827	1.61393	1.39942	0.749228	0.864082	2	2	3	3	38.8512	75.5477	38.3126	53.3889	0.62498	0.801595	2	2	51.1373	97.2891	95.9783	106.21	81.1006	99.4792	80.1004	68.1807	64.0145	95.2856	88.591	148.736	0.450796	0.538168	0.11058	0.496771
177468_at	ZK896.4	132.4	180.22	143.27	273.28	246.63	211.77	170.69	181.38	178.72	236.4	222.45	229.95	0.01605	0.167449	0.000517006	0.4775	1.60493	1.29769	0.85889	1.06225	2	3	2	3	14.4699	18.1672	33.4811	29.1641	0.0340549	1.91945	2	2	20.6926	23.2884	27.0658	24.1227	33.742	42.7983	29.4999	32.0986	29.0997	44.6064	51.3993	36.2528	0.15836	0.0343083	0.0364903	0.204093
191904_s_at	K09E9.1	272.52	229.81	320.37	502.6	431.44	384.81	363.93	238.87	353.17	316.72	314.41	337.15	0.0184951	0.405351	0.924474	0.0288739	1.60307	1.01288	0.860592	1.36205	3	3	3	3	28.2455	21.5531	53.4597	34.3558	0.201152	1.76342	2	2	16.9626	18.821	18.1906	20.7413	27.1345	24.938	21.378	24.1356	26.8075	25.4315	28.9848	24.698	0.0324295	0.0211144	0.331644	0.412007
185055_at	C10H11.6	232.62	308.11	290.2	489.07	422.88	419.81	302.63	274.63	272.14	332.81	385.17	319.72	0.00649729	0.816034	0.0478218	0.0314077	1.60275	1.22169	0.978255	1.28338	3	3	3	3	44.62	65.8309	189.477	194.543	0.00629453	3.47684	2	2	68.1267	60.625	52.6354	53.0589	83.4732	59.3691	46.0906	77.9858	82.8998	83.134	128.961	116.317	0.662728	0.528549	0.086363	0.0555037
178322_at	ZK856.5	126.91	119.26	136.64	179.89	197.02	236.17	135.33	142.04	180.7	206.27	169.68	188.51	0.0115859	0.16989	0.114884	0.457409	1.60156	1.23226	0.835702	1.08614	2	3	3	3	14.5801	8.22227	16.9489	18.0872	0.198714	1.53651	2	2	12.324	12.814	16.9209	18.1464	14.3471	18.5684	14.5931	11.0822	12.9852	19.9249	27.777	14.4922	0.204455	0.55826	0.120537	0.414853
179806_at	W05H9.1	808.36	832.2	828.62	1008.28	1377.4	1561.21	958.89	906.68	1042.72	1407.94	1352.74	1636.51	0.0389102	0.0221427	0.006524	0.461168	1.59846	1.51195	0.849014	0.897594	3	3	3	3	98.7431	98.4206	101.631	119.826	0.313561	1.12321	2	2	116.196	120.747	196.172	199.569	169.421	206.221	163.549	124.318	117.08	145.63	173.51	209.854	0.169477	0.767555	0.153828	0.518209
180240_at	T23F4.2	354.79	352.63	322.66	593.83	548.49	503.73	381.15	334.79	371.38	446.47	583.84	384.12	0.00184094	0.337107	0.146655	0.297225	1.59799	1.30084	0.947357	1.16376	3	3	3	3	30.9664	34.6747	37.7381	39.86	0.107483	1.18216	2	2	34.6634	39.1063	39.7914	36.7675	54.1758	39.8065	45.186	38.8652	44.352	37.0378	42.785	41.6967	0.364381	0.124608	0.435851	0.615016
181230_at	K02F3.4	684.09	709.95	627.5	919.9	1122.47	1184.89	800.51	895.49	801.46	1408.54	1228.55	1470.33	0.00860321	0.0163394	0.00246056	0.0531304	1.59644	1.64464	0.809438	0.785715	3	3	3	3	92.708	112.773	179.793	188.059	0.0173981	1.7902	2	2	105.89	143.237	120.924	174.916	126.122	151.367	99.095	120.544	129.112	164.749	159.586	228.171	0.197516	0.639886	0.0461663	0.271294
177701_s_at	ZK896.2	725.46	704.22	585.97	852.89	1184.24	1169.43	699.18	586.73	698.14	1196.52	1015.36	935.9	0.0270558	0.86292	0.0105946	0.889813	1.59084	1.58654	1.01593	1.01867	3	3	3	3	104.772	83.5141	210.975	149.594	0.117605	1.91501	2	2	120.078	84.105	86.4124	119.043	140.172	153.866	97.5823	133.64	130.092	156.253	163.764	135.88	0.0571012	0.222443	0.0902534	0.337647
175170_s_at	ZK6.10	1877.06	2063.07	1732.24	2597.86	2791.8	3627.07	2530.39	2517.57	2075.37	3291.09	2970.7	3047.13	0.0278196	0.0528104	0.0149595	0.782698	1.58959	1.30682	0.796309	0.968612	3	3	3	3	261.844	239.981	499.945	518.501	0.00306686	2.02948	2	2	291.353	245.96	251.83	538.277	491.683	610.035	308.392	309.713	379.188	625.034	712.745	543.612	0.00159821	0.0644083	0.00553264	0.249306
189962_at	C15F1.5	121.63	126.19	104.1	189.13	207.75	162.15	174.36	103.09	131.32	212.31	171.21	98.46	0.00967188	0.433517	0.567409	0.513026	1.5885	1.1791	0.860924	1.15986	2	3	1	3	19.8924	23.8705	20.8421	19.7226	0.519954	0.926919	2	2	23.3914	22.5337	25.5133	15.4333	12.3272	33.7982	22.1274	14.2474	17.1151	21.6632	12.3868	20.9848	0.651534	0.0723664	0.897958	0.781613
174732_s_at	CEK012F5R	111.55	83.33	118.28	190.97	138.99	167.4	112.77	44.76	139.2	153.38	110.98	167.23	0.0291661	0.864462	0.242717	0.387521	1.58822	1.45449	1.05537	1.15239	0	2	0	2	16.3067	26.177	42.9851	42.4417	0.0491173	2.01081	2	2	18.5694	33.7952	15.3694	15.2135	35.6984	7.76447	5.78961	22.7899	27.5892	17.1373	20.803	40.4646	0.779925	0.681285	0.491871	0.583935
186473_at	C01B12.3	72.69	49.81	69.38	103.31	101.02	99.94	82.81	53.73	44.25	57.98	33.67	90.69	0.00652759	0.799526	0.980806	0.0700024	1.58578	1.00857	1.06134	1.6687	2	3	3	2	12.0033	7.80297	10.6786	8.75726	0.943379	0.981296	2	2	16.6951	11.7212	11.3734	12.7635	6.33433	9.76798	10.2291	11.7405	15.0444	11.7131	14.7461	18.6696	0.223588	0.699594	0.334128	0.118959
184393_at	C33H5.13	221.29	333.17	254.42	382.88	448.16	451.35	353.23	249.39	286.23	409.17	491.44	370.13	0.0168525	0.585443	0.0533886	0.931012	1.58538	1.42965	0.91003	1.00917	3	3	3	3	85.2726	57.0775	172.161	127.222	0.0976942	2.10314	2	2	62.8535	74.8216	78.621	80.1699	60.0604	89.2523	69.1055	83.9204	70.0193	93.3824	115.783	111.747	0.678424	0.755615	0.0177592	0.050837
193867_s_at	B0240.1	58.16	71.88	64.36	96.18	104.39	107.3	66.31	106.21	161.29	124.99	119.97	68.11	0.00186897	0.170154	0.84428	0.929796	1.58374	0.937869	0.582367	0.98339	3	3	3	3	12.6305	12.3412	12.438	15.726	0.435493	1.12784	2	2	14.3194	17.4289	13.9971	22.3713	23.8195	11.7539	16.769	14.4457	12.8879	10.6324	9.79385	16.7848	0.362276	0.745035	0.405966	0.191008
182989_at	Y22F5A.4	4386.87	4488.52	4794.01	6890.86	7353.07	7262.77	5052.69	5395.91	4827.05	7077.61	7358.42	6995.36	0.000152322	0.059877	0.000494923	0.895319	1.57335	1.40298	0.894849	1.00351	3	3	3	3	669.56	654.521	1461.67	1421.49	0.000756402	2.17748	2	2	718.557	819.592	751.264	1473.84	1424.54	1792.24	816.196	925.689	1068.05	1974.98	1941.26	864.997	0.00254589	0.09232	0.151844	0.94082
184002_at	C09F12.1	721.73	764.67	799.46	1073.11	1158.57	1361.92	993.18	925.6	796.46	1224.2	1382.37	1325.54	0.00791574	0.0819378	0.00538302	0.310899	1.5721	1.44816	0.841863	0.913911	3	3	3	3	188.967	191.438	430.905	365.127	0.0241763	2.09259	2	2	149.787	137.329	142.92	162.504	245.02	206.147	151.082	152.287	155.177	303.296	396.869	196.975	0.0640184	0.0667894	0.0645758	0.204929
185713_at	C33A12.16	47.6	31.85	31.37	57.34	67.23	49.64	36.01	40.31	40.42	30	47.49	30	0.0456395	0.739059	0.634858	0.0453122	1.57209	0.920764	0.949289	1.62071	0	2	0	1	2.43412	2.20406	0.279604	0.289258	0.00318654	0.122648	0	0	1.91347	0.503757	0.396961	6.82436	4.80213	15.6903	1.13011	3.82004	3.05274	3.22504	0.601636	0.291883	0.0730009	0.138805	0.350862	0.0898119
189372_s_at	Y32H12A.3	346.39	377.15	291.95	484.46	564.93	546.12	329.68	328.45	404.55	543.82	578.47	618.43	0.00513813	0.679839	0.00241515	0.21047	1.57118	1.63805	0.955593	0.91658	3	3	3	3	102.28	121.737	144.948	141.18	0.0885011	1.27726	2	2	116.143	115.426	123.136	87.9675	122.214	136.7	120.646	131.351	105.291	135.53	129.943	188.302	0.867418	0.919009	0.18433	0.204771
177707_at	F41E7.1	332.47	345.3	421.93	596.02	561.31	566.37	556.63	577.16	478.86	619.41	598.52	455.06	0.00225885	0.0139607	0.753135	0.76479	1.56743	1.03742	0.681921	1.03031	3	3	3	3	64.998	55.0951	82.347	64.9792	0.306274	1.22677	2	2	39.8586	44.8162	57.7193	56.5184	64.3748	61.058	57.3198	55.7265	65.3088	64.355	90.4815	114.463	0.0850329	0.12054	0.109383	0.117747
179704_at	C16D9.4	110.27	110.7	71.29	179.67	136.95	140.84	97.56	118.38	104.79	232.92	149.86	210.73	0.0434321	0.546433	0.0236649	0.184654	1.56527	1.8505	0.911234	0.770771	3	3	3	3	11.9643	13.07	22.0179	20.7233	0.00911797	1.70731	2	2	14.0584	11.1091	17.6237	24.2889	12.6807	19.6886	10.08	13.0663	12.6273	16.7355	16.9752	17.9901	0.297751	0.327924	0.00620752	0.652075
180035_s_at	F58H7.8	350.9	327.27	320.19	484.03	536.58	536.95	404.91	364.09	411.96	343.12	292.36	464.86	0.000720754	0.025736	0.640712	0.048011	1.5601	0.931734	0.84538	1.41553	3	3	3	3	34.8554	34.2728	37.9283	46.1846	0.211933	1.21677	2	2	28.3913	25.1614	18.3627	44.7972	39.9351	66.2622	36.4497	48.6525	39.515	42.7675	52.2512	62.1896	0.0376174	0.020277	0.180177	0.843597
182180_at	C50D2.6	160.77	158.93	190.91	291.22	273.39	228.82	196.59	165.85	255.44	219.91	175.97	243.31	0.0113766	0.274372	0.839479	0.130575	1.55389	1.03449	0.82639	1.24131	1	3	0	0	49.8644	31.2655	54.3131	48.5028	0.381569	1.2673	2	2	26.862	34.7891	41.8466	49.5649	46.0732	25.988	36.5566	23.9027	33.965	25.832	50.5396	21.3321	0.517632	0.629521	0.91711	0.53225
193792_s_at	C12D8.11	2302.41	2077.17	2352.78	3536.08	3658.4	3214.41	2168.03	1860.2	2210.44	3035.17	3123.82	3379.63	0.00146035	0.302405	0.00189384	0.159126	1.5461	1.52895	1.07913	1.09124	3	3	3	3	477.282	415.375	597.243	550.965	0.0805782	1.28628	2	2	380.29	398.155	385.928	451.413	371.033	355.704	419.891	377.868	365.507	338.19	378.204	348.275	0.886294	0.983999	0.182086	0.302902
193175_at	T01B10.4	346.39	354.6	365.98	615.1	582.27	452.23	398.55	331.98	555.37	516.22	520.97	353.76	0.01784	0.333846	0.70491	0.309412	1.54607	1.08169	0.829746	1.18595	3	3	3	3	37.6407	37.7351	39.7737	43.977	0.184606	1.11111	2	2	29.5068	32.9212	39.388	38.0558	53.9925	38.7505	34.4808	22.126	25.7917	27.4042	37.9219	35.8787	0.179941	0.238083	0.268062	0.182082
180269_at	C35B1.5	2939.84	3276.23	2886.54	4427.99	4962.82	4676.16	4354.54	4182.68	4843.86	5928.92	5604.02	6606.43	0.00109653	0.00358667	0.0111524	0.0151829	1.54538	1.3556	0.68026	0.775494	3	3	3	3	796.696	526.478	831.341	717.776	0.521411	1.17076	2	2	584.532	562.435	587.587	694.258	804.099	721.408	712.448	731.799	658.375	964.67	1120.58	955.568	0.00889679	0.00628501	0.00568128	0.0121589
181710_at	Y54E2A.8	447.65	393.37	418.28	721.33	638.15	581.88	471.76	375.88	517.18	469.96	396.83	359.3	0.00636554	0.473547	0.430752	0.0100947	1.54162	0.898353	0.922686	1.58337	3	3	3	3	97.718	85.0874	95.6191	85.2143	0.915099	0.989213	2	2	77.7175	66.2403	90.9952	77.347	86.3674	90.9662	87.8279	59.5377	66.1305	64.8982	57.7803	62.2015	0.46727	0.555933	0.339073	0.00668195
184843_at	Y42G9A.3	91.13	101.43	125.57	142.2	190.6	156.64	139.66	146.96	148.6	233.01	161.36	153.62	0.0315705	0.0209688	0.213306	0.538633	1.53845	1.25911	0.730964	0.893155	0	2	0	1	49.4521	61.1889	57.0476	66.6443	0.480046	1.11796	2	2	60.4985	54.5742	50.3998	82.1434	70.9889	65.0363	21.1396	27.89	31.4395	22.2373	33.3196	30.3085	0.0389803	0.00253494	0.708573	0.00183284
177499_at	C38H2.2	138.46	170.93	177.68	250.06	249.59	248.91	151.09	133.83	105.99	178.6	255.33	171.33	0.00197505	0.147235	0.0752654	0.150116	1.53688	1.54834	1.24599	1.23676	3	3	3	3	6.24317	9.83093	13.6386	14.6746	0.0818317	1.76142	2	2	7.95307	16.146	19.6242	14.9104	10.141	20.5979	7.5972	16.2442	11.6627	10.9101	12.168	17.8702	0.895616	0.555773	0.610596	0.694024
185927_s_at	R09E12.5	168.4	146.15	154.93	200.65	268.42	251.75	85.71	103.4	111.89	71.26	122.52	138.14	0.0172941	0.00506073	0.65846	0.010684	1.53537	1.10272	1.55973	2.17167	3	3	3	3	8.69859	16.6083	24.5004	30.4513	0.0957446	2.17141	2	2	16.4897	21.5996	11.7515	43.7488	36.1459	35.9467	33.8891	45.3563	44.8944	37.6407	37.697	62.9002	0.00455909	0.00623555	0.636667	0.443732
176285_s_at	Y71H2AM.K	742.91	848.67	683.37	1144.26	1078.83	1266.58	805.77	702.3	632.03	1110.79	1384.47	1164.36	0.00522905	0.555056	0.00660272	0.602019	1.53396	1.71002	1.06301	0.953561	3	3	3	3	171.512	243.703	147.996	244.508	0.867924	0.945303	2	2	223.032	183.603	219.187	165.197	202.039	235.126	165.858	217.65	164.726	218.076	201.568	264.588	0.758753	0.295329	0.152559	0.37934
180471_at	Y17G7B.8	317.1	288.95	266.39	437.44	512.84	387.83	318.62	344.01	260.36	296.71	442.93	414.85	0.0166679	0.589665	0.206155	0.348497	1.53375	1.25082	0.945232	1.15905	2	3	2	2	22.2443	28.6854	40.438	47.0158	0.0580574	1.71715	2	2	28.1929	35.6382	34.142	31.9643	47.7723	42.9997	35.597	27.3927	31.1973	43.1835	38.3037	43.6513	0.187905	0.720365	0.0242336	0.880142
185145_at	Y46D2A.2	365.87	505.9	460.97	680.08	803.56	554.22	525.13	365.27	628.62	621.32	468.53	586.43	0.0472187	0.514905	0.589403	0.23164	1.52908	1.10353	0.877368	1.2157	3	3	3	3	33.0173	23.1553	38.3619	32.2482	0.339446	1.25702	2	2	23.529	19.9347	27.0414	38.3572	47.2642	44.0847	44.2102	24.6071	30.2046	37.7028	61.8984	31.0406	0.00400396	0.198861	0.393781	0.975968
187754_s_at	F16B4.5	60.43	37.7	45.81	63.56	80.18	75.17	55.47	46.94	32.24	63.88	42.23	69.72	0.0391526	0.760802	0.271399	0.212983	1.52081	1.30583	1.06899	1.24501	2	2	2	2	4.87001	4.48675	4.25587	2.6891	0.27348	0.74224	2	1	8.88374	3.94022	11.3267	8.52312	0.449291	10.7786	12.6131	4.12092	7.05182	6.648	10.6746	8.97646	0.720212	0.972413	0.775863	0.549745
172568_x_at	Y43F8B.2B	1298.46	1486.34	1183.35	1870.15	1917.53	2219.43	1875.96	1502.45	1618.59	2026.39	2221.38	1818.85	0.00843316	0.072261	0.0901493	0.907082	1.51383	1.21405	0.794106	0.990191	3	3	3	3	219.428	297.086	232.071	290.807	0.953833	1.01232	2	2	266.532	312.35	479.213	429.502	321.183	414.1	213.698	246.067	186.146	397.685	261.887	412.13	0.651395	0.109246	0.0493699	0.624532
189171_at	F32A5.1	337.52	302.92	303.69	403.05	468.69	555.92	311.78	290.91	279.93	539.9	519.31	464.55	0.024337	0.236701	0.000928957	0.554014	1.51212	1.72641	1.06969	0.936932	3	3	3	3	75.6281	61.7476	75.9223	75.0471	0.431448	1.09895	2	2	63.1332	82.0341	61.931	77.1945	56.3542	82.1514	73.1774	83.9077	82.9354	80.9002	97.7646	82.3968	0.793344	0.210037	0.333762	0.189118
172156_x_at	Y71A12B.P	1444.36	1701.63	1483.27	2587.19	2107.64	2288.49	1852.14	2066.02	1589.75	2051.45	2018.66	1476.1	0.00821868	0.139842	0.958735	0.109104	1.50852	1.00695	0.840475	1.25912	3	3	3	3	295.533	214.771	283.798	261.989	0.71271	1.06953	2	2	293.338	299.955	284.954	349.365	311.014	298.999	379.227	372.619	347.162	391.014	408.303	377.976	0.162039	0.00233827	0.118029	0.0143741
178038_at	T23F6.1	104.76	104.8	103.53	133.94	147.69	188.71	125.13	125.29	139.87	138.44	179.41	147.29	0.0333688	0.00631118	0.135474	0.937074	1.50226	1.19178	0.802198	1.01118	3	3	3	3	9.44626	9.88435	13.718	9.53728	0.449049	1.20303	2	2	13.0561	18.7535	17.7503	17.4701	15.9705	27.6973	40.2372	11.0563	12.5818	12.2383	11.1789	17.3084	0.397921	0.646698	0.469557	0.17576
177463_at	ZK6.10	478.56	498.26	523.5	779.14	752.69	721.9	736.83	543.49	678.11	943	821	792.68	0.000282291	0.0599231	0.0533574	0.108309	1.50217	1.30547	0.766083	0.881506	3	3	3	3	47.2705	52.4435	87.6662	102.907	0.0299763	1.9112	2	2	52.6366	46.9065	65.0248	121.545	111.377	102.919	74.9735	59.2104	68.0424	93.4125	83.037	81.3361	0.0016707	0.148626	0.0352476	0.016719
173326_s_at	Y43F8B.2	432.52	500.32	431.53	631.06	697.48	720.34	545.18	482.99	503.33	811.67	720.31	665.93	0.0029033	0.129201	0.00865844	0.378818	1.5017	1.43514	0.890872	0.932195	3	3	3	3	192.713	256.224	213.596	218.559	0.816879	0.96262	2	2	330.444	369.025	298.534	489.344	311.647	557.183	252.769	222.282	192.043	371.192	209.87	398.218	0.189282	0.0148133	0.16512	0.249799
[truncated: 8 more columns]
