# Supplementary material for: Transcriptional profiling in C. elegans suggests DNA damage dependent apoptosis as an ancient function of the p53 family
Source: BMC Genomics. 2008 Jul 15;9:334. doi: 10.1186/1471-2164-9-334 (PMC2491638; doi:10.1186/1471-2164-9-334)
Supplement: Additional file 3 — Names of the genes in Figure 1. Overlap of IR-induced genes with genes dependent on daf-2, as well as genes induced in response to stress factors other than IR. [file 1471-2164-9-334-S3.xls]

## Sheet: Sheet1
Overlap of genes induced at least 2 fold 2h after 120 Gy of X-irradiation with: daf-2 dependent genes (Murphy, et al., 2003), tunicamycin induced genes (Shen, et al., 2005),
ethanol induced genes (Kwon, et al., 2004), Xenobiotics induced genes (Reichert&Menzel, 2005) and infection induced genes (O'Rourke, et al., 2006)
IR/daf-2(-) downregulated	description
clec-41	C-type lectin / CUB domain
C17H12.8	CUB-like domain, nematode specific
C31A11.5	acyltransferase
dod-21	CUB-like domain / downstream of daf-16, nematode specific
dod-24	CUB-like domain / downstream of daf-16, nematode specific
C32H11.4	CUB-like domain, nematode specific
F49F1.1	ShK domain-like, Secreted surface protein
F53C11.1	CUB-like domain, nematode specific
dod-22	CUB-like domain / downstream of daf-16, nematode specific
clec-68	C-type lectin
clec-67	C-type lectin
K08D8.5	CUB-like domain, nematode specific
dod-17	CUB-like domain / downstream of daf-16, nematode specific
M02F4.7	C-type lectin
T19D12.4	von Willebrand factor type A
T24B8.5	ShK domain-like
Y41D4B.16	DUF274
ZK896.5	CUB-like domain, nematode specific
IR/daf-2(-) upregulated
cdr-2	Glutathione S-transferase
F45D3.4	nematode specific
Y51A2B.1	Predicted riboflavin biosynthesis protein
IR/tunicamycin
C08F11.13	integral membrane O-acyltransferase
C10C5.2	Cyclin-like F-box, nematode specific
C29F9.3	nematode specific
C52A10.1	carboxylesterase
gst-38	Glutathione S-transferase
F40F12.7	CREB binding protein/P300
arf-1.1	ADP-ribosylation factor
F53B2.5	Importin alpha-1 subunit
clec-68	C-type lectin
clec-67	C-type lectin
cdr-4	Glutathione S-transferase
cnc-4	C. elegans bacteriocin, nematode specific
Y37H2A.11	uncharacterized
Y41C4A.11	coatomer protein complex subunit beta
Y46G5A.20	uncharacterized
Y51A2B.1	Predicted riboflavin biosynthesis protein
Y58A7A.3	nematode specific
IR/EtOH
ugt-28	UDP-glucuronosyl/UDP-glucosyltransferase
cdr-2	Glutathione S-transferase
F59B1.8	Predicted small molecule kinase / DUF227
T16G1.4	Predicted small molecule kinase / DUF227
T16G1.6	Predicted small molecule kinase / DUF227
IR/Xenobiotics
gst-38	Glutathione S-transferase
IR/infection
C17H12.8	CUB-like domain, nematode specific
C31A11.5	acyltransferase
F53B2.5	Importin alpha-1 subunit
clec-68	C-type lectin
clec-67	C-type lectin
Y41D4B.16	DUF274
ZK896.5	CUB-like domain, nematode specific
IR/tunicamycin/Xenobiotics
gst-38	Glutathione S-transferase
IR/tunicamycin/infection
F53B2.5	Importin alpha-1 subunit
clec-68	C-type lectin
clec-67	C-type lectin
IR/infection/daf-2(-) downregulated
C17H12.8	CUB-like domain, nematode specific
C31A11.5	acyltransferase
clec-68	C-type lectin
clec-67	C-type lectin
Y41D4B.16	DUF274
ZK896.5	CUB-like domain, nematode specific
IR/tunicamycin/daf-2(-) downregulated
clec-68	C-type lectin
clec-67	C-type lectin
IR/tunicamycin/infection/daf-2(-) downregulated
clec-68	C-type lectin
clec-67	C-type lectin
IR/EtOH/daf-2(-) upregulated
F59B1.8	Predicted small molecule kinase / DUF227
IR/tunicamycin/daf-2(-) upregulated
Y51A2B.1	Predicted riboflavin biosynthesis protein
