# Supplementary material for: Transcriptional profiling in C. elegans suggests DNA damage dependent apoptosis as an ancient function of the p53 family
Source: BMC Genomics. 2008 Jul 15;9:334. doi: 10.1186/1471-2164-9-334 (PMC2491638; doi:10.1186/1471-2164-9-334)
Supplement: Additional file 4 — Names of genes in Figure 2. [file 1471-2164-9-334-S4.xls]

## Sheet: Sheet1
CUB-like domain	C-type lectin	ShK domain-like	UDP-glucuronosyl/UDP-glucosyltransferase	Glutathione S-transferase	Predicted small molecule kinase / DUF227	Acyltransferase	ABC transporter	DUF274
C17H12.6	clec-4	F01D5.1	ugt-2	cdr-2	E02C12.8	C08F11.13	pgp-1	C34H4.2
C17H12.8	clec-41	F49F1.1	ugt-19	cdr-4	F59B1.8	C31A11.5	pgp-5	K11H12.4
C29F3.7	clec-66	F49F1.6	ugt-28	gst-13	T16G1.4	F36G9.12	pgp-9	Y41D4B.16
C32H11.4	clec-67	F49F1.7	ugt-50	gst-38	T16G1.6
C49G7.7	clec-68	T24B8.5	ugt-62
dod-17	M02F4.7
dod-21
dod-22
dod-24
F35E12.8
F53C11.1
F55G11.2
K08D8.4
K08D8.5
ZK896.5
