# Supplementary material for: Transcriptional profiling in C. elegans suggests DNA damage dependent apoptosis as an ancient function of the p53 family
Source: BMC Genomics. 2008 Jul 15;9:334. doi: 10.1186/1471-2164-9-334 (PMC2491638; doi:10.1186/1471-2164-9-334)
Supplement: Additional file 6 — Pearson correlation of the individual arrays of the biological replicates used. [file 1471-2164-9-334-S6.xls]

## Sheet: Sheet1
			pearson [r]
2h post X-ray	WT nonIR 1	WT nonIR 2	0.995643
	WT nonIR 1	WT nonIR 3	0.996247
	WT IR 1	WT IR 2	0.99549
	WT IR 1	WT IR 3	0.993457
	cep-1(lg12501) nonIR 1	cep-1(lg12501) nonIR 2	0.995022
	cep-1(lg12501) nonIR 1	cep-1(lg12501) nonIR 3	0.995013
	cep-1(lg12501) IR 1	cep-1(lg12501) IR 2	0.993948
	cep-1(lg12501) IR 1	cep-1(lg12501) IR 3	0.993219
2h post gamma	WT nonIR 1	WT nonIR 2	0.983465
	WT IR 1	WT IR 2	0.991127
6h post gamma	WT nonIR 1	WT nonIR 2	0.990066
	WT nonIR 1	WT nonIR 3	0.980658
	WT IR 1	WT IR 2	0.986915
	WT IR 1	WT IR 3	0.992226
	cep-1(gk138) nonIR 1	cep-1(gk138) nonIR 2	0.977348
	cep-1(gk138) nonIR 1	cep-1(gk138) nonIR 3	0.98012
	cep-1(gk138) IR 1	cep-1(gk138) IR 2	0.992406
	cep-1(gk138) IR 1	cep-1(gk138) IR 3	0.990718
2h experiments	WT IR 1 X-ray	WT IR 1 gamma	0.964864
	WT IR 1 X-ray	WT IR 2 gamma	0.963798
